# Supplementary material for: Exploring MicroRNA Biomarkers for Parkinson’s Disease from mRNA Expression Profiles
Source: Cells. 2018 Dec 5;7(12):245. doi: 10.3390/cells7120245 (PMC6315543; doi:10.3390/cells7120245)
Supplement: Supplementary file 1 [file cells-07-00245-s001.zip]

Archive with 6 entries (4 files):
- cells-389372-supplementary/
- cells-389372-supplementary/cells-389372-SM/
- cells-389372-supplementary/cells-389372-SM/cells-389372-wang_supp_S2.pdf
- cells-389372-supplementary/cells-389372-SM/Enrichr_S4.xlsx
- cells-389372-supplementary/cells-389372-SM/gene_S3.xlsx
- cells-389372-supplementary/cells-389372-SM/sample_S1.xlsx
