# Supplementary material for: Exploring MicroRNA Biomarkers for Parkinson’s Disease from mRNA Expression Profiles
Source: Cells. 2018 Dec 5;7(12):245. doi: 10.3390/cells7120245 (PMC6315543; doi:10.3390/cells7120245)
Supplement: Supplementary file 1 [file cells-07-00245-s001.zip › cells-389372-supplementary/cells-389372-SM/Enrichr_S4.xlsx]

## Sheet: Disease Perturbations from GEO down
Term	Overlap	P-value	Adjusted P-value	Old P-value	Old Adjusted P-value	Z-score	Combined Score	Genes
Parkinson's disease DOID-14330 human GSE19587 sample 740	65/207	5.02e-83	4.18e-80	0.0000000000000000000000000000000000000000000000000000000000000000000000000000000260647398023752135372815314485346880220979900700773719029175610306761245733658371708734925397846283267496558234426058604553055141785323366705696285968152104629832836788878925398201128455072440892083263097589451717794872820377349853515625	2.1321e-77	-1.89754	359.586	AHCYL1;SPARC;RPL34;PLEKHB1;FAM107A;HBB;HSPB1;MT1X;FGF1;RPL9;ACTB;RPL7;RPS15;TUBA1C;MT2A;GJA1;TUBA1B;SCRN1;FTH1;PEA15;CFL1;NEFM;B2M;TMSB10;MT1HL1;RPS12;PAQR6;TSC22D1;RPS6;RPL13A;RPS3A;HBA1;ATP1B1;HADHB;EEF1A1;MT1F;SPARCL1;MT1H;PKP4;XIST;CRYAB;GAPDH;FTL;RTN3;NDRG1;RTN4;LDHB;MOBP;UBC;MBP;MAP4;RPS27A;TAC1;HUWE1;RPL23A;GFAP;RPS27;NACA;RPL27A;PLP1;GNAS;ANP32B;TPT1;HSPA1A;RPS23
Parkinson's disease DOID-14330 human GSE19587 sample 496	73/361	3.9e-78	1.59317e-75	0.0000000000000000000000000000000000000000000000000000000000000000000000000000010625281874487130224316050786604191260865775632908623412260007857318811051988897193128935718126330831353389092083100797434374126996365079621091493669006485902246255408432150184491727889680317588327884692489533335901796817779541015625	1.26112e-67	-1.8393	305.907	SPARC;RPL34;PLEKHB1;PTPRO;FAM107A;HBB;MT1X;FGF1;RPL9;ACTB;RPS15;TUBA1C;MT2A;GJA1;TUBA1B;SCRN1;FTH1;CFL1;PEA15;NEFM;B2M;TMSB10;RPS12;PAQR6;RPS6;RPL13A;RPS3A;HBA1;EEF1A1;HADHB;MAP1B;SPARCL1;MT1H;PKP4;CRYAB;FTL;RTN3;LPAR1;NDRG1;RTN4;LDHB;MOBP;MBP;MAP4;RPS27A;FTH1P5;RPL23A;GFAP;RPS27;RPS29;NACA;RPL27A;PLP1;ANP32B;TPT1;RPS23
Parkinson's disease DOID-14330 human GSE19587 sample 1080	56/167	5.88056e-73	1.60343e-70	4.62514e-70	4.34574e-76	-1.63627	291.651	IFITM3;GABRB1;AHCYL1;SPARC;RPL34;PLEKHB1;STMN2;FAM107A;HBB;MT1X;ATP5G3;FGF1;RPL9;ACTB;FAM127A;RPS15;TUBA1C;MT2A;GJA1;UCHL1;TUBA1B;SCRN1;TUBB3;FTH1;PEA15;CFL1;NPTN;NEFL;NEFM;NEFH;SPTAN1;TMSB10;MT1HL1;RPS12;PAQR6;TSC22D1;TUBB;RPS6;HLA-C;RPL13A;RPS3A;HBA1;HADHB;EEF1A1;MAP1B;SPARCL1;TXNIP;MT1H;XIST;CRYAB;GAPDH;FTL;MACF1;RTN3;BEX1;MAGED1;ATP5A1;ADD3;NDRG1;LDHB;MOBP;RPL15;MAP4;RPS27A;TAC1;MDH1;RPL23A;T…
Parkinson's disease DOID-14330 human GSE7621 sample 940	67/365	2.96104e-68	6.05533e-66	2.76592e-69	5.65631e-67	-1.62751	253.062	GABRB1;PNMAL1;RPL34;GBE1;STMN2;HBB;SLC6A3;FAM127A;RGS4;TUBA1C;UCHL1;TUBA1B;SCRN1;BASP1;TUBB3;PEG10;PEA15;NPTN;NEFL;RPL39;NEFH;SLC18A2;RPS12;NSF;CADPS2;PAQR6;TUBB;DYNLT3;HBA1;ATP1B1;SYNGR3;HADHB;TUBB2A;ALDH1A1;ATP6V1B2;VDAC3;RPL24;SPARCL1;SCG2;INA;GAPDH;RTN3;NDRG4;DDC;BEX1;RTN1;MAGED1;ATP5A1;RTN4;SV2C;MOBP;ATP6V0E2;TAC1;DYNC1I1;SYT1;TUBB4B;DCLK1;MLLT11;REEP1;RPS25;RALYL;RPS27;RPL27A;RCAN2;NDUFAB1;…
Dystonia C0393593 human GSE3064 sample 329	62/317	1.06363e-64	1.74011e-62	2.55044e-65	4.17252e-63	-1.68497	248.202	SNAP25;GABRB1;RPL34;STMN2;HBB;ENO2;RPL9;FAM127A;RPL7;RPS15;RGS4;UCHL1;BASP1;CFL1;NPTN;NEFL;RPL37;RPS11;GLUL;SPTAN1;TMSB10;SULT4A1;NSF;SNRPN;RPL22;HBA1;SYNGR3;DNM1;GAP43;VSNL1;RPL37A;VDAC3;SPARCL1;SCG2;ATP6V1A;RTN3;NDRG4;RTN1;MAGED1;STXBP1;NDUFB2;RTN4;ATP5B;CHN1;RPL15;TAC1;RAB6B;GABBR2;MOAP1;MDH1;SYT1;GAD1;RPL23A;DCLK1;RPS27;RPS29;RCAN2;NDUFAB1;CALM1;FGF13;PAM;PFKM
Bipolar Disorder C0005586 human GSE5388 sample 107	57/341	4.21434e-55	5.74555e-53	2.42031e-56	4.13176e-52	-1.70861	206.372	SNAP25;GABRB1;SPARC;RPL31;RPLP0;STMN2;FAM107A;ATP5C1;ATP5G3;TUBA1C;TUBA1B;TUBB3;CFL1;NPTN;NEFL;RPS11;B2M;TMSB10;RPS12;CADPS2;RPL22;ATPIF1;HLA-B;HLA-C;RPL13A;RPS3A;EEF1A1;TUBB2A;VSNL1;ALDH1A1;SPARCL1;GAPDH;ATP6V1A;NDRG4;BEX1;STXBP1;ATP5A1;NDUFB2;RTN4;LDHB;ATP5B;CHN1;RPS27A;MDH1;SYT1;RPL23A;DCLK1;MLLT11;NACA;RPL27A;RCAN2;NDUFAB1;PFKM;TPT1
Schizophrenia C0036341 human GSE4036 sample 357	54/309	3.50212e-53	4.09248e-51	3.53574e-54	3.29968e-54	-1.63157	204.279	IFITM3;IFITM2;STMN2;HBB;ENO2;RPL7;RGS4;TUBA1C;MT2A;GJA1;TUBA1B;TUBB3;CFL1;NPTN;NEFL;NEFM;RPL37;B2M;GLUL;NEFH;SULT4A1;MT1HL1;NSF;DDX17;PAQR6;TSC22D1;HBA1;SYNGR3;TUBB2A;VSNL1;MAP1B;ATP6V1B2;SPARCL1;SCG2;INA;RTN3;NDRG4;BEX1;ATP5A1;NDUFB2;NDRG1;LDHB;ATP5B;CHN1;UBC;MBP;ATP6V0E2;MDH1;SYT1;FTH1P5;DCLK1;MLLT11;RPS25;RCAN2;PLP1;TRIM37;FGF13
HIV encephalitis C0276548 human GSE3489 sample 2	50/249	2.4701e-52	2.52567e-50	1.07277e-52	1.0969e-50	-1.71573	203.88	IFITM2;RPL31;HBB;MT1X;ENO2;RPL9;ACTB;FAM127A;UCHL1;RPSAP58;BASP1;TUBB3;CFL1;NEFL;GLUL;NSF;RPS3A;HBA1;ATP1B1;SYNGR3;EEF1A1;GAP43;TUBB2A;VSNL1;MAP1B;VDAC3;SPARCL1;SCG2;GAPDH;ATP6V1A;RTN1;STXBP1;ATP5A1;RTN4;UBC;MBP;RPL15;ATP6V0E2;GABBR2;MDH1;SYT1;GAD1;TUBB4B;DCLK1;RPS27;RPS29;PLP1;GNAS;CALM1;RPS23
Parkinson's disease DOID-14330 human GSE7621 sample 941	48/258	1.7652e-48	1.60437e-46	4.00349e-49	2.97714e-47	-1.79565	197.442	IFITM3;IFITM2;BEX1;GBE1;PTPRO;RPLP0;STMN2;FAM107A;HBB;ACTB;SLC6A3;FAM127A;RTN4;ATP5B;UCHL1;SV2C;MOBP;BASP1;TUBB3;PEA15;CFL1;NPTN;MBP;GLUL;TMSB10;SLC18A2;MOAP1;PAQR6;MDH1;SYT1;TUBB;FTH1P5;HUWE1;HBA1;TUBB4B;MLLT11;GAP43;TUBB2A;MAP1B;RCAN2;MAFF;ALDH1A1;ATP6V1B2;PLP1;SPARCL1;FGF13;SCG2;FTL
Senescence C0001792 human GSE1572 sample 408	51/314	2.02113e-48	1.65328e-46	1.28615e-49	1.16897e-47	-1.64745	180.924	CYFIP2;SNAP25;RPL31;RPLP0;STMN2;HSPB1;ENO2;RPL9;ACTB;RPL7;RGS4;UCHL1;RPS19;RPSAP58;SCRN1;TUBB3;NPTN;B2M;RPL39;NSF;DDX17;GABARAPL1;RPL22;RPS3A;ATP1B1;DNM1;EEF1A1;GAP43;VSNL1;MAP1B;GAPDH;FTL;ATP6V1A;MACF1;RTN1;ATP5A1;RTN4;LDHB;CHN1;UBC;RPL15;RAB6B;MDH1;SYT1;GAD1;MLLT11;RCAN2;NDUFAB1;GNAS;CALM1;PFKM
Parkinson's disease DOID-14330 human GSE19587 sample 741	56/442	3.93571e-47	2.92674e-45	2.82103e-49	1.12325e-43	-1.73145	175.312	IFITM2;SPARC;RPL31;RPL34;ATP5A1;RPLP0;HBB;MT1X;RPL9;NDRG1;RPL7;RPS15;RPS17;GJA1;RPL15;RPL37;RPS11;RPS27A;B2M;RPL39;TMSB10;MT1HL1;RPS12;TSC22D1;DUSP1;HUWE1;RPL13A;RPS3A;RPL23A;HBA1;ATP1B1;EEF1A1;RPS25;RPS27;RPS29;NACA;RPL27A;RPL37A;RPL24;SPARCL1;TXNIP;XIST;PAM;TPT1;RPS23
Malignant Melanoma C0025202 human GSE3189 sample 117	45/250	1.06412e-44	7.25375e-43	2.05974e-45	2.65143e-44	-1.6846	169.75	CYFIP2;SNAP25;YWHAB;ATP5C1;HBB;ENO2;TUBA1C;UCHL1;TUBA1B;BASP1;PEA15;NPTN;NEFL;NEFM;GLUL;NEFH;SNRPN;HBA1;ATP1B1;TUBA4A;DNM1;VSNL1;ALDH1A1;ATP6V1B2;VAMP1;CRYAB;INA;GAPDH;ATP6V1A;NDRG4;RTN1;STXBP1;ATP5A1;LPAR1;NDUFB2;LDHB;ATP5B;MOBP;CHN1;MBP;DYNC1I1;MDH1;GAD1;NSG1;TUBB4B;NDUFAB1;PLP1;GNAS;CALM1;PFKM
Spinal Cord Injury C0037929 rat GSE2599 sample 426	50/351	1.73065e-44	1.01119e-42	4.53789e-46	2.30761e-47	-1.57759	168.568	CYFIP2;IFITM3;AHCYL1;IFITM2;RPL34;RPLP0;PLEKHB1;FAM107A;HBB;MT1X;ENO2;FGF1;FAM127A;RPS15;RPS14;TUBA1B;MT2A;UCHL1;SCRN1;RPS19;TUBB3;PEA15;NEFM;TMSB10;SPTAN1;MT1HL1;RPS12;PAQR6;TUBB;RPL22;HLA-B;RPL13A;HLA-C;HBA1;TXNIP;MT1H;CRYAB;GAPDH;FTL;NDRG4;MAGED1;ATP5A1;ADD3;NDRG1;ATP5B;MOBP;RPL15;MAP4;RPS27A;ATP6V0E2;MDH1;TUBB4B;RPS27;RPL27A;ANP32B;PFKM
Bipolar Disorder C0005586 human GSE5389 sample 302	52/395	1.65834e-44	1.01119e-42	2.20065e-46	1.71805e-42	-1.62746	158.635	IFITM3;IFITM2;SPARC;PLEKHB1;RPLP0;LPAR1;HBB;FGF1;NDRG1;ACTB;TUBA1C;ATP5B;RPS17;TUBA1B;RPS19;MOBP;FTH1;CFL1;UBC;MBP;RPS11;B2M;RPS12;HLA-DPA1;PAQR6;RPS6;HLA-B;FTH1P5;HUWE1;HLA-C;RPL13A;RPL23A;HBA1;GFAP;HADHB;EEF1A1;RPS27;RPS29;PLP1;TXNIP;ANP32B;CRYAB;GAPDH;TPT1;HSPA1A;FTL
Dental cavity, complex C0399396 human GSE1629 sample 175	52/401	3.68013e-44	2.0069e-42	4.44284e-46	5.49922e-42	-1.63428	158.459	CYFIP2;RTN1;YWHAB;STXBP1;RPL34;STMN2;ATP5G3;ENO2;RPL9;NDRG1;ACTB;LDHB;ATP5B;UCHL1;TUBB3;FTH1;PEA15;NEFL;NEFM;MBP;MAP4;RPS27A;GLUL;RPL39;NEFH;SNRPN;MDH1;RPS6;RPS3A;HBA1;ATP1B1;DNM1;GFAP;MLLT11;EEF1A1;RPS29;MAP1B;RCAN2;RPL37A;ATP6V1B2;PLP1;RPL24;CRYAB;RPS23
multiple sclerosis DOID-2377 human GSE38010 sample 737	46/290	4.64968e-43	2.37715e-41	3.3605e-44	2.65143e-44	-1.55781	155.798	CYFIP2;SPARC;RPL31;RPL34;RPL9;FAM127A;ACTB;RPL7;RPS15;TUBA1C;GJA1;TUBA1B;RPS17;TUBB3;NPTN;RPL37;RPL39;RPS12;TSC22D1;TUBB;RPL22;RPS6;RPL13A;RPS3A;ATP1B1;EEF1A1;MAP1B;RPL37A;RPL24;TXNIP;XIST;MAGED1;ATP5A1;RTN4;LDHB;UBC;RPL15;MAP4;RPS27A;DYNC1I1;RPL23A;NSG1;TUBB4B;RPS25;RPS27;NACA;RPS29;GNAS;PAM;PFKM;TPT1;RPS23
ALS (Amyotrophic Lateral Sclerosis) C0002736 human GSE833 sample 283	44/255	7.77882e-43	3.74299e-41	1.14287e-43	1.50011e-44	-1.53063	154.299	SNAP25;YWHAB;PLEKHB1;STMN2;ATP5G3;RPL9;RGS4;SCRN1;BASP1;NPTN;NEFL;NEFM;RPL39;NEFH;B2M;NSF;CADPS2;DYNLT3;ATP1B1;GAP43;VSNL1;ATP6V1B2;INA;ATP6V1A;NDRG4;BEX1;RTN1;STXBP1;LPAR1;ADD3;RTN4;LDHB;MOBP;CHN1;MBP;RPS27A;ATP6V0E2;DYNC1I1;MOAP1;MDH1;SYT1;DCLK1;MLLT11;REEP1;RPS25;RPS27;RPS29;RCAN2;PLP1;TRIM37;CALM1;FGF13
skin squamous cell carcinoma DOID-3151 human GSE2503 sample 627	49/373	8.23897e-42	3.74415e-40	1.40982e-43	5.73591e-41	-1.65639	154.188	CYFIP2;ATP6V1A;SNAP25;NDRG4;RTN1;YWHAB;STXBP1;ATP5A1;RPLP0;ATP5C1;RPL9;GLS;RPS15;LDHB;TUBA1C;ATP5B;GJA1;SV2B;CHN1;UBC;NPTN;NEFL;NEFM;MBP;RPL37;GLUL;NSF;SNRPN;TSC22D1;MDH1;SYT1;GAD1;RPL22;HBA1;ATP1B1;TUBA4A;DNM1;VSNL1;RPS29;NACA;ATP6V1B2;PLP1;GNAS;SPARCL1;INA;TPT1
Dehydration C0011175 rat GSE3131 sample 60	49/375	1.07523e-41	4.62916e-40	1.78254e-43	7.67428e-42	-1.63088	153.847	GABRB1;SPARC;RPL31;ENO2;RPL9;RPS15;RPS14;TUBA1C;RPS17;UCHL1;BASP1;PEA15;CFL1;NEFM;RPL37;RPL39;RPS10;RPS12;CADPS2;TSC22D1;RPL22;RPL13A;HBA1;ATP1B1;TUBA4A;HADHB;RPL24;INA;NDRG4;NDUFB2;CDC42;LDHB;ATP5B;MOBP;UBC;MBP;TAC1;DYNC1I1;MDH1;GAD1;NSG1;GFAP;RPS25;NACA;RPL27A;NDUFAB1;CALM1;TPT1;RPS23
endometrial cancer DOID-1380 human GSE17025 sample 847	49/380	2.07756e-41	8.49721e-40	3.18713e-43	1.30354e-41	-1.58623	148.59	SPARC;RPL31;RPL34;GBE1;RPLP0;RPL9;ACTB;RPS15;RGS4;RPS14;RPS17;GJA1;RPS19;NPTN;RPS11;RPL39;TMSB10;RPS12;DDX17;TSC22D1;DUSP1;RPL22;RPS6;RPL13A;RPS3A;EEF1A1;RPL37A;RPL24;SPARCL1;TXNIP;XIST;FTL;ADD3;UBC;RPL15;DYNC1I1;FTH1P5;HUWE1;RPL23A;RPS25;RPS27;RPS29;NACA;MAFF;ANP32B;PAM;TPT1;HSPA1A;RPS23
Generalized seizures C0234533 rat GSE1156 sample 342	46/318	3.73941e-41	1.45659e-39	1.47254e-42	1.88957e-40	-1.59698	148.429	RTN1;YWHAB;STXBP1;RPL34;STMN2;ATP5G3;ENO2;RPL9;NDRG1;ACTB;LDHB;ATP5B;UCHL1;TUBB3;FTH1;PEA15;NEFL;NEFM;MBP;MAP4;RPS27A;GLUL;RPL39;NEFH;SNRPN;MDH1;RPS6;RPS3A;HBA1;ATP1B1;DNM1;GFAP;MLLT11;EEF1A1;RPS29;MAP1B;RCAN2;ATP6V1B2;PLP1;RPL24;CRYAB;TPT1;RPS23
amyotrophic lateral sclerosis DOID-332 human GSE833 sample 1006	43/259	4.31693e-41	1.60511e-39	5.08197e-42	4.56726e-40	-1.62572	147.938	IFITM3;RTN3;SPARC;RPL31;PTPRO;HBB;MT1X;RPL9;NDRG1;ACTB;ATP5B;MT2A;RPS17;GJA1;CFL1;UBC;RPL37;RPS27A;B2M;RPL39;TMSB10;MT1HL1;TSC22D1;DUSP1;RPL22;HLA-B;HUWE1;HLA-C;RPL13A;RPS3A;RPL23A;HBA1;HADHB;EEF1A1;RPS27;RPS29;NACA;MT1F;MT1G;TXNIP;MT1H;XIST;PAM;RPS23;FTL
COPD - Chronic obstructive pulmonary disease C0024117 human GSE475 sample 343	45/311	3.01992e-40	1.07404e-38	1.28419e-41	6.40684e-42	-1.5634	147.898	RPL31;RPL34;PTPRO;RPLP0;ATP5C1;ATP5G3;RPL9;RPL7;RPS15;RPS14;RPS17;RPS19;NPTN;RPL37;RPS11;B2M;RPL39;MT1HL1;RPS12;DUSP1;RPL22;RPS6;RPL13A;RPS3A;HADHB;EEF1A1;RPL24;SPARCL1;MT1H;CRYAB;ATP5A1;NDUFB2;ADD3;RTN4;ATP5B;UBC;RPL15;RPS27A;MDH1;HUWE1;RPL23A;RPS25;RPS27;RPS29;RPL27A;PFKM;TPT1;HSPA1A;RPS23
cystic fibrosis DOID-1485 human GSE15568 sample 833	45/322	1.50221e-39	5.12002e-38	5.18862e-41	6.94898e-39	-1.64695	146.597	RPL31;RPL34;PTPRO;RPLP0;ATP5C1;ADD3;RPL9;RPS15;RPS14;ATP5B;RPS17;RPS19;FTH1;CFL1;NPTN;RPL15;RPS11;RPS27A;B2M;RPL39;RPS12;RPL22;RPS6;FTH1P5;RPL13A;RPS3A;RPL23A;ATP1B1;HADHB;EEF1A1;RPS25;RPS27;RPS29;NACA;RPL37A;RPL24;TXNIP;GAPDH;TPT1;HSPA1A;RPS23;FTL
inflammatory bowel disease DOID-0050589 human GSE4183 sample 551	42/263	2.20292e-39	7.20794e-38	2.12377e-40	1.76846e-39	-1.63981	146.589	IFITM3;IFITM2;ATP5A1;PTPRO;NDUFB2;ATP5C1;HBB;ATP5G3;ADD3;RPL9;NDRG1;RTN4;RPL7;RPS14;ATP5B;RPS17;FTH1;RPL15;RPL37;RPS27A;B2M;RPL39;HLA-DPA1;TSC22D1;MDH1;RPL22;RPS6;HUWE1;RPS3A;RPL23A;ATP1B1;HADHB;EEF1A1;RPS27;NACA;RPL27A;NDUFAB1;RPL37A;VDAC3;RPL24;SPARCL1;TXNIP;TPT1;RPS23;FTL
ALS (Amyotrophic Lateral Sclerosis) C0002736 mouse GSE4390 sample 389	46/368	3.50007e-38	1.10118e-36	5.96787e-40	1.85252e-37	-1.61782	138.292	SPARC;RPL31;RPL34;RPLP0;HBB;HSPB1;MT1X;RPL9;NDRG1;RPL7;RPS15;RPS14;RPS17;GJA1;RPS27A;B2M;GLUL;RPL39;RPS12;HLA-DPA1;TSC22D1;DUSP1;RPL22;RPS6;HLA-B;HUWE1;HLA-C;RPL13A;RPS3A;RPL23A;HBA1;RPS25;RPS27;VSNL1;RPS29;NACA;RPL24;SPARCL1;TXNIP;TPT1;RPS23
Hypertension C0020538 rat GSE2739 sample 209	48/418	4.14572e-38	1.256e-36	3.76627e-40	1.25858e-35	-1.64339	135.877	IFITM3;RPL31;RPL34;RPLP0;HSPB1;MT1X;RPL9;ACTB;RPS15;RPS14;RPS17;GJA1;UCHL1;RPS19;RPSAP58;TUBB3;FTH1;UBC;RPS27A;RPS10;RPS12;TSC22D1;RPL13A;RPS3A;RPL23A;EEF1A1;RPS27;RPS29;RPL27A;MAFF;MT1F;MT1G;MT1H;TPT1;RPS23;FTL
cervical cancer DOID-4362 human GSE9750 sample 619	41/265	7.52062e-38	2.19709e-36	6.34114e-39	6.00183e-37	-1.61734	135.202	BEX1;RPL31;RPL34;GBE1;RPLP0;RPL9;RPL7;RPS14;RPS17;GJA1;RPS19;BASP1;UBC;RPL15;RPS11;RPS27A;RPL39;DYNC1I1;DDX17;TSC22D1;DUSP1;RPL22;RPS6;HUWE1;RPL13A;RPS3A;RPL23A;EEF1A1;RPS25;RPS27;RPS29;RPL27A;MAFF;RPL37A;RPL24;SPARCL1;TXNIP;XIST;PAM;TPT1;HSPA1A;RPS23
Uterine leiomyoma C0042133 human GSE2724 sample 225	44/338	2.83194e-37	7.98803e-36	7.17207e-39	1.18493e-38	-1.56416	134.636	CYFIP2;SNAP25;NDRG4;DDC;RTN1;YWHAB;STXBP1;RPLP0;NDUFB2;HSPB1;ACTB;LDHB;TUBA1C;ATP5B;RPS14;GJA1;MT2A;RPS17;UCHL1;MOBP;RPS19;BASP1;PEA15;CHN1;CFL1;UBC;MBP;RPL15;GLUL;RPS10;SPTAN1;SNRPN;MDH1;HUWE1;RPL13A;ATP1B1;TUBA4A;DNM1;GFAP;RPS25;GAP43;GNAS;SPARCL1;CALM1;PAM;PFKM;GAPDH;RPS23
endometrial cancer DOID-1380 human GSE17025 sample 846	42/298	4.95571e-37	1.35126e-35	2.27453e-38	5.43028e-35	-1.67048	134.195	IFITM3;SNAP25;RTN1;STMN2;ENO2;ACTB;RTN4;RGS4;MT2A;TUBA1B;BASP1;RGS1;CHN1;CFL1;UBC;NPTN;NEFL;NEFM;RPL37;B2M;NEFH;NSF;TSC22D1;MDH1;SYT1;HLA-C;ATP1B1;MLLT11;EEF1A1;TUBB2A;VSNL1;RPS29;RPL37A;PLP1;TRIM37;CALM1;FTL
Anterior Horn Cell Disease C0154681 human GSE1481 sample 208	44/346	8.02381e-37	2.11725e-35	1.79978e-38	1.80804e-38	-1.53941	132.767	CYFIP2;MACF1;SNAP25;RTN3;NDRG4;AHCYL1;RTN1;STXBP1;ATP5A1;ATP5C1;FGF1;RTN4;TUBA1C;GJA1;UCHL1;TUBA1B;MOBP;TUBB3;UBC;NPTN;NEFL;NEFM;MBP;GLUL;NEFH;SPTAN1;SULT4A1;NSF;DDX17;TSC22D1;SYT1;GAD1;TUBA4A;DNM1;TUBB2A;VSNL1;NDUFAB1;ALDH1A1;PLP1;SPARCL1;VAMP1;TRIM37;CALM1;PFKM;INA;GAPDH
Scleroderma C0011644 human GSE1724 sample 155	36/189	1.23581e-36	3.15904e-35	4.92353e-37	2.02302e-37	-1.56805	131.959	IFITM3;IFITM2;RPL34;HBB;HSPB1;ADD3;RPL9;FAM127A;TUBA1C;MT2A;GJA1;TUBA1B;SCRN1;UBC;NPTN;RPL37;RPS11;B2M;GLUL;RPL39;SPTAN1;CADPS2;TSC22D1;DUSP1;HLA-B;HUWE1;RPL23A;HBA1;TUBB4B;EEF1A1;RPS25;RPS27;RPS29;NACA;RPL27A;RPL37A;ALDH1A1;TXNIP;ANP32B;XIST;CRYAB;TPT1;HSPA1A;RPS23
Rett Syndrome C0035372 human GSE6955 sample 390	37/219	1.29372e-35	3.20687e-34	2.32347e-36	4.90741e-37	-1.54685	128.564	RTN3;SPARC;RPL34;PLEKHB1;ATP5A1;PTPRO;LPAR1;HBB;RPL9;NDRG1;RTN4;RPL7;LDHB;GJA1;TUBA1B;MOBP;FTH1;NPTN;NEFL;NEFM;MBP;RPL37;RPS27A;GLUL;NEFH;TMSB10;MT1HL1;PAQR6;DUSP1;FTH1P5;HUWE1;RPL23A;HBA1;ATP1B1;EEF1A1;RPS25;RPS27;PLP1;GNAS;VAMP1;ANP32B;XIST;GAPDH;TPT1
cerebral palsy DOID-1969 human GSE11686 sample 913	41/308	4.19046e-35	1.00818e-33	1.54406e-36	2.16423e-34	-1.60861	126.449	RPLP0;HBB;HSPB1;RPL9;ACTB;LDHB;RPS17;UCHL1;FTH1;UBC;NPTN;RPL37;RPS11;RPS27A;B2M;RPL39;RPS12;DDX17;MOAP1;DUSP1;RPL13A;RPS3A;RPL23A;HBA1;MLLT11;EEF1A1;RPS25;RPS27;RPS29;NACA;RCAN2;GNAS;RPL24;SPARCL1;ANP32B;CRYAB;GAPDH
Obesity C0028754 human GSE474 sample 236	37/229	7.26331e-35	1.69754e-33	1.00539e-35	8.04958e-34	-1.64289	126.447	SPARC;RPL31;RPL34;GBE1;ATP5A1;MT1X;ADD3;RPL9;RTN4;LDHB;TUBA1C;MT2A;TUBA1B;FTH1;CHN1;NPTN;RPS11;MT1HL1;RPS12;MDH1;TUBB;RPL22;RPS6;FTH1P5;RPL13A;RPS3A;EEF1A1;RPS25;VSNL1;RPS29;NACA;MT1F;GNAS;MT1H;ANP32B;GAPDH;TPT1
bipolar disorder DOID-3312 human GSE5392 sample 573	44/388	1.25762e-34	2.85759e-33	1.63308e-36	3.18606e-33	-1.62622	123.785	RPL34;RPLP0;MT1X;ADD3;RPL9;RPS15;CDC42;MT2A;RPS19;FTH1;UBC;RPL39;TMSB10;MT1HL1;DUSP1;FTH1P5;RPL13A;RPS3A;RPL23A;HADHB;EEF1A1;RPS27;RPS29;NACA;MAFF;RPL37A;MT1F;RPL24;TXNIP;MT1H;PAM;GAPDH;TPT1;RPS23;FTL
Huntington's disease DOID-12858 mouse GSE3621 sample 703	43/371	3.11023e-34	6.87613e-33	4.93166e-36	3.8274e-35	-1.56181	123.63	IFITM3;IFITM2;ATP5A1;PTPRO;RPLP0;NDUFB2;ATP5C1;MT1X;ATP5G3;RPL9;ACTB;RPS14;LDHB;TUBA1C;ATP5B;MT2A;TUBA1B;FTH1;CFL1;UBC;RPS11;B2M;GLUL;TMSB10;MT1HL1;TSC22D1;MDH1;TUBB;RPS6;FTH1P5;HLA-C;ATP1B1;HADHB;NDUFAB1;RPL37A;MT1F;MT1G;TXNIP;MT1H;PFKM;FTL
myotonic dystrophy type 1 DOID-11722 human GSE7179 sample 1050	37/239	3.74972e-34	8.07177e-33	4.09475e-35	5.2396e-34	-1.58834	121.833	BEX1;RPL31;RPL34;RPLP0;RPL9;RPL7;RPS15;RPS14;RPS17;GJA1;RPS19;RPL15;RPS11;RPS27A;RPL39;DDX17;TSC22D1;DUSP1;RPL22;RPS6;RPL13A;RPS3A;RPL23A;EEF1A1;RPS25;RPS27;RPS29;NACA;RPL27A;MAFF;RPL37A;RPL24;SPARCL1;TXNIP;ANP32B;XIST;PAM;TPT1;RPS23
endometrial cancer DOID-1380 human GSE17025 sample 838	39/282	4.87087e-34	1.00106e-32	2.56215e-35	3.89121e-34	-1.5624	119.836	SPARC;RPL31;RPL34;GBE1;HBB;ADD3;RPL9;RTN4;RPL7;RPS14;LDHB;RPS17;GJA1;RPL15;RPL37;METTL7A;RPS11;RPS27A;RPL39;RPS12;RPL22;RPS6;RPL13A;RPS3A;RPL23A;HBA1;EEF1A1;RPS25;RPS29;NACA;RPL27A;RPL37A;RPL24;SPARCL1;TXNIP;ANP32B;CRYAB;PAM;TPT1;RPS23
invasive ductal carcinoma DOID-3008 human GSE21422 sample 606	40/304	4.89518e-34	1.00106e-32	1.85522e-35	1.12058e-34	-1.53309	118.283	CYFIP2;SNAP25;NDRG4;SPARC;STXBP1;RPLP0;FAM107A;ENO2;RTN4;RGS4;RPS14;LDHB;GJA1;SV2B;MOBP;BASP1;CHN1;NEFL;NEFM;MBP;ATP6V0E2;GLUL;RAB6B;NEFH;NSF;TSC22D1;SYT1;DUSP1;GAD1;ATP1B1;DCLK1;TUBA4A;DNM1;GFAP;VSNL1;RPL27A;RCAN2;PLP1;SPARCL1;VAMP1;CALM1;SCG2;TPT1
Actinic keratosis C0022602 human GSE2503 sample 350	45/429	6.41969e-34	1.28081e-32	5.36313e-36	8.9215e-34	-1.53549	116.158	CYFIP2;ATP6V1A;SNAP25;NDRG4;RTN1;RPL34;NDUFB2;ATP5C1;ENO2;RTN4;RPL7;LDHB;RPS17;TUBB3;NPTN;RPL37;RPS11;RPS27A;RPS10;NEFH;NSF;GABARAPL1;GAD1;ATPIF1;RPS6;RPL13A;RPL23A;MLLT11;GAP43;VSNL1;RPL27A;NDUFAB1;RPL37A;RPL24;SPARCL1;VAMP1;CALM1;INA;TPT1;RPS23
osteoarthritis DOID-8398 human GSE16464 sample 752	35/206	8.75403e-34	1.70495e-32	1.79167e-34	5.42181e-32	-1.59962	116.104	IFITM3;IFITM2;NDUFB2;HBB;HSPB1;MT1X;ATP5G3;RPS15;RPS14;MT2A;RPS19;UBC;RPL15;RPL37;RPS11;B2M;RPL39;TMSB10;FTH1P5;RPS3A;RPL23A;HBA1;HADHB;RPS27;RPS29;RPL27A;NDUFAB1;GNAS;RPL24;SPARCL1;XIST;CRYAB;GAPDH;RPS23;FTL
Huntington's disease DOID-12858 mouse GSE3248 sample 728	40/312	1.40036e-33	2.66394e-32	4.68979e-35	8.26006e-33	-1.54019	115.353	IFITM3;ATP6V1A;IFITM2;MAGED1;YWHAB;GBE1;RPLP0;ATP5C1;FAM127A;LDHB;TUBA1C;ATP5B;RPS17;UCHL1;TUBA1B;SCRN1;TUBB3;CFL1;TNPO1;MDH1;TUBB;RPL22;HUWE1;RPL13A;RPS3A;RPL23A;TUBB4B;MLLT11;EEF1A1;NDUFAB1;RPL37A;GNAS;GAPDH;TPT1;HSPA1A
ovarian cancer DOID-2394 human GSE14407 sample 611	42/364	2.40166e-33	4.4649e-32	4.13304e-35	3.92899e-35	-1.46108	114.05	CYFIP2;IFITM3;SNAP25;BEX1;RTN1;RPL31;YWHAB;RPL34;STMN2;RPL9;ACTB;RTN4;LDHB;TUBA1C;GJA1;SV2B;MOBP;BASP1;PEA15;NPTN;NEFL;MBP;RPL37;RPS27A;RPL39;B2M;DYNC1I1;RPS12;HLA-B;RPS3A;TUBB4B;ATP1B1;GFAP;REEP1;RPS25;GAP43;RPS27;RPS29;RPL27A;CALM1;FGF13;CRYAB;TPT1;RPS23
systemic lupus erythematosus (SLE) DOID-9074 human GSE36700 sample 512	39/294	2.54313e-33	4.62284e-32	1.09154e-34	1.98417e-33	-1.51914	114.014	SPARC;RPL31;MAGED1;RPL34;ATP5A1;RPLP0;RPL9;RPL7;RPS15;RPS14;LDHB;RPS17;GJA1;BASP1;RPL15;RPL37;RPS11;RPS27A;RPL39;RPS12;RPL22;RPS6;HUWE1;RPL13A;RPS3A;RPL23A;HBA1;EEF1A1;RPS25;RPS27;TUBB2A;RPS29;NACA;RPL27A;RPL24;PAM;TPT1;HSPA1A;RPS23
Meningococcal infection C0025303 human GSE4646 sample 347	35/213	2.97291e-33	5.28661e-32	5.04894e-34	4.76808e-33	-1.54529	113.788	BEX1;RPL31;RPL34;GBE1;RPLP0;RPL9;RPL7;RPS15;RPS14;RPS17;GJA1;RPS19;UBC;RPL15;RPS11;RPS27A;RPL39;DYNC1I1;DDX17;GABARAPL1;TSC22D1;DUSP1;RPL22;RPL13A;RPS3A;RPL23A;EEF1A1;RPS25;RPS27;RPS29;RPL27A;MAFF;RPL24;SPARCL1;TXNIP;XIST;PAM;TPT1;HSPA1A;RPS23
endometrial cancer DOID-1380 human GSE17025 sample 840	39/302	7.33951e-33	1.27739e-31	2.778e-34	4.76808e-33	-1.52086	112.531	SPARC;BEX1;RPL31;RPL34;RPLP0;RPL9;RPL7;RPS15;RPS14;RPS17;GJA1;RPS19;RPL15;RPS11;RPS27A;RPL39;DYNC1I1;DDX17;GABARAPL1;TSC22D1;DUSP1;RPL22;RPS6;RPL13A;RPS3A;ATP1B1;RPS25;RPS27;RPS29;RPL27A;MAFF;RPL37A;RPL24;SPARCL1;TXNIP;XIST;PAM;TPT1;RPS23
endometrial cancer DOID-1380 human GSE17025 sample 841	40/328	1.04872e-32	1.78719e-31	2.79789e-34	8.04958e-34	-1.47322	110.653	IFITM2;BEX1;RTN1;PNMAL1;RPL34;ATP5A1;PTPRO;RPLP0;HBB;RPL9;RTN4;RPL7;RGS4;LDHB;GJA1;FTH1;UBC;NPTN;METTL7A;RPS27A;B2M;GLUL;RPS12;MDH1;RPL22;RPS6;FTH1P5;HUWE1;RPS3A;RPL23A;HBA1;EEF1A1;REEP1;RPS25;NACA;TXNIP;XIST;FGF13;PAM;TPT1;HSPA1A;RPS23
actinic keratosis DOID-8866 human GSE2503 sample 628	44/430	1.0988e-32	1.83433e-31	9.3099e-35	1.3566e-30	-1.58568	110.231	RPL31;RPL34;RPLP0;HSPB1;ENO2;RPL9;NDRG1;MT2A;RPS17;GJA1;BASP1;FTH1;CHN1;CFL1;UBC;B2M;RPL39;MT1HL1;ATP6V0E1;HLA-B;FTH1P5;HUWE1;HLA-C;RPL23A;EEF1A1;RPS27;RPL27A;RPL37A;PAM;GAPDH;TPT1;RPS23;FTL
Uterine leiomyoma C0042133 human GSE593 sample 16	40/330	1.33831e-32	2.18947e-31	3.47644e-34	1.18569e-34	-1.43816	109.916	RPL31;RPL34;ATP5A1;RPLP0;PTPRO;ATP5C1;MT1X;ATP5G3;ADD3;RPL9;FAM127A;RTN4;RPL7;RPS15;ATP5B;RPS14;MT2A;RPS17;RPS19;NPTN;RPL15;RPL37;RPS27A;RPS11;RPL39;MT1HL1;MDH1;RPL22;RPS6;RPL13A;RPL23A;RPS3A;HADHB;EEF1A1;RPS25;RPS27;NACA;RPL27A;NDUFAB1;RPL24;SPARCL1;MT1H;CRYAB;HSPA1A;RPS23
schizophrenia DOID-5419 human GSE17612 sample 852	37/268	2.90751e-32	4.66342e-31	1.77741e-33	5.80352e-33	-1.48914	109.29	IFITM3;RTN3;IFITM2;HBB;HSPB1;MT1X;ADD3;NDRG1;ACTB;FAM127A;RTN4;TUBA1C;MT2A;TUBA1B;TUBB3;FTH1;PEA15;CFL1;UBC;NPTN;B2M;GLUL;TMSB10;CADPS2;TSC22D1;DUSP1;HLA-B;FTH1P5;HBA1;TUBB4B;EEF1A1;MAFF;ALDH1A1;MT1F;GNAS;MT1G;TXNIP;CRYAB;GAPDH;HSPA1A
Viral cardiomyopathy C0264797 human GSE4172 sample 384	35/227	3.00451e-32	4.72633e-31	3.64547e-33	3.92165e-32	-1.52247	108.82	BEX1;RPL31;RPL34;RPLP0;RPL9;RPL7;RPS14;RPS17;GJA1;RPS19;UBC;NPTN;RPL15;RPS11;RPS27A;RPL39;DYNC1I1;RPS12;DDX17;TSC22D1;DUSP1;RPL22;FTH1P5;RPL13A;RPS3A;RPL23A;EEF1A1;RPS25;RPS27;RPS29;NACA;RPL27A;RPL24;SPARCL1;TXNIP;XIST;PAM;TPT1;RPS23
endometrial cancer DOID-1380 human GSE17025 sample 843	38/295	5.65141e-32	8.72236e-31	2.30945e-33	3.5644e-32	-1.51168	108.767	BEX1;RPL31;RPL34;GBE1;RPLP0;RPL9;RPL7;RPS14;RPS17;RPL15;RPS11;RPS27A;RPL39;DYNC1I1;DDX17;GABARAPL1;TSC22D1;DUSP1;RPL22;HUWE1;RPL13A;RPS3A;RPL23A;EEF1A1;RPS25;RPS27;RPS29;NACA;RPL27A;MAFF;RPL37A;RPL24;SPARCL1;TXNIP;XIST;PAM;TPT1;RPS23
Down syndrome DOID-14250 human GSE19681 sample 1066	39/320	7.12339e-32	1.07906e-30	2.08404e-33	8.98891e-31	-1.52166	108.048	RPL31;RPL34;PTPRO;HSPB1;RPL9;RPL7;RPS15;RPS14;RPS17;RPS19;UBC;RPL15;RPL37;RPS11;RPS12;RPL22;RPS6;HUWE1;RPL13A;RPS3A;RPL23A;EEF1A1;RPS27;RPS29;NACA;RPL27A;RPL37A;TXNIP;CRYAB;TPT1;RPS23
endometrial cancer DOID-1380 human GSE17025 sample 849	39/322	9.08778e-32	1.3516e-30	2.58887e-33	2.85083e-32	-1.45668	105.778	SNAP25;GABRB1;NDRG4;AHCYL1;YWHAB;STXBP1;ATP5A1;PTPRO;ATP5C1;ATP5G3;ACTB;FAM127A;RGS4;LDHB;ATP5B;MOBP;BASP1;TUBB3;CFL1;UBC;NEFL;METTL7A;ATP6V0E2;PAQR6;MDH1;DYNLT3;TUBB4B;ATP1B1;DCLK1;MLLT11;TUBB2A;VSNL1;RCAN2;ALDH1A1;PLP1;VAMP1;GAPDH
Eczema C0013595 human GSE6012 sample 268	31/163	1.45263e-31	2.12188e-30	6.59333e-32	3.27836e-32	-1.46048	104.744	IFITM2;PTPRO;NDUFB2;HBB;HSPB1;RPL9;RPL7;RPS15;CDC42;ATP5B;MT2A;RPS17;RPS19;BASP1;CFL1;UBC;RPL15;RPS11;RPS27A;TNPO1;B2M;TMSB10;HLA-DPA1;RPL22;HLA-B;FTH1P5;HLA-C;RPS3A;HBA1;RPS25;NACA;RPL27A;ALDH1A1;RPL24;TXNIP;MT1H;XIST;TPT1;FTL
HIV - Human immunodeficiency virus infection C0019693 human GSE2504 sample 157	33/204	3.90787e-31	5.60813e-30	6.81644e-32	9.14073e-31	-1.48797	104.183	RPLP0;MT1X;ATP5G3;RPL9;ACTB;RPL7;LDHB;TUBA1C;MT2A;RPS17;TUBA1B;TUBB3;CFL1;NPTN;RPL37;RPS27A;RPL39;RPL22;RPS6;HUWE1;RPL13A;RPS3A;RPL23A;TUBB4B;EEF1A1;RPS27;NACA;NDUFAB1;RPL37A;MT1H;GAPDH;TPT1;RPS23
amyotrophic lateral sclerosis DOID-332 mouse GSE10953 sample 681	39/337	5.35497e-31	7.55236e-30	1.26344e-32	1.73079e-33	-1.38846	102.175	RPL31;RPL34;ATP5A1;RPLP0;PTPRO;ATP5C1;MT1X;ATP5G3;RPL9;FAM127A;RTN4;RPL7;RPS15;ATP5B;RPS14;MT2A;RPS17;RPS19;NPTN;RPL15;RPL37;RPS27A;RPS11;RPL39;MT1HL1;MDH1;RPL22;RPS6;RPL13A;RPL23A;RPS3A;HADHB;EEF1A1;RPS25;RPS27;NACA;RPL27A;NDUFAB1;RPL24;SPARCL1;MT1H;CRYAB;HSPA1A;RPS23
Setleis syndrome C1744559 human GSE16524 sample 285	33/207	6.44599e-31	8.78803e-30	1.04481e-31	8.60339e-31	-1.47066	101.382	BEX1;RPL31;RPL34;GBE1;RPLP0;RPL9;RPL7;RPS14;RPS17;GJA1;RPL15;RPS11;RPS27A;RPL39;DDX17;TSC22D1;DUSP1;RPL22;RPS6;RPL13A;RPS3A;RPL23A;EEF1A1;RPS25;RPS27;RPS29;RPL27A;RPL37A;RPL24;SPARCL1;TXNIP;XIST;PAM;TPT1;HSPA1A;RPS23
multiple sclerosis DOID-2377 human GSE38010 sample 738	37/291	6.36826e-31	8.78803e-30	2.68644e-32	1.84552e-31	-1.45082	101.125	SNAP25;RTN3;NDRG4;YWHAB;RPL34;PLEKHB1;ATP5A1;ATP5C1;ATP5G3;ENO2;RPL9;RTN4;LDHB;TUBA1B;BASP1;NPTN;NEFL;NEFM;MBP;RPL15;RPS27A;TAC1;RAB6B;NEFH;TMSB10;DYNC1I1;DDX17;TSC22D1;MDH1;ATPIF1;ATP1B1;TUBA4A;MLLT11;EEF1A1;TUBB2A;RCAN2;NDUFAB1;VDAC3;SPARCL1
Chronic phase chronic myelogenous leukemia DOID-8552 human GSE5550 sample 456	36/270	7.69829e-31	1.03233e-29	4.35328e-32	3.85527e-31	-1.40966	98.0121	SPARC;PLEKHB1;LPAR1;FGF1;NDRG1;ACTB;TUBA1C;TUBA1B;RPS19;MOBP;FTH1;PEA15;MBP;RPS11;B2M;RPS12;HLA-DPA1;PAQR6;HLA-B;FTH1P5;HUWE1;HLA-C;RPL13A;HBA1;GFAP;HADHB;EEF1A1;RPS27;RPS29;PLP1;TXNIP;ANP32B;CRYAB;GAPDH;TPT1;HSPA1A;FTL
endometrial cancer DOID-1380 human GSE17025 sample 845	36/273	1.15182e-30	1.51966e-29	6.20538e-32	8.74214e-30	-1.47069	96.7426	NDRG4;RPL31;RPL34;RPLP0;HBB;ENO2;ADD3;ACTB;RPL7;RPS15;RPS14;RPS17;GJA1;RPS19;MOBP;UBC;NEFM;MBP;RPL15;RPL37;RPS11;RPS10;SULT4A1;RPS12;GAD1;RPL13A;HBA1;TUBA4A;GFAP;EEF1A1;RPS25;GAP43;RPS27;NACA;PLP1;RPL24;TPT1
breast cancer DOID-1612 human GSE9574 sample 448	35/256	2.24468e-30	2.91452e-29	1.5387e-31	1.12494e-30	-1.42996	96.6366	SNAP25;NDRG4;AHCYL1;SPARC;FAM107A;ENO2;RTN4;RGS4;LDHB;GJA1;SV2B;MOBP;FTH1;CHN1;NEFL;NEFM;MBP;ATP6V0E2;GLUL;NEFH;NSF;SYT1;DUSP1;GAD1;NSG1;ATP1B1;DCLK1;TUBA4A;DNM1;VSNL1;RCAN2;ALDH1A1;PLP1;SPARCL1;VAMP1;CALM1;SCG2;PFKM;TPT1
Huntington's disease DOID-12858 mouse GSE3621 sample 704	39/356	4.47194e-30	5.7157e-29	8.52647e-32	3.47487e-30	-1.42471	95.8066	NDRG4;AHCYL1;SPARC;BEX1;STXBP1;PTPRO;ATP5C1;HSPB1;ATP5G3;ACTB;FAM127A;RGS4;LDHB;ATP5B;TUBB3;PEA15;CFL1;NPTN;NEFM;METTL7A;ATP6V0E2;B2M;MT1HL1;MDH1;HLA-B;HLA-C;SYNGR3;TUBA4A;TUBB2A;VSNL1;RCAN2;NDUFAB1;MT1H;CRYAB;GAPDH;FTL
schizophrenia DOID-5419 human GSE21935 sample 854	36/286	6.24121e-30	7.85433e-29	2.7612e-31	1.96666e-30	-1.39756	95.41	IFITM3;RTN3;SPARC;PTPRO;RPLP0;ATP5C1;LDHB;TUBA1C;TUBA1B;RGS1;FTH1;UBC;RPL37;B2M;RPL39;DDX17;CADPS2;TSC22D1;DUSP1;HLA-C;RPL13A;ATP1B1;DCLK1;HADHB;EEF1A1;NACA;MAFF;RPL37A;GNAS;RPL24;SPARCL1;TRIM37;GAPDH;TPT1;HSPA1A
RA (rheumatoid arthritis) C0003873 human GSE1919 sample 110	37/314	1.07016e-29	1.32635e-28	3.30747e-31	8.7232e-30	-1.42272	94.08	BEX1;RPL31;RPL34;GBE1;RPLP0;RPL9;RPL7;RPS14;RPS17;GJA1;RPS19;RPL15;RPS11;RPS27A;RPL39;RPS12;DDX17;TSC22D1;DUSP1;RPL22;RPL13A;RPS3A;RPL23A;RPS25;RPS27;RPS29;RPL27A;MAFF;RPL37A;RPL24;SPARCL1;TXNIP;XIST;PAM;TPT1;RPS23
prostate cancer DOID-10283 human GSE3325 sample 991	37/315	1.20338e-29	1.4692e-28	3.67345e-31	6.13963e-31	-1.35661	94.0663	MACF1;SPARC;RPL34;HSPB1;RPL9;RPL7;RPS15;RPS14;RPS17;UCHL1;RPS19;RGS1;RPL37;RPS11;TNPO1;B2M;RPL39;RPS10;RPS12;DUSP1;RPL22;RPS6;HLA-B;HLA-C;RPL13A;RPS3A;RPL23A;EEF1A1;RPS27;RPS29;RPL27A;RPL37A;FGF13;GAPDH;TPT1;RPS23
Alzheimer's disease DOID-10652 human GSE4757 sample 592	39/369	1.77662e-29	2.13716e-28	2.97049e-31	3.68161e-30	-1.4057	93.0579	MACF1;SNAP25;GABRB1;BEX1;RTN1;YWHAB;STXBP1;ACTB;FAM127A;RTN4;LDHB;TUBA1C;GJA1;TUBA1B;SCRN1;BASP1;PEA15;CHN1;CFL1;NPTN;NEFM;GLUL;TMSB10;DDX17;GABBR2;SYT1;ATP1B1;DNM1;HADHB;EEF1A1;GAP43;VSNL1;MAP1B;VDAC3;SPARCL1;TXNIP;XIST;CALM1;TPT1
endometrial cancer DOID-1380 human GSE17025 sample 842	36/295	1.91216e-29	2.26688e-28	7.46484e-31	4.41895e-30	-1.3943	92.8464	IFITM3;RPL31;ATP5A1;MT1X;RPL9;ACTB;RTN4;RPS14;LDHB;MT2A;GJA1;BASP1;CALD1;NPTN;RPS11;NEFH;MT1HL1;RPS12;HLA-DPA1;DDX17;GABARAPL1;DUSP1;RPS6;HLA-B;HUWE1;HLA-C;RPL13A;RPS3A;RPS25;RPS29;MT1F;MT1G;SPARCL1;MT1H;PAM;TPT1;RPS23
Dehydration C0011175 rat GSE4130 sample 210	37/322	2.70399e-29	3.15981e-28	7.58792e-31	6.22818e-29	-1.43582	92.5982	SNAP25;NDRG4;FAM107A;ENO2;RPL9;RPS15;RPS14;ATP5B;UCHL1;TUBA1B;SV2B;MOBP;BASP1;TUBB3;CHN1;CFL1;ATP6V0E2;GLUL;SPTAN1;TMSB10;NSF;SYT1;ATP1B1;TUBA4A;DNM1;MLLT11;TUBB2A;RCAN2;NDUFAB1;RPL37A;XIST;CALM1;PFKM;GAPDH
polycystic ovary syndrome DOID-11612 human GSE8157 sample 880	35/275	2.83336e-29	3.26435e-28	1.43428e-30	4.03808e-30	-1.3765	91.8222	RPL31;RPL34;GBE1;FAM107A;HBB;HSPB1;MT1X;RPL9;FAM127A;RPL7;RPS15;LDHB;MT2A;METTL7A;RPS11;GLUL;RPS10;RPS12;GABARAPL1;RPL22;RPS6;RPS3A;HBA1;RPS25;RPS27;RPS29;NACA;MAFF;RPL37A;MT1F;RPL24;SPARCL1;TXNIP;MT1H;ANP32B;CRYAB;RPS23
Familial combined hyperlipidaemia C0020474 human GSE1010 sample 137	39/374	2.97625e-29	3.38135e-28	4.74447e-31	1.0168e-28	-1.42587	91.5752	ATP6V1A;GABRB1;NDRG4;RTN1;ATP5A1;NDUFB2;ATP5C1;ENO2;ACTB;CDC42;TUBA1C;ATP5B;UCHL1;SV2B;FTH1;UBC;NPTN;NEFL;NEFM;RPL37;SPTAN1;NSF;MDH1;GAD1;ATP1B1;MAP1B;NDUFAB1;ATP6V1B2;GNAS;CALM1;GAPDH;TPT1;RPS23
GERD - Gastro-esophageal reflux disease C0017168 human GSE2144 sample 27	34/254	3.37703e-29	3.78413e-28	2.29246e-30	6.64466e-29	-1.42008	91.3974	NDRG4;IFITM2;RPL31;RPL34;RPLP0;HBB;ADD3;RPL7;RPS15;RGS4;RPS14;RPS17;GJA1;RPS19;UBC;NEFM;RPL15;RPL37;RPS27A;RPS10;RPS12;TSC22D1;RPS6;RPL13A;RPS3A;HBA1;EEF1A1;RPS25;RPS27;NACA;RPL27A;RPL24;TXNIP;RPS23
Bacterial Infection C0004623 human GSE3026 sample 322	32/215	5.24942e-29	5.80273e-28	6.55267e-30	1.6295e-29	-1.38578	91.0923	IFITM3;IFITM2;RPL31;ATP5C1;MT1X;RPS15;RPS14;LDHB;MT2A;RPS17;RPL15;RPS11;GLUL;RPL39;MT1HL1;RPS12;MDH1;RPL22;HUWE1;HLA-C;RPL13A;RPS3A;RPL23A;HBA1;RPS27;MT1F;GNAS;RPL24;SPARCL1;TXNIP;MT1H;CRYAB;PAM;TPT1;RPS23
Infantile neuronal ceroid lipofuscinosis C0268281 mouse GSE6678 sample 141	34/262	9.80931e-29	1.06987e-27	5.86271e-30	6.64466e-29	-1.39738	90.9931	IFITM3;IFITM2;RPL31;RPL34;RPL9;RPL7;RPS15;RPS14;RPS17;RPS19;RPSAP58;FTH1;RPL15;RPL37;RPS27A;ATP6V0E2;RPS10;TMSB10;RPS12;HLA-DPA1;RPL13A;RPL23A;EEF1A1;RPS25;RPS27;RPS29;NACA;RPL27A;RPL37A;MT1F;TPT1;RPS23
autism spectrum disorder DOID-0060041 human GSE25507 sample 1031	35/285	9.94762e-29	1.07068e-27	4.37051e-30	4.43692e-29	-1.39549	89.6303	BEX1;RPL31;RPL34;GBE1;RPLP0;RPL9;RPL7;RPS14;RPS17;GJA1;RPL15;RPS11;RPS27A;RPL39;DDX17;GABARAPL1;TSC22D1;DUSP1;RPL22;RPL13A;RPS3A;RPL23A;RPS25;RPS27;RPS29;RPL27A;MAFF;RPL37A;RPL24;SPARCL1;TXNIP;XIST;PAM;TPT1;HSPA1A;RPS23
Dehydration C0011175 rat GSE3110 sample 443	34/263	1.11788e-28	1.18757e-27	6.57967e-30	4.05518e-29	-1.38354	89.0227	SNAP25;RTN3;RTN1;STXBP1;PLEKHB1;PTPRO;LPAR1;FAM107A;HBB;FGF1;ADD3;NDRG1;RTN4;MOBP;FTH1;PEA15;CHN1;NEFL;MBP;MAP4;GLUL;DYNC1I1;PAQR6;SYT1;FTH1P5;HBA1;ATP1B1;GFAP;VSNL1;MAP1B;RCAN2;PLP1;PKP4;ANP32B;CRYAB;HSPA1A
oligodendroglioma DOID-3181 human GSE15824 sample 859	36/310	1.13689e-28	1.19227e-27	3.6685e-30	2.56881e-29	-1.34265	88.0217	RTN3;RPL34;RPLP0;ATP5C1;RPL7;RPS15;LDHB;TUBA1C;ATP5B;RPS17;TUBA1B;RPS19;SCRN1;BASP1;FTH1;UBC;RPS27A;RPL39;MDH1;TUBB;RPL22;RPS6;HUWE1;RPL13A;RPS3A;RPL23A;EEF1A1;RPS27;NACA;RPL37A;GNAS;TXNIP;TPT1;RPS23
Anxiety Disorder C0003469 rat GSE932 sample 111	33/242	1.28156e-28	1.3104e-27	1.01929e-29	6.29053e-29	-1.37892	87.1317	IFITM3;RPL31;RPL34;RPLP0;HBB;RPL9;ACTB;RPL7;MT2A;RPS17;FTH1;UBC;RPL37;RPS11;RPS27A;B2M;RPL39;NEFH;RPS12;RPL22;ATPIF1;RPS6;FTH1P5;HUWE1;RPL13A;RPS3A;RPL23A;HBA1;TUBB4B;EEF1A1;RPS25;RPS27;RPS29;NACA;RPL37A;TPT1;RPS23;FTL
endometrial cancer DOID-1380 human GSE17025 sample 839	36/311	1.27589e-28	1.3104e-27	4.06808e-30	7.45874e-28	-1.36775	86.7571	SNAP25;NDRG4;SPARC;PLEKHB1;LPAR1;ATP5G3;FGF1;NDRG1;RTN4;LDHB;TUBA1B;MOBP;FTH1;CFL1;NEFL;MBP;NEFM;GLUL;NEFH;NSF;GABARAPL1;RCAN2;ALDH1A1;GNAS;PLP1;SPARCL1;VAMP1;PFKM;TPT1
Oligodendroglioma C0028945 human GSE4290 sample 251	37/343	2.73499e-28	2.762e-27	6.10314e-30	4.70405e-29	-1.33835	86.2938	CYFIP2;RPL31;RPL34;ATP5A1;RPLP0;RPL9;ACTB;LDHB;ATP5B;RPS17;RPS19;BASP1;RPL15;RPS11;RPL39;RPS12;DDX17;RPL22;RPS6;HLA-B;HUWE1;HLA-C;RPL13A;RPS3A;RPL23A;EEF1A1;RPS29;NACA;RPL37A;ATP6V1B2;TXNIP;ANP32B;GAPDH;TPT1;RPS23
Spinal Muscular Atrophy, Infantile C0043116 mouse GSE3075 sample 126	29/168	2.83449e-28	2.82758e-27	8.32217e-29	5.6246e-30	-1.30932	86.0017	IFITM3;IFITM2;ATP5A1;MT1X;ACTB;RTN4;RPL7;RPS15;ATP5B;MT2A;RPS17;UCHL1;FTH1;CFL1;UBC;RPL15;RPL37;RPS11;GLUL;TMSB10;MT1HL1;HLA-DPA1;MDH1;TUBB;RPS6;HLA-B;FTH1P5;HLA-C;ATP1B1;RPS29;RPL27A;NDUFAB1;MT1F;VDAC3;MT1G;MT1H;ANP32B;GAPDH;RPS23
pancreatic invasive intraductal papillary-mucinous carcinoma DOID-8150 human GSE19650 sample 610	33/248	2.90835e-28	2.8663e-27	2.09269e-29	6.22877e-28	-1.36939	86.0001	RTN1;RPL31;ATP5A1;RPLP0;RPL9;RPL7;RPS14;ATP5B;RPS17;TUBA1B;RPS19;SCRN1;RPL15;RPS11;RPL39;RPS12;HLA-DPA1;RPL22;RPS6;RPL13A;RPS3A;RPL23A;EEF1A1;RPS29;NACA;RPL27A;RPL37A;GNAS;TPT1;HSPA1A;RPS23
Teratospermia UMLS CUI-C0919628 human GSE6872 sample 953	38/372	3.61113e-28	3.51655e-27	5.99831e-30	1.99049e-28	-1.33743	84.7994	IFITM2;SPARC;BEX1;RPL34;MT1X;RTN4;RPL7;LDHB;MT2A;RPS17;GJA1;RGS1;FTH1;RPL15;METTL7A;MT1HL1;RPS12;DUSP1;RPL22;RPS6;FTH1P5;RPL13A;RPS3A;EEF1A1;NACA;MT1F;GNAS;MT1G;SPARCL1;TXNIP;MT1H;ANP32B;FTL
Carcinoma in situ of large intestine C0686087 human GSE4183 sample 190	34/273	4.00733e-28	3.81162e-27	2.03758e-29	1.96087e-28	-1.33042	83.9288	RPL34;PTPRO;RPLP0;ATP5C1;ATP5G3;RPL9;NDRG1;TUBA1C;ATP5B;RPS17;TUBA1B;RPS19;FTH1;CFL1;B2M;RPL39;TMSB10;RPS12;HLA-DPA1;RPS6;HLA-B;FTH1P5;RPS3A;RPL23A;ATP1B1;RPS27;RPS29;RPL37A;MT1F;RPL24;CALM1;TPT1;RPS23;FTL
endometrial cancer DOID-1380 human GSE17025 sample 848	34/273	4.00733e-28	3.81162e-27	2.03758e-29	6.31945e-29	-1.31689	83.578	CYFIP2;RTN3;GABRB1;NDRG4;BEX1;PNMAL1;STXBP1;LPAR1;STMN2;HBB;NDRG1;FAM127A;UCHL1;MOBP;BASP1;FTH1;NPTN;ATP6V0E2;TAC1;TMSB10;MT1HL1;GABBR2;MOAP1;PAQR6;MDH1;DUSP1;DYNLT3;ATP1B1;SYNGR3;DNM1;MLLT11;TUBB2A;VSNL1;ATP6V1B2;FGF13;SCG2;HSPA1A
systemic lupus erythematosus DOID-9074 human GSE10325 sample 691	31/210	5.31529e-28	4.99759e-27	6.85317e-29	1.96087e-28	-1.31861	83.1838	IFITM2;BEX1;RPL31;RPL34;GBE1;RPL9;RPS15;RPS17;GJA1;BASP1;RPS11;RPS27A;B2M;RPL39;DYNC1I1;DDX17;TSC22D1;DUSP1;RPS6;RPS3A;RPL23A;RPS25;RPS27;RPS29;NACA;RPL27A;MAFF;RPL24;SPARCL1;TXNIP;XIST;PAM;TPT1;RPS23
schizophrenia DOID-5419 human GSE21935 sample 855	37/350	5.70836e-28	5.30618e-27	1.18844e-29	2.0578e-27	-1.32979	82.0766	MACF1;RPL31;MAGED1;RPLP0;MT1X;ACTB;RPS15;MT2A;UCHL1;RPS19;BASP1;TUBB3;CFL1;UBC;RPL37;RPS11;RPS27A;B2M;RPL39;TMSB10;RPL22;RPL13A;RPL23A;EEF1A1;RPS25;RPS29;RPL27A;MT1F;MT1H;TPT1
Inflammatory papules (Acne) 6543 human GSE6475 sample 459	35/301	6.71046e-28	6.16759e-27	2.40227e-29	2.79532e-28	-1.31949	81.8166	BEX1;RPL31;RPL34;GBE1;RPL9;RPL7;RPS14;RPS17;GJA1;NPTN;RPL15;RPS11;RPS27A;RPL39;DYNC1I1;DDX17;GABARAPL1;TSC22D1;DUSP1;RPL22;RPL13A;RPS3A;RPL23A;EEF1A1;RPS25;RPS27;RPS29;RPL27A;MAFF;RPL37A;RPL24;SPARCL1;TXNIP;XIST;PAM;RPS23
endometrial cancer DOID-1380 human GSE17025 sample 844	36/331	1.17762e-27	1.07033e-26	3.00719e-29	7.45874e-28	-1.31178	81.1093	MACF1;SPARC;BEX1;RPL31;RPL34;HBB;HSPB1;RPL9;RPL7;RPS17;RPS19;FTH1;RPL37;METTL7A;RPS27A;SPTAN1;RPS12;RPL22;RPS6;RPS3A;RPL23A;HBA1;EEF1A1;RPS29;NACA;RPL27A;ALDH1A1;GNAS;SPARCL1;TXNIP;CRYAB;TPT1;RPS23
silicosis DOID-10325 rat GSE29110 sample 983	33/260	1.40286e-27	1.26104e-26	8.38881e-29	2.25868e-28	-1.28707	80.5302	SPARC;RPL34;ATP5A1;PTPRO;RPLP0;ATP5C1;HBB;HSPB1;ADD3;RPL9;RTN4;RPS15;ATP5B;RPS17;UBC;RPL15;TSC22D1;RPL22;RPS6;HLA-B;RPL13A;RPS3A;RPL23A;HBA1;ATP1B1;EEF1A1;NACA;RCAN2;GNAS;SPARCL1;TXNIP;ANP32B;CRYAB;PAM;RPS23
juvenile dermatomyositis UMLS CUI-C0263666 human GSE11971 sample 771	25/111	1.46034e-27	1.29843e-26	1.83408e-27	1.40213e-26	-1.28371	79.3222	RPL31;RPL34;ATP5C1;HSPB1;RPL9;FAM127A;RPS15;RPS17;FTH1;RPL37;RPS11;RPL39;RPS12;HUWE1;RPL13A;RPS3A;RPL23A;RPS27;RPS29;RPL37A;RPL24;CRYAB;GAPDH;TPT1;RPS23
Sickle Cell Anemia C0002895 human GSE9877 sample 109	30/197	1.56586e-27	1.37728e-26	2.46534e-28	5.40929e-28	-1.28846	78.9364	SNAP25;NDRG4;YWHAB;STXBP1;NDUFB2;ATP5C1;HBB;ENO2;RGS4;ATP5B;MT2A;SV2B;PEA15;CFL1;NEFL;NEFM;MBP;TAC1;GLUL;NEFH;SPTAN1;TMSB10;DYNC1I1;RPS12;SNRPN;MDH1;TUBA4A;DNM1;RPS29;NDUFAB1;SPARCL1;VAMP1;CALM1;CRYAB;SCG2;PFKM
cerebral palsy DOID-1969 human GSE11686 sample 912	31/219	2.01154e-27	1.75047e-26	2.17678e-28	1.17126e-28	-1.2526	78.5763	NDRG4;MAGED1;PLEKHB1;ATP5A1;LPAR1;STMN2;ATP5C1;ATP5G3;ENO2;FGF1;NDRG1;RGS4;LDHB;ATP5B;MOBP;FTH1;NEFL;NEFM;MBP;ATP6V0E2;TAC1;GLUL;NEFH;PAQR6;MDH1;DYNLT3;FTH1P5;ATP1B1;RPS25;GAP43;MAP1B;RCAN2;ALDH1A1;ATP6V1B2;PLP1;VAMP1;CRYAB
Zaire ebolavirus DOID-4325 human GSE31747 sample 497	34/287	2.1956e-27	1.89053e-26	9.27087e-29	1.83567e-27	-1.26678	77.8703	IFITM3;ATP5A1;PTPRO;ATP5C1;MT1X;ATP5G3;FAM127A;RPS15;LDHB;ATP5B;MT2A;TUBA1B;FTH1;CFL1;UBC;B2M;GLUL;TMSB10;MT1HL1;MDH1;HUWE1;HLA-C;HADHB;RPS27;MT1F;VDAC3;SPARCL1;TXNIP;MT1H;CRYAB;GAPDH
Neurological pain disorder C0423704 rat GSE2636 sample 129	36/338	2.47334e-27	2.1075e-26	5.88541e-29	5.40107e-27	-1.30208	77.4753	ATP6V1A;SNAP25;NDRG4;RPL31;YWHAB;STXBP1;RPLP0;ENO2;ACTB;RPS15;TUBA1C;TUBA1B;RPS19;BASP1;FTH1;CFL1;RPL37;GLUL;RPS10;SPTAN1;TMSB10;RPS12;HUWE1;TUBB4B;DNM1;EEF1A1;RPL27A;GNAS;RPL24;SPARCL1;GAPDH;TPT1;HSPA1A
Uterine leiomyoma C0042133 human GSE2725 sample 399	36/342	3.75024e-27	3.16258e-26	8.58388e-29	7.55012e-28	-1.26653	77.0661	IFITM3;IFITM2;MAGED1;ATP5A1;PTPRO;HBB;HSPB1;NDRG1;FAM127A;GJA1;SCRN1;BASP1;PEA15;NPTN;RPL37;RPS11;B2M;TMSB10;TSC22D1;DUSP1;TUBB;DYNLT3;RPL22;RPS6;HLA-B;HLA-C;HBA1;TUBB4B;RPS25;RPS27;ALDH1A1;TXNIP;ANP32B;XIST;PAM;HSPA1A
Huntington's disease DOID-12858 human GSE24250 sample 671	34/293	4.42303e-27	3.65461e-26	1.73523e-28	1.01353e-26	-1.25246	75.3959	RPL31;HSPB1;RPL9;ACTB;RPL7;RPS15;CDC42;RPS14;RPS17;RPSAP58;RPL37;RPS27A;RPS10;SPTAN1;RPS12;TUBB;RPS6;HLA-C;RPL13A;RPS3A;RPL23A;EEF1A1;RPS25;RPS29;RPL27A;RPL37A;TPT1;RPS23;FTL
amyotrophic lateral sclerosis DOID-332 human GSE833 sample 1007	29/184	4.42306e-27	3.65461e-26	8.58566e-28	1.49412e-27	-1.23597	75.0026	RPLP0;ADD3;RPL9;RPL7;RPS15;RPS14;LDHB;MT2A;RPS17;RPS19;BASP1;RPL15;RPL37;RPS11;RPL39;RPS12;DDX17;RPL22;RPS6;RPL13A;RPS3A;RPL23A;EEF1A1;RPS25;RPS27;RPS29;RPL27A;RPL37A;RPL24;ANP32B;XIST;CALM1;TPT1;RPS23
Endometriosis C0014175 human GSE7305 sample 149	33/270	4.89439e-27	4.00361e-26	2.54361e-28	8.06763e-28	-1.22056	74.9223	ATP6V1A;SPARC;RPL31;YWHAB;RPL34;ATP5A1;RPLP0;ATP5C1;HSPB1;ATP5G3;ACTB;RTN4;RPS19;RPSAP58;NPTN;RPL15;RPL37;METTL7A;RPS27A;RPS10;TMSB10;TUBB;RPL22;RPL13A;RPL23A;TUBB4B;EEF1A1;RPS27;RPL27A;RPL37A;RPL24;TXNIP;GAPDH;FTL
bronchopulmonary dysplasia UMLS CUI-C0006287 human GSE8586 sample 919	34/295	5.56598e-27	4.50789e-26	2.13236e-28	2.10169e-27	-1.22886	74.4465	SPARC;RPLP0;MT1X;ACTB;TUBA1C;MT2A;GJA1;TUBA1B;BASP1;CFL1;UBC;RPS11;B2M;RPL39;MT1HL1;RPS12;TSC22D1;DUSP1;DYNLT3;HLA-B;HLA-C;EEF1A1;MAFF;ALDH1A1;MT1F;RPL24;MT1G;TXNIP;MT1H;XIST;PAM;GAPDH;HSPA1A
Sarcoidosis C0036202 human GSE2657 sample 12	29/187	7.18204e-27	5.75972e-26	1.30098e-27	6.81851e-27	-1.21994	74.0294	YWHAB;STMN2;ENO2;NDRG1;ACTB;MT2A;UCHL1;MOBP;TUBB3;PEA15;NEFL;MBP;NEFM;MAP4;RPS27A;NEFH;SNRPN;HBA1;ATP1B1;DNM1;GFAP;EEF1A1;RPS29;MAP1B;RPL37A;PLP1;RPL24;CRYAB;GAPDH
Retinal damage C0235272 rat GSE1001 sample 312	33/279	1.44199e-26	1.14519e-25	6.66881e-28	1.81695e-27	-1.21686	73.5632	IFITM3;IFITM2;MAGED1;RPLP0;HSPB1;MT1X;ACTB;FAM127A;MT2A;FTH1;PEA15;UBC;B2M;GLUL;TMSB10;MT1HL1;RPS12;TSC22D1;DUSP1;TUBB;HLA-B;HLA-C;RPL13A;RPL27A;MAP1B;RPL37A;GNAS;TXNIP;MT1H;CALM1;CRYAB;GAPDH;TPT1;FTL
Alpha-1 anti-trypsin deficiency C0221757 human GSE1122 sample 281	36/356	1.54298e-26	1.21362e-25	3.10757e-28	7.34643e-26	-1.2616	72.3947	SPARC;MAGED1;GBE1;RPLP0;HSPB1;RPL9;ACTB;FAM127A;RTN4;RGS4;TUBA1C;ATP5B;MT2A;GJA1;UCHL1;BASP1;FTH1;CFL1;RPS11;RPL39;TMSB10;FTH1P5;MLLT11;HADHB;RPL37A;RPL24;GAPDH;TPT1;RPS23;FTL
Rotavirus infection of children C1442797 human GSE2729 sample 43	34/307	2.13197e-26	1.66091e-25	7.13522e-28	1.32092e-26	-1.23234	71.65	RTN3;RTN1;STXBP1;PLEKHB1;PTPRO;LPAR1;HBB;FGF1;ADD3;NDRG1;RTN4;TUBA1C;TUBA1B;MOBP;FTH1;CHN1;NEFL;MBP;MAP4;ATP6V0E2;DYNC1I1;RPS12;PAQR6;FTH1P5;HBA1;ATP1B1;VSNL1;RCAN2;PLP1;PKP4;ANP32B;CALM1;CRYAB;HSPA1A
head and neck squamous cell carcinoma 5520 human GSE6631 sample 458	31/237	2.41297e-26	1.86208e-25	1.92105e-27	1.45501e-26	-1.21375	71.5944	IFITM2;RPL31;RPL34;FAM107A;HBB;MT1X;RPL9;MT2A;RPSAP58;RPL15;METTL7A;RPS11;HLA-DPA1;TSC22D1;DUSP1;RPL22;RPS6;RPL13A;HBA1;RPS25;TUBB2A;NACA;RPL27A;MAFF;RPL37A;MT1F;SPARCL1;MT1H;CRYAB;TPT1;HSPA1A
MS (Multiple Sclerosis) C0026769 mouse GSE842 sample 381	35/340	4.50962e-26	3.44754e-25	1.07326e-27	3.88821e-26	-1.23635	71.4895	SNAP25;NDRG4;SPARC;STXBP1;RPLP0;ATP5C1;ENO2;FGF1;NDRG1;RTN4;MOBP;FTH1;UBC;NPTN;MBP;RPS11;B2M;RPS10;SPTAN1;DUSP1;GAD1;RPL23A;NSG1;TUBA4A;DNM1;VSNL1;PLP1;SPARCL1;XIST;INA;TPT1
juvenile dermatomyositis UMLS CUI-C0263666 human GSE11971 sample 772	23/97	5.45761e-26	4.13363e-25	8.83008e-26	5.72216e-27	-1.19681	70.7434	SPARC;RPL31;YWHAB;RPL34;HBB;ATP5G3;RPL9;ACTB;RPL7;RPS14;LDHB;NPTN;RPL15;METTL7A;RPS11;RPS27A;RPS10;TMSB10;HLA-DPA1;DDX17;ATP6V0E1;RPL22;RPS6;RPS3A;RPL23A;HBA1;TUBA4A;EEF1A1;NACA;ATP6V1B2;TXNIP;CALM1;TPT1;RPS23
glioblastoma UMLS CUI-C0017636 human GSE15824 sample 863	34/316	5.61667e-26	4.21508e-25	1.71171e-27	8.44158e-27	-1.21078	70.6624	ATP6V1A;SNAP25;RTN3;NDRG4;AHCYL1;SPARC;RTN1;YWHAB;STXBP1;ATP5A1;STMN2;NDUFB2;ATP5C1;ENO2;FGF1;NDRG1;LDHB;GJA1;UCHL1;TUBB3;CFL1;UBC;NEFM;ATP6V0E2;NEFH;NSF;GABARAPL1;DNM1;VSNL1;PLP1;GNAS;VDAC3;SPARCL1;CALM1;INA
neurofibromatosis DOID-8712 mouse GSE1482 sample 666	34/318	6.93617e-26	5.15799e-25	2.07202e-27	4.37653e-26	-1.21579	69.3224	SPARC;HBB;HSPB1;RPL9;CDC42;RPS14;LDHB;TUBA1C;ATP5B;RPS17;RPS19;FTH1;RPL37;RPS11;B2M;GLUL;TMSB10;RPS12;MDH1;DUSP1;RPS6;HUWE1;RPS3A;HBA1;TUBB4B;RPS25;RPS29;NACA;RPL27A;GNAS;RPL24;TXNIP;RPS23
Huntington's disease DOID-12858 mouse GSE3248 sample 727	31/246	7.72144e-26	5.69022e-25	5.37124e-27	4.03847e-26	-1.20986	69.115	CYFIP2;MAGED1;ATP5A1;RPLP0;RPL9;RPS15;RPS14;LDHB;TUBA1C;RPS17;TUBA1B;RGS1;FTH1;RPL15;TMSB10;RPS12;TUBB;RPL22;FTH1P5;RPS3A;HBA1;TUBB4B;EEF1A1;RPS25;NACA;MAFF;ALDH1A1;RPL24;ANP32B;XIST;GAPDH;RPS23;FTL
Primary open angle glaucoma C0339573 human GSE4316 sample 284	30/227	1.19866e-25	8.75452e-25	1.07772e-26	2.54199e-27	-1.14402	67.9931	SPARC;RPL31;YWHAB;RPL34;ATP5A1;RPLP0;ATP5C1;HSPB1;RPL9;NDRG1;RPL7;LDHB;MT2A;RPS17;RPS19;FTH1;MAP4;RPS11;GLUL;RPL39;RPS10;TMSB10;MDH1;RPS6;RPS3A;RPS25;RPS27;RPS29;NACA;RPL27A;MAP1B;RPL24;SPARCL1;TXNIP;ANP32B;GAPDH
Schizophrenia C0036341 human GSE12654 sample 226	34/324	1.29468e-25	9.37212e-25	3.6488e-27	1.55496e-26	-1.17055	67.8107	CYFIP2;MACF1;MAGED1;RPL34;RPLP0;STMN2;ATP5C1;ACTB;RPL7;LDHB;RPS17;GJA1;UCHL1;RPS19;BASP1;UBC;RPL37;RPS11;RPS27A;ATP6V0E2;SPTAN1;TMSB10;GAD1;RPS6;RPL23A;GFAP;MLLT11;REEP1;GAP43;TUBB2A;NDUFAB1;RPL37A;SPARCL1;RPS23
Huntington's disease DOID-12858 human GSE24250 sample 466	36/379	1.38109e-25	9.90995e-25	2.30919e-27	3.37626e-25	-1.21081	67.7144	SNAP25;NDRG4;MAGED1;LPAR1;NDUFB2;NDRG1;RTN4;LDHB;TUBA1B;MOBP;BASP1;TUBB3;MBP;RPL37;RPS11;TMSB10;ATPIF1;TUBA4A;EEF1A1;VSNL1;NDUFAB1;RPL37A;ATP6V1B2;PLP1;CALM1;SCG2;INA;TPT1;RPS23
myelodysplastic syndrome DOID-0050908 human GSE19429 sample 749	33/300	1.54952e-25	1.10218e-24	5.62818e-27	9.06753e-26	-1.19408	67.0672	CYFIP2;RPL31;ATP5C1;ADD3;RPL9;ACTB;RPS15;RPS14;TUBA1C;ATP5B;RPS17;TUBA1B;RGS1;FTH1;RPL15;RPS12;DDX17;MOAP1;DUSP1;TUBB;RPL22;RPS6;HLA-B;HLA-C;RPL13A;EEF1A1;NACA;MAFF;RPL24;XIST;GAPDH;TPT1;HSPA1A
Essential Hypertension C0085580 rat GSE1675 sample 412	33/301	1.7268e-25	1.21769e-24	6.20633e-27	2.66493e-26	-1.16936	67.0119	NDRG4;RTN1;YWHAB;STXBP1;ATP5A1;ACTB;GLS;RGS4;UCHL1;TUBB3;FTH1;PEA15;NPTN;ATP6V0E2;B2M;GLUL;HLA-DPA1;NSF;MDH1;TUBB;GAD1;TUBB4B;ATP1B1;TUBA4A;DNM1;MLLT11;HADHB;GAP43;RPL27A;PLP1;GNAS;MT1G;SPARCL1;PFKM
prostate cancer DOID-10283 human GSE3325 sample 990	33/304	2.38408e-25	1.65858e-24	8.30586e-27	5.75779e-26	-1.17568	66.656	SPARC;MAGED1;YWHAB;HSPB1;MT1X;ACTB;FAM127A;RTN4;LDHB;TUBA1C;MT2A;GJA1;SCRN1;BASP1;FTH1;CHN1;CFL1;UBC;NPTN;NEFH;MT1HL1;DYNLT3;RPL23A;ATP1B1;RCAN2;MT1F;MT1G;SPARCL1;TXNIP;MT1H;ANP32B;CALM1;GAPDH
Diabetic Nephropathy C0011881 human GSE1009 sample 223	37/414	2.39257e-25	1.65858e-24	2.99673e-27	4.15265e-26	-1.15819	65.444	IFITM3;HSPB1;MT1X;NDRG1;ACTB;RTN4;LDHB;TUBA1C;MT2A;GJA1;TUBA1B;CALD1;FTH1;UBC;B2M;NEFH;TMSB10;SLC18A2;MT1HL1;GABARAPL1;DUSP1;DYNLT3;RPL22;HLA-B;RPS3A;ATP1B1;NACA;MAP1B;MAFF;MT1F;SPARCL1;MT1H;CALM1;CRYAB;GAPDH
Neurofibromatosis DOID-8712 mouse GSE1482 sample 669	33/305	2.65256e-25	1.82335e-24	9.14718e-27	1.7172e-26	-1.12831	64.5865	RPLP0;ACTB;FAM127A;RPL7;RPS15;RPS14;LDHB;MT2A;RPS17;BASP1;RPL37;RPS11;B2M;GLUL;RPL39;TMSB10;RPS12;DDX17;TSC22D1;RPL22;RPS6;RPL23A;EEF1A1;RPS25;RPS27;RPS29;NACA;RPL27A;RPL37A;ATP6V1B2;GNAS;TXNIP;ANP32B;CALM1;HSPA1A;RPS23
prostate cancer DOID-10283 human GSE55945 sample 835	35/359	2.884e-25	1.96593e-24	5.83808e-27	6.28773e-26	-1.13165	64.039	RTN3;AHCYL1;SPARC;RTN1;STXBP1;PTPRO;RPLP0;STMN2;ACTB;RTN4;CDC42;TUBA1C;TUBA1B;BASP1;TUBB3;ATP6V0E2;B2M;GLUL;SPTAN1;TMSB10;DYNC1I1;GABARAPL1;ATPIF1;TUBA4A;DNM1;MLLT11;REEP1;TUBB2A;VSNL1;ATP6V1B2;SPARCL1;SCG2;INA
prostate cancer DOID-10283 human GSE3868 sample 639	35/362	3.8264e-25	2.58678e-24	7.56428e-27	5.47197e-25	-1.08913	63.3552	RPL31;RPL34;HUWE1;RPL13A;HSPB1;RPS3A;RPL23A;RPL9;FAM127A;RPS15;RPS14;RPS27;RPS29;FTH1;RPL37A;NDUFAB1;RPL24;RPL37;RPS11;RPL39;GAPDH;TPT1;RPS23
myelodysplastic syndrome DOID-0050908 human GSE19429 sample 812	33/309	4.04885e-25	2.71472e-24	1.34129e-26	1.21558e-25	-1.11892	62.8115	RPL31;RPLP0;RPL9;ACTB;RPS15;LDHB;TUBA1C;RPS17;TUBA1B;RPS19;CALD1;CHN1;UBC;RPS11;TMSB10;RPS12;TUBB;RPL22;RPL13A;RPS3A;RPL23A;MLLT11;RPS29;NACA;RPL27A;MAP1B;RPL37A;GNAS;RPL24;TXNIP;SCG2;GAPDH
myotonic dystrophy type 1 DOID-11722 human GSE7177 sample 1053	32/284	4.17318e-25	2.77534e-24	1.81297e-26	1.4293e-25	-1.12319	62.5012	CYFIP2;ATP6V1A;NDRG4;RTN1;YWHAB;ATP5A1;NDUFB2;ATP5C1;GLS;TUBA1C;ATP5B;UCHL1;TUBA1B;SV2B;NEFM;TMSB10;GABBR2;SNRPN;TSC22D1;MDH1;GAD1;ATPIF1;NSG1;TUBA4A;DNM1;GAP43;VSNL1;RPS29;NDUFAB1;ATP6V1B2;SCG2;INA;GAPDH
Gamma-hydroxybutyric acidaemia C0268631 mouse GSE2866 sample 409	29/216	5.15486e-25	3.40055e-24	5.32442e-26	5.28853e-26	-1.09373	61.4924	IFITM3;RTN3;AHCYL1;IFITM2;SPARC;BEX1;GBE1;RPL9;NDRG1;FAM127A;RTN4;RPL7;GJA1;BASP1;NPTN;RPL15;RPS27A;RPL39;MT1HL1;RPS12;DDX17;TSC22D1;RPL22;FTH1P5;HUWE1;HADHB;EEF1A1;RPS25;RPS27;RPS29;MAP1B;TXNIP;MT1H;ANP32B;PAM
Senescence C0001792 rat GSE854 sample 161	33/314	6.81006e-25	4.4565e-24	2.14919e-26	3.10476e-25	-1.10413	60.7742	IFITM3;IFITM2;RPL31;RPL34;PTPRO;ATP5C1;MT1X;RPS15;LDHB;MT2A;FTH1;RPL15;RPS11;B2M;RPL39;MT1HL1;MDH1;DUSP1;RPL22;FTH1P5;RPS3A;RPL23A;GNAS;VDAC3;RPL24;SPARCL1;TXNIP;MT1H;CRYAB;PAM;TPT1;RPS23
Status Epilepticus C0038220 rat GSE4236 sample 391	31/264	6.88406e-25	4.46917e-24	3.76978e-26	5.80312e-25	-1.11255	60.7499	CYFIP2;MAGED1;RPLP0;ATP5C1;ADD3;RPL9;RPL7;RPS14;TUBA1C;RPS17;TUBA1B;RGS1;FTH1;TMSB10;RPS12;DDX17;MOAP1;DUSP1;TUBB;RPL22;RPS6;FTH1P5;RPL13A;RPS3A;HBA1;EEF1A1;MAFF;RPL24;XIST;GAPDH;TPT1
CML - Chronic myeloid leukemia C0023473 human GSE11889 sample 403	31/266	8.68671e-25	5.59506e-24	4.64256e-26	2.44737e-25	-1.08931	60.6044	SNAP25;NDRG4;YWHAB;STXBP1;RPLP0;NDUFB2;ATP5C1;HBB;RPL9;RPS15;RPS14;TUBA1C;TUBA1B;CHN1;NPTN;MBP;DYNC1I1;SNRPN;MDH1;SYT1;RPL22;HBA1;NSG1;ATP1B1;TUBA4A;DNM1;ALDH1A1;PLP1;GNAS;SPARCL1;GAPDH
schizophrenia DOID-5419 human GSE17612 sample 853	32/291	9.01032e-25	5.75816e-24	3.62759e-26	1.87447e-25	-1.08354	59.9616	IFITM3;IFITM2;RPL31;YWHAB;RPL34;ATP5A1;LDHB;TUBA1C;ATP5B;RPS17;TUBA1B;BASP1;TUBB3;FTH1;NPTN;RPL15;RPS12;DDX17;RPL22;RPS6;FTH1P5;RPL13A;RPS3A;RPL23A;TUBB4B;RPS25;TUBB2A;NACA;RPL24;ANP32B;GAPDH;TPT1;RPS23
mytonic dystrophy Type 1 DOID-11722 human GSE7179 sample 1049	33/317	9.26168e-25	5.87291e-24	2.84149e-26	2.3739e-25	-1.08296	59.9593	IFITM3;SPARC;BEX1;MAGED1;STXBP1;ATP5C1;HBB;ACTB;RTN4;RGS4;TUBA1C;MT2A;TUBA1B;BASP1;TUBB3;NPTN;B2M;GABBR2;SYT1;DUSP1;TUBB;HLA-B;HLA-C;HBA1;TUBB4B;SYNGR3;TUBA4A;DNM1;MLLT11;TUBB2A;TXNIP;FGF13
Polycystic Ovary Syndrome C0032460 human GSE6798 sample 292	32/294	1.24513e-24	7.83474e-24	4.8583e-26	4.40983e-25	-1.0839	59.5535	IFITM3;RPL31;RPL34;PTPRO;RPLP0;MT1X;ADD3;RPL9;RTN4;RPS15;RPS17;GJA1;FTH1;RPL15;METTL7A;RPS12;DUSP1;RPS6;RPL13A;RPL23A;ATP1B1;HADHB;EEF1A1;RPL27A;RPL37A;SPARCL1;TXNIP;CRYAB;TPT1;RPS23;FTL
Vulvar intraepithelial tumor UMLS CUI-C0346210 human GSE5563 sample 967	31/270	1.37504e-24	8.58611e-24	7.00828e-26	2.2084e-26	-1.04714	59.3646	SPARC;RPL31;YWHAB;RPL34;PTPRO;FGF1;ADD3;RPL9;NDRG1;FAM127A;ACTB;RTN4;RPL7;TUBA1B;PEA15;NPTN;RPS27A;B2M;GLUL;SPTAN1;DDX17;TSC22D1;DUSP1;DYNLT3;RPS6;RPS3A;ATP1B1;RPS25;TUBB2A;RPS27;RPL27A;GNAS;RPL24;TXNIP;PAM;HSPA1A;RPS23
LGLL - Large granular lymphocytic leukemia C1522378 human GSE10631 sample 47	29/225	1.70263e-24	1.05512e-23	1.5254e-25	2.99025e-25	-1.06143	58.8065	BEX1;RPL31;RPL34;RPL9;ACTB;RPL7;TUBA1C;RPS17;FTH1;UBC;RPL15;RPL37;B2M;GLUL;RPL39;TMSB10;RPS12;TSC22D1;DUSP1;RPL22;FTH1P5;HUWE1;HLA-C;RPS3A;RPL23A;RPS25;RPS29;MAFF;TXNIP;TPT1;RPS23
myelodysplastic syndrome DOID-0050908 human GSE19429 sample 748	31/273	1.93072e-24	1.1786e-23	9.50634e-26	9.17484e-25	-1.06453	58.2614	RPL31;RPLP0;ATP5C1;RPS15;RPS14;LDHB;TUBA1C;RPS17;TUBA1B;RGS1;FTH1;UBC;RPL15;RPS27A;RPS12;GABARAPL1;TUBB;RPL22;RPS6;RPL13A;RPS3A;RPL23A;TUBB4B;TUBA4A;GNAS;RPL24;ANP32B;GAPDH;TPT1
Gamma-hydroxybutyric acidaemia C0268631 mouse GSE2866 sample 311	31/273	1.93072e-24	1.1786e-23	9.50634e-26	5.80312e-25	-1.06417	58.1082	SNAP25;RTN3;SPARC;RTN1;MAGED1;STXBP1;ATP5C1;ENO2;NDRG1;RTN4;TUBA1C;RPS17;GJA1;UCHL1;MOBP;FTH1;CFL1;NPTN;MBP;TMSB10;DDX17;TSC22D1;DUSP1;GAD1;GAP43;ATP6V1B2;PLP1;GNAS;CALM1;INA;TPT1
myelodysplastic syndrome DOID-0050908 human GSE19429 sample 747	31/276	2.69958e-24	1.63575e-23	1.28517e-25	7.78716e-25	-1.06849	57.986	RPL31;ATP5C1;ADD3;RPL9;RPL7;RPS14;TUBA1C;RPS17;TUBA1B;RGS1;FTH1;RPL15;TMSB10;MOAP1;TUBB;RPL22;RPS6;FTH1P5;RPL13A;RPS3A;HBA1;TUBA4A;EEF1A1;RPS25;NACA;MAFF;VDAC3;RPL24;XIST;GAPDH;HSPA1A
Neurofibromatosis DOID-8712 mouse GSE1482 sample 668	34/360	4.23621e-24	2.54795e-23	8.82805e-26	5.47197e-25	-1.07219	57.7036	RTN3;AHCYL1;STXBP1;ATP5A1;RPLP0;STMN2;ATP5C1;ENO2;TUBA1C;UCHL1;RPS19;CFL1;UBC;NPTN;ATP6V0E2;TMSB10;SULT4A1;NSF;TSC22D1;SYT1;GAD1;RPS6;DNM1;MLLT11;REEP1;GAP43;TUBB2A;VSNL1;NACA;PLP1;TRIM37;FGF13;SCG2;PFKM
Psoriasis vulgaris C0263361 human GSE6710 sample 444	32/310	6.57479e-24	3.92568e-23	2.19639e-25	1.29255e-24	-1.07272	57.2603	RTN3;RPL31;RPL34;RPLP0;MT1X;RPL9;RPS15;LDHB;TUBA1B;FTH1;CFL1;RPL15;RPL37;RPS27A;MT1HL1;TSC22D1;MDH1;RPL13A;RPL23A;HBA1;HADHB;RPS27;RPS29;NACA;RPL27A;SPARCL1;TXNIP;MT1H;ANP32B;CRYAB;PAM;HSPA1A
Crohn's disease DOID-8778 human GSE3365 sample 794	33/339	8.01764e-24	4.75248e-23	2.03568e-25	2.65346e-24	-1.06596	56.3495	SNAP25;GABRB1;SPARC;STXBP1;FAM107A;ENO2;RTN4;RGS4;RPS14;LDHB;GJA1;TUBA1B;SV2B;MOBP;BASP1;FTH1;CHN1;ATP6V0E2;GLUL;NSF;SYT1;DUSP1;GAD1;ATP1B1;DCLK1;TUBA4A;DNM1;VSNL1;PLP1;SPARCL1;GAPDH
Cancer of prostate C0376358 human GSE3868 sample 135	34/369	9.52334e-24	5.60438e-23	1.86063e-25	1.20665e-24	-1.04533	55.5913	YWHAB;RPLP0;NDUFB2;HBB;MT1X;ADD3;ACTB;RPS15;ATP5B;MT2A;RPS19;CFL1;UBC;B2M;TMSB10;MT1HL1;HLA-DPA1;RPS6;HLA-B;HLA-C;RPL13A;RPS3A;HBA1;EEF1A1;RPS25;RPS29;NACA;RPL27A;ATP6V1B2;TXNIP;MT1H;GAPDH;TPT1
Huntington's disease DOID-12858 mouse GSE3621 sample 702	31/289	1.10153e-23	6.43608e-23	4.57381e-25	4.22802e-24	-1.04456	54.6731	CYFIP2;BEX1;MAGED1;ATP5A1;RPL9;RPL7;RPS14;LDHB;TUBA1C;RPS17;TUBA1B;RGS1;FTH1;RPL15;GLUL;RPL39;TMSB10;TUBB;RPS6;FTH1P5;RPS3A;HBA1;TUBB4B;EEF1A1;MAFF;RPL37A;ALDH1A1;ANP32B;TPT1;HSPA1A;FTL
schizophrenia 5419 human GSE12654 sample 465	32/316	1.19678e-23	6.94299e-23	3.78968e-25	2.21425e-24	-1.02823	54.2697	NDRG4;RTN1;STXBP1;ATP5A1;ACTB;GLS;RGS4;UCHL1;TUBB3;FTH1;PEA15;ATP6V0E2;B2M;GLUL;NSF;MDH1;SYT1;TUBB;GAD1;RPL13A;TUBB4B;ATP1B1;DNM1;GFAP;MLLT11;HADHB;RPL27A;PLP1;GNAS;SPARCL1;CRYAB;PFKM
Schizophrenia C0036341 human GSE12649 sample 261	29/242	1.41213e-23	8.13467e-23	9.98371e-25	5.6713e-24	-1.03062	54.2256	NDRG4;STXBP1;RPL34;ATP5A1;PTPRO;NDUFB2;ATP5G3;RGS4;ATP5B;TUBB3;CFL1;UBC;MBP;B2M;PAQR6;DUSP1;GAD1;HLA-B;HUWE1;HLA-C;SYNGR3;GFAP;RPS29;RCAN2;ATP6V1B2;SCG2;INA;GAPDH;HSPA1A
anemia DOID-2355 human GSE4619 sample 793	31/294	1.85615e-23	1.06177e-22	7.33959e-25	1.11095e-24	-1.02046	54.093	IFITM3;RTN3;AHCYL1;IFITM2;SPARC;BEX1;GBE1;RPL9;NDRG1;FAM127A;RPL7;GJA1;BASP1;NPTN;RPL15;RPS27A;RPL39;MT1HL1;RPS12;DDX17;TSC22D1;RPL22;FTH1P5;HUWE1;HADHB;EEF1A1;RPS25;RPS27;RPS29;MAP1B;TXNIP;MT1H;ANP32B;PAM
Huntington's disease DOID-12858 mouse GSE3248 sample 725	32/324	2.60759e-23	1.48125e-22	7.71659e-25	4.41411e-24	-1.02873	53.4948	CYFIP2;MACF1;SNAP25;NDRG4;AHCYL1;MAGED1;STXBP1;STMN2;ENO2;FGF1;RTN4;GJA1;MOBP;FTH1;NPTN;NEFM;MBP;NEFH;SPTAN1;TSC22D1;DUSP1;GAD1;NSG1;TUBA4A;DNM1;VSNL1;PLP1;SPARCL1;PKP4;SCG2;PFKM;INA
Purpura, Idiopathic Thrombocytopenic C0043117 human GSE574 sample 358	19/69	5.11062e-23	2.88309e-22	1.56897e-22	3.1882e-23	-1.06233	53.1846	YWHAB;RPL9;RTN4;RPL7;RPS14;TUBA1C;RPS17;TUBA1B;RGS1;UBC;RPL15;B2M;RPL39;TMSB10;MOAP1;GABARAPL1;DUSP1;TUBB;RPL22;RPS6;RPS3A;TUBA4A;EEF1A1;RPS25;NACA;MAFF;GNAS;RPL24;XIST;GAPDH;TPT1
hepatitis C DOID-1883 human GSE20948 sample 600	31/307	6.88457e-23	3.85725e-22	2.41837e-24	9.52013e-24	-1.02497	51.8897	ATP6V1A;RTN1;MAGED1;YWHAB;RPLP0;STMN2;ATP5C1;ACTB;TUBA1C;TUBB3;FTH1;CFL1;NEFH;B2M;RPS10;RAB6B;SPTAN1;SULT4A1;DDX17;HBA1;ATP1B1;SYNGR3;DNM1;GFAP;MLLT11;GAP43;RPS27;RPS29;MAP1B;NDUFAB1;GNAS;FGF13;INA;RPS23
Macular degeneration C0024437 human GSE1719 sample 46	32/337	8.8319e-23	4.91462e-22	2.3605e-24	1.34573e-23	-0.992086	50.6263	ATP5C1;MT1X;NDRG1;ACTB;FAM127A;RTN4;CDC42;TUBA1C;MT2A;TUBB3;PEG10;CFL1;NPTN;RPL15;RPL39;TMSB10;MT1HL1;ATP6V0E1;TUBB;RPL22;RPL23A;TUBB4B;MLLT11;RPS25;RPS27;RPS29;NDUFAB1;RPL37A;MT1F;VDAC3;HSPA1A
Epilepsy DOID-1826 rat GSE2880 sample 804	34/397	1.03186e-22	5.70312e-22	1.68755e-24	2.24602e-22	-1.00797	49.4129	ATP6V1A;STMN2;ATP5G3;ACTB;RTN4;RPS15;RGS4;RPS14;RPS17;FTH1;MBP;DUSP1;ATPIF1;RPL13A;RPL23A;ATP1B1;TUBA4A;RPS25;GAP43;RPS29;RPL27A;MAP1B;PKP4;SCG2;INA;GAPDH;RPS23
Leukemia, Chronic T-Cell C2363142 human GSE5788 sample 74	31/313	1.23432e-22	6.77635e-22	4.12138e-24	4.19632e-22	-1.0176	49.1659	SNAP25;NDRG4;ATP5A1;FAM107A;ATP5C1;ATP5G3;LDHB;ATP5B;UCHL1;MOBP;FTH1;NPTN;NEFM;MBP;MDH1;GAD1;DYNLT3;RPL22;ATPIF1;ATP1B1;HADHB;EEF1A1;RPS29;PLP1;VDAC3;SCG2;GAPDH
myelodysplastic syndrome DOID-0050908 human GSE19429 sample 750	31/317	1.80886e-22	9.86434e-22	5.84632e-24	1.32253e-23	-0.95527	48.5097	MACF1;IFITM2;RPL31;RPLP0;STMN2;ADD3;FAM127A;RTN4;RPS17;TUBA1B;TUBB3;CALD1;PEA15;CHN1;CFL1;MAP4;RPS27A;RPS10;SPTAN1;TMSB10;RPL13A;TUBB4B;ATP1B1;DNM1;RPS27;TUBB2A;RCAN2;TXNIP;ANP32B;PAM;RPS23;FTL
Hypoxia C0242184 human GSE4630 sample 250	32/349	2.59907e-22	1.39871e-21	6.3747e-24	2.03861e-22	-0.998792	48.4834	IFITM3;IFITM2;RPL34;HBB;ACTB;RPL7;TUBA1C;MT2A;RPS17;TUBA1B;RPS19;FTH1;UBC;NPTN;B2M;MT1HL1;RPS12;HLA-DPA1;RPS6;HLA-B;FTH1P5;HLA-C;HBA1;RPS25;NACA;TXNIP;GAPDH;HSPA1A;FTL
systemic lupus erythematosus DOID-9074 human GSE13887 sample 450	28/243	2.58688e-22	1.39871e-21	1.79155e-23	2.26261e-23	-0.956392	48.2465	RPL31;RPL34;MT1X;RPS15;LDHB;MT2A;RPS17;RGS1;FTH1;UBC;RPL37;RPS27A;B2M;RPL39;TMSB10;MT1HL1;MOAP1;DYNLT3;HLA-B;HUWE1;RPL23A;EEF1A1;RPS25;RPS27;RPS29;RPL27A;RPL24;TXNIP;CALM1;TPT1;RPS23
prolactinoma DOID-5394 human GSE36314 sample 636	35/440	2.63533e-22	1.40895e-21	3.22305e-24	1.34292e-22	-0.972091	48.2424	IFITM3;IFITM2;PTPRO;RPLP0;HSPB1;ACTB;RPS15;RPS14;LDHB;ATP5B;RPS17;RPS19;RPL15;RPS11;RPS12;TUBB;RPL22;RPS6;HLA-B;RPL13A;RPS3A;RPL23A;EEF1A1;NACA;GNAS;TXNIP;GAPDH
Urothelial carcinoma in situ C0334267 human GSE3167 sample 229	27/220	2.79947e-22	1.48699e-21	2.56108e-23	3.45331e-23	-0.970086	48.2149	SPARC;ATP5A1;RPLP0;HSPB1;ATP5G3;RPL9;RPS15;LDHB;RPS17;TUBA1B;RPS19;TUBB3;CFL1;RPL15;RPS11;RPS27A;B2M;RPS12;MDH1;TUBB;RPS6;RPL13A;TUBB4B;RPS25;TUBB2A;RPS29;RPL27A;NDUFAB1;VDAC3;RPL24;ANP32B;RPS23
endometriosis DOID-289 human GSE6364 sample 946	33/384	4.1881e-22	2.21024e-21	7.82251e-24	9.51613e-23	-0.96421	47.9274	IFITM3;YWHAB;RPLP0;RPS15;LDHB;TUBA1C;MT2A;TUBA1B;RPS19;CFL1;RPL39;TMSB10;DDX17;TUBB;HLA-B;HUWE1;HLA-C;RPL13A;RPS3A;RPL23A;TUBB4B;TUBA4A;EEF1A1;RPS29;NACA;NDUFAB1;RPL37A;TPT1
autism spectrum disorder DOID-0060041 human GSE25507 sample 1023	29/273	4.47125e-22	2.34454e-21	2.23454e-23	4.20975e-23	-0.953421	46.9318	ATP6V1A;MAGED1;RPL34;ATP5A1;MT1X;RPL9;MT2A;FTH1;PEA15;UBC;NPTN;B2M;RPL39;TMSB10;MT1HL1;MOAP1;ATP6V0E1;DUSP1;DYNLT3;RPS6;HLA-B;FTH1P5;HLA-C;RPL13A;ATP1B1;HADHB;RPS29;MT1F;MT1G;TXNIP;MT1H;PAM;FTL
Escherichia coli infection of the central nervous system C1320188 mouse GSE3253 sample 341	27/225	5.12795e-22	2.67176e-21	4.39187e-23	1.17926e-22	-0.948592	46.632	IFITM3;ATP6V1A;RTN3;IFITM2;YWHAB;RPL34;HBB;ADD3;RPL9;RPS14;RPS19;BASP1;NPTN;RPS11;RPS27A;B2M;HLA-DPA1;ATP6V0E1;RPL22;FTH1P5;RPL13A;HBA1;RPS25;RPS27;RPS29;RPL27A;RPL24;HSPA1A;FTL
Nephroblastoma C0027708 human GSE2712 sample 418	34/419	5.88432e-22	3.04644e-21	8.54486e-24	2.24602e-22	-0.922349	44.3981	IFITM3;PTPRO;HBB;MT1X;RPS15;LDHB;ATP5B;MT2A;RPS17;RPS19;GLUL;MT1HL1;TSC22D1;MDH1;DUSP1;ATPIF1;RPL23A;HBA1;ATP1B1;HADHB;RPS29;NDUFAB1;MT1F;GNAS;MT1G;SPARCL1;TXNIP;MT1H;CRYAB;PAM
familial hypercholesterolemia DOID-13810 human GSE6088 sample 907	29/279	8.28796e-22	4.26387e-21	3.91273e-23	1.78139e-23	-0.892415	44.3422	STMN2;FAM107A;HBB;HSPB1;MT1X;FGF1;ADD3;RPL9;GJA1;SV2B;BASP1;FTH1;PEA15;NEFM;METTL7A;RPS27A;NEFH;TMSB10;GLUL;GABARAPL1;MDH1;TSC22D1;DYNLT3;HBA1;RPS25;TUBB2A;RPS27;NACA;RCAN2;MAFF;ATP6V1B2;SPARCL1;CRYAB;SCG2;TPT1
Huntington's disease DOID-12858 mouse GSE5786 sample 721	27/231	1.03935e-21	5.31365e-21	8.25925e-23	1.70291e-21	-0.964841	44.2821	ATP6V1A;MACF1;RTN3;NDRG4;AHCYL1;RTN1;STXBP1;NDUFB2;ATP5C1;ENO2;ACTB;TUBA1C;GJA1;RPS19;FTH1;NPTN;MBP;ATP6V0E2;NSF;GABARAPL1;TSC22D1;GAD1;RPS6;DNM1;EEF1A1;GAP43;SPARCL1;CALM1;PFKM;GAPDH
Depression 1596 human GSE12654 sample 462	30/309	1.1326e-21	5.75446e-21	4.03108e-23	1.93797e-20	-1.00526	43.652	RPL31;RPLP0;HBB;RPL9;ACTB;ATP5B;RPS17;RPS19;FTH1;UBC;RPL37;RPS11;RPS27A;GLUL;RPS10;RPS12;TSC22D1;MDH1;RPL22;RPS6;RPL13A;RPS3A;HBA1;RPS29;RPL27A;RPL24;GAPDH;TPT1;RPS23
Insulin Resistance DOID-9352 human GSE36297 sample 581	30/310	1.24406e-21	6.28173e-21	4.39319e-23	2.08697e-22	-0.90093	43.4516	YWHAB;STXBP1;STMN2;RPS14;MT2A;RPS17;UCHL1;RPSAP58;TUBB3;FTH1;PEA15;CFL1;RAB6B;NEFH;NSF;GABARAPL1;MDH1;TUBB;GAD1;TUBB4B;ATP1B1;TUBA4A;DNM1;VSNL1;RPS29;NDUFAB1;PLP1;MT1G;ANP32B;PFKM
COPD - Chronic obstructive pulmonary disease C0024117 human GSE1650 sample 36	25/188	1.45116e-21	7.2825e-21	2.00783e-22	1.00146e-21	-0.892424	42.8202	IFITM3;RPL31;FAM107A;MT1X;RPS15;TUBA1C;MT2A;RPS19;FTH1;CFL1;UBC;B2M;TMSB10;MT1HL1;MDH1;HUWE1;HLA-B;RPL23A;RPS27;MAFF;RPL37A;GNAS;MT1G;SPARCL1;FTL
Huntington's disease DOID-12858 human GSE1751 sample 795	26/213	2.01132e-21	1.00321e-20	1.98431e-22	4.56843e-23	-0.871291	42.5927	SPARC;MAGED1;YWHAB;ATP5A1;RPLP0;PTPRO;ATP5C1;HBB;ATP5G3;ADD3;NDRG1;FAM127A;ACTB;RTN4;RPL7;LDHB;BASP1;CFL1;NPTN;RPS27A;DDX17;MDH1;TSC22D1;RPL22;FTH1P5;HBA1;ATP1B1;RPS25;NACA;ALDH1A1;GNAS;RPL24;PAM;HSPA1A
Simian Acquired Immune Deficiency Syndrome C0080151 human GSE4785 sample 92	27/247	6.20259e-21	3.07498e-20	4.11878e-22	3.91648e-21	-0.941234	42.5624	ATP6V1A;SNAP25;RTN3;NDRG4;AHCYL1;MAGED1;STXBP1;ATP5A1;PTPRO;NDUFB2;ATP5C1;ENO2;DYNC1I1;NSF;GABARAPL1;TSC22D1;SYT1;GAD1;TUBA4A;DNM1;NDUFAB1;ATP6V1B2;PLP1;SPARCL1;CALM1;SCG2;PFKM;GAPDH;RPS23
COPD - Chronic obstructive pulmonary disease C0024117 human GSE3212 sample 196	25/200	6.86925e-21	3.38497e-20	7.93052e-22	3.81598e-21	-0.91328	42.4011	IFITM3;RPL34;HSPB1;RPL9;RPS19;FTH1;RPS11;RPS27A;GLUL;RPL39;TMSB10;DUSP1;RPS6;RPL13A;RPS3A;RPS27;RPS29;NACA;RPL27A;RPL37A;RPL24;TXNIP;MT1H;TPT1;RPS23
anaplastic thyroid carcinoma UMLS CUI-C0238461 human GSE65144 sample 654	28/276	8.58744e-21	4.2063e-20	4.25656e-22	2.01746e-21	-0.904531	42.0872	RPL31;RPL34;GBE1;RPLP0;ENO2;ADD3;NDRG1;RPS17;RPL15;RPS11;TMSB10;TUBB;RPL22;RPS6;HLA-B;HLA-C;RPL13A;RPS3A;RPL23A;TUBB4B;EEF1A1;RPS29;NACA;ANP32B;GAPDH;TPT1;RPS23
bronchopulmonary dysplasia UMLS CUI-C0006287 human GSE8586 sample 918	31/364	1.10969e-20	5.40312e-20	2.60883e-22	2.07254e-21	-0.908344	41.9691	BEX1;RPL34;NDUFB2;ADD3;RPL9;RPL7;LDHB;GJA1;RGS1;METTL7A;RPS11;RPS27A;DUSP1;RPS6;RPS3A;ATP1B1;EEF1A1;NACA;ALDH1A1;MT1F;GNAS;RPL24;MT1G;TXNIP;MT1H;XIST;CRYAB;TPT1
Neurofibromatosis DOID-8712 mouse GSE1482 sample 665	30/335	1.16885e-20	5.65749e-20	3.45578e-22	1.29334e-21	-0.910332	41.8276	CYFIP2;MACF1;SPARC;MAGED1;RPL34;HBB;HSPB1;MT1X;ACTB;FAM127A;RTN4;RPS15;MT2A;TUBA1B;CFL1;UBC;RPL39;TMSB10;MT1HL1;TSC22D1;DUSP1;TUBB;TUBB4B;EEF1A1;MAP1B;MAFF;RPL24;TXNIP;MT1H;ANP32B;CALM1
invasive lobular carcinoma DOID-3457 human GSE5764 sample 625	29/313	2.10216e-20	1.01151e-19	7.54304e-22	9.95805e-22	-0.876811	41.7849	IFITM3;IFITM2;SPARC;ATP5A1;PTPRO;HBB;NDRG1;ACTB;LDHB;TUBA1C;TUBA1B;BASP1;CFL1;RPL37;RPS12;RPL22;HLA-B;FTH1P5;HLA-C;HBA1;TUBA4A;RPS25;GNAS;HSPA1A;RPS23;FTL
Alexander Disease C0270726 mouse GSE977 sample 87	29/314	2.2977e-20	1.09913e-19	8.18726e-22	3.65101e-21	-0.913374	41.3838	BEX1;MAGED1;RPL34;RPLP0;ATP5C1;MT1X;RPL9;RPS15;LDHB;ATP5B;MT2A;RPS19;UBC;RPL15;RPS11;RPL39;TMSB10;RPS12;DUSP1;RPS6;RPL13A;RPS3A;EEF1A1;NACA;GNAS;RPL24;TXNIP;XIST;RPS23
swine influenza DOID-0050211 human GSE48466 sample 498	29/315	2.51061e-20	1.194e-19	8.88411e-22	6.87978e-21	-0.921734	41.3486	RPL9;NDRG1;RPL7;RPS14;TUBA1C;ATP5B;RPS17;TUBA1B;FTH1;RPL15;RPS11;MOAP1;TSC22D1;RPL22;RPS6;FTH1P5;RPL13A;HBA1;TUBB4B;TUBA4A;EEF1A1;RPS27;NACA;MAFF;RPL24;SPARCL1;GAPDH;HSPA1A
anemia DOID-2355 human GSE4619 sample 791	28/290	3.29383e-20	1.55743e-19	1.45501e-21	4.22512e-21	-0.888906	40.1174	MAGED1;RPL34;ATP5A1;HSPB1;RPL9;RPL7;LDHB;TUBA1C;ATP5B;RPS17;GJA1;TUBA1B;RPL15;RPL22;RPS6;RPL13A;RPS3A;RPL23A;HADHB;RPS25;RPS29;NACA;NDUFAB1;ALDH1A1;RPL24;CALM1;GAPDH;RPS23;FTL
hepatitis C DOID-1883 human GSE20948 sample 601	28/294	4.77114e-20	2.24298e-19	2.04429e-21	9.26444e-21	-0.904002	40.0132	SPARC;YWHAB;HSPB1;MT1X;ATP5G3;ACTB;RTN4;LDHB;TUBA1C;MT2A;GJA1;TUBA1B;BASP1;CALD1;FTH1;UBC;NEFH;SLC18A2;MT1HL1;GABARAPL1;ATP1B1;MAP1B;MT1F;MT1G;SPARCL1;MT1H;CALM1;CRYAB;GAPDH
Breast Cancer C0006142 human GSE2429 sample 148	29/324	5.49538e-20	2.5687e-19	1.83129e-21	8.60917e-21	-0.899373	39.8852	RPL34;HBB;HSPB1;MT1X;RPL9;NDRG1;RPS15;MT2A;PEG10;CFL1;UBC;NPTN;GLUL;TMSB10;MT1HL1;DDX17;TSC22D1;RPL23A;HBA1;EEF1A1;RPS27;MT1F;RPL24;MT1G;TXNIP;MT1H;XIST;CRYAB;HSPA1A
cervical cancer DOID-4362 human GSE9750 sample 617	28/296	5.7299e-20	2.6631e-19	2.41884e-21	5.05698e-20	-0.911497	39.3241	RPL31;YWHAB;ATP5C1;RPS14;TUBA1C;BASP1;CFL1;RPL15;GLUL;RPS10;RPS12;NSF;TSC22D1;DUSP1;RPL13A;RPS3A;TUBB4B;NACA;RPL27A;RPL24;CALM1;CRYAB;PFKM;GAPDH;TPT1;HSPA1A
prostate cancer DOID-10283 human GSE55945 sample 834	29/325	5.98592e-20	2.76637e-19	1.982e-21	2.2603e-20	-0.891331	38.7721	CYFIP2;BEX1;MAGED1;RPL9;RPL7;RPS14;TUBA1C;RPS17;TUBA1B;RGS1;FTH1;RPL15;RPL39;MOAP1;TSC22D1;DUSP1;TUBB;RPS6;FTH1P5;RPS3A;TUBA4A;EEF1A1;RPS27;MAFF;RPL24;SPARCL1;TPT1;HSPA1A
Parkinson's disease DOID-14330 human GSE6613 sample 788	29/326	6.51828e-20	2.99548e-19	2.14457e-21	3.64321e-20	-0.895204	38.4725	YWHAB;RPL9;RTN4;RPL7;RPS14;TUBA1C;TUBA1B;RGS1;FTH1;UBC;RPL15;RPS11;B2M;RPL39;TMSB10;HLA-DPA1;MOAP1;TSC22D1;DUSP1;RPS6;FTH1P5;RPS3A;EEF1A1;RPS25;RPS27;MAFF;GNAS;TPT1
multiple sclerosis DOID-2377 human GSE21942 sample 743	28/299	7.52127e-20	3.43709e-19	3.1064e-21	1.41169e-20	-0.86736	38.1933	YWHAB;RPL34;ATP5A1;RPLP0;ATP5G3;ACTB;RPS19;FTH1;NPTN;RPS11;B2M;TMSB10;HLA-DPA1;HLA-B;FTH1P5;HLA-C;RPL13A;RPS3A;RPL23A;EEF1A1;RPS27;RPL37A;ATP6V1B2;TXNIP;GAPDH;TPT1;HSPA1A;FTL
hepatitis C DOID-1883 human GSE20948 sample 598	28/302	9.8421e-20	4.47269e-19	3.97916e-21	9.8554e-21	-0.86355	38.1491	ATP6V1A;ATP5A1;RPLP0;ADD3;RPL9;NDRG1;ACTB;RPS15;RPS14;ATP5B;MT2A;FTH1;RPL15;B2M;TMSB10;MT1HL1;HLA-DPA1;MDH1;RPS6;RPS3A;RPL23A;EEF1A1;RPS25;RPL37A;GNAS;RPL24;MT1H;ANP32B;XIST
Sjogren's syndrome DOID-12894 human GSE23117 sample 888	31/393	1.04949e-19	4.74302e-19	2.12489e-21	9.50128e-21	-0.849955	37.8138	ATP5C1;NDRG1;TUBA1C;GJA1;UCHL1;TUBB3;PEG10;FTH1;CFL1;RPL15;RPL39;TMSB10;TUBB;RPL22;FTH1P5;RPL23A;TUBB4B;ATP1B1;MLLT11;RPS29;NDUFAB1;RPL37A;ALDH1A1;VDAC3;GAPDH;HSPA1A;RPS23;FTL
MDS - Myelodysplastic syndrome C0026986 human GSE4619 sample 206	28/305	1.284e-19	5.77095e-19	5.08429e-21	5.72431e-20	-0.871759	37.019	IFITM3;IFITM2;YWHAB;HBB;MT1X;ACTB;RPL7;TUBA1C;MT2A;TUBA1B;RPS19;FTH1;NPTN;B2M;RPL39;MT1HL1;HLA-DPA1;DDX17;TUBB;RPS6;HLA-B;HBA1;EEF1A1;RPS29;RPL24;TXNIP;ANP32B;FTL
Vitamin A Deficiency C0042842 rat GSE1600 sample 359	29/335	1.38488e-19	6.19032e-19	4.31187e-21	1.79832e-20	-0.842472	36.8708	HSPB1;MT1X;ACTB;FAM127A;RTN4;RPS15;CDC42;TUBA1C;MT2A;TUBA1B;TUBB3;PEA15;CFL1;UBC;TMSB10;MT1HL1;DDX17;TUBB;RPL22;RPL23A;TUBB4B;MLLT11;TUBB2A;RPS29;MT1F;GNAS;MT1H;HSPA1A
Diabetic Retinopathy C0011884 rat GSE1979 sample 189	26/254	1.8345e-19	8.15554e-19	1.15606e-20	1.10537e-20	-0.82344	36.4833	ATP5A1;RPLP0;NDUFB2;HSPB1;RPL9;ACTB;RPS15;RPS14;RPS17;GJA1;UBC;RPL15;RPS27A;GLUL;RPS12;DUSP1;RPL22;RPS6;RPL13A;RPS3A;RPS25;VSNL1;RPS29;MAFF;SPARCL1;TXNIP;CRYAB;PAM
anemia DOID-2355 human GSE4619 sample 792	28/311	2.16606e-19	9.57749e-19	8.23954e-21	9.8201e-21	-0.805388	35.1961	IFITM3;RTN3;MAGED1;RPL34;RPLP0;NDUFB2;HSPB1;ATP5G3;NDRG1;RPS15;TUBA1C;ATP5B;TUBA1B;MT2A;RPS17;RPS19;TUBB3;FTH1;ATP6V0E2;TUBB;RPL22;RPS6;RPL13A;RPL23A;TUBB4B;ATP1B1;NACA;RPL24;GAPDH;HSPA1A;FTL
Osteoarthritis C0029408 human GSE16464 sample 199	27/283	2.22221e-19	9.77295e-19	1.07266e-20	4.7174e-20	-0.808001	34.7041	IFITM2;RPL34;RPLP0;MT1X;ADD3;RPL9;RPS15;MT2A;RPS19;FTH1;PEA15;RPL15;B2M;RPL39;MT1HL1;DUSP1;RPL22;FTH1P5;RPL13A;RPS3A;RPL23A;HADHB;NACA;MT1F;MT1G;MT1H;FTL
pancreatic intraductal papillary-mucinous adenoma DOID-7851 human GSE19650 sample 608	27/284	2.43604e-19	1.06561e-18	1.1671e-20	1.96442e-19	-0.823384	34.0479	STXBP1;PLEKHB1;PTPRO;LPAR1;FGF1;NDRG1;RTN4;MOBP;FTH1;CHN1;NEFL;MBP;DYNC1I1;PAQR6;SYT1;DYNLT3;FTH1P5;ATP1B1;RPS25;VSNL1;MAP1B;RCAN2;MAFF;PLP1;PKP4;ANP32B;HSPA1A
COPD - Chronic obstructive pulmonary disease C0024117 human GSE3320 sample 255	32/442	3.2919e-19	1.43233e-18	5.03487e-21	1.40554e-19	-0.813074	33.7216	CYFIP2;IFITM3;NDRG4;MAGED1;RPL34;RPLP0;ACTB;RPL7;LDHB;TUBA1C;TUBA1B;RPS19;FTH1;UBC;RPL37;RPS11;RPS27A;ATPIF1;RPS6;EEF1A1;RPL27A;RPL37A;TXNIP;CRYAB;PAM;PFKM;GAPDH;RPS23
Bipolar Disorder C0005586 human GSE7036 sample 181	27/288	3.50504e-19	1.51699e-18	1.6307e-20	7.92235e-22	-0.653748	33.5557	RPL34;RPL13A;RPS3A;EEF1A1;RPS25;RPS14;RPS17;RPS27;RPS29;RPL27A;RPL37A;RPL24;RPL37;RPS11;B2M;RPS10;SPTAN1;RPS23;RPS12
familial hypercholesterolemia DOID-13810 human GSE6088 sample 908	28/317	3.61254e-19	1.55529e-18	1.32261e-20	7.02058e-20	-0.7889	33.5243	IFITM3;IFITM2;MAGED1;PTPRO;ACTB;LDHB;ATP5B;MT2A;TUBA1B;BASP1;TUBB3;CFL1;HLA-DPA1;TUBB;ATPIF1;RPS6;HLA-B;FTH1P5;HLA-C;RPS3A;TUBB4B;TUBA4A;EEF1A1;ANP32B;GAPDH;HSPA1A;RPS23
Down syndrome DOID-14250 human GSE19681 sample 1065	26/265	5.3512e-19	2.29177e-18	3.07238e-20	1.33537e-19	-0.791579	32.6884	RPL31;YWHAB;RPL34;ATP5A1;RPLP0;NDUFB2;ATP5C1;ATP5G3;NDRG1;RPL7;ATP5B;CFL1;RPL39;RPS12;RPL22;HLA-B;HLA-C;RPL13A;RPS3A;RPL23A;ATP1B1;HADHB;RPS29;NACA;NDUFAB1;GAPDH;HSPA1A;RPS23;FTL
Appendicitis C0003615 human GSE9579 sample 98	27/298	8.49134e-19	3.61766e-18	3.68663e-20	1.55447e-19	-0.768757	31.988	SPARC;ATP5A1;PTPRO;ATP5G3;ACTB;ATP5B;TUBB3;RGS1;UBC;B2M;RPL39;MT1HL1;TSC22D1;DUSP1;RPS3A;RPL23A;TUBB4B;ATP1B1;HADHB;EEF1A1;ALDH1A1;MT1F;MT1G;SPARCL1;TXNIP;MT1H;TPT1
Muscular Dystrophy C0026850 mouse GSE2507 sample 232	28/329	9.7269e-19	4.12259e-18	3.31625e-20	2.28916e-19	-0.773489	31.8525	RPL31;RPL34;HBB;ADD3;RPL9;RTN4;LDHB;UBC;RPL15;METTL7A;RPS11;DUSP1;RPL22;RPL13A;RPS3A;HBA1;EEF1A1;RPS25;RPS29;NACA;SPARCL1;TXNIP;CRYAB;PAM;TPT1;RPS23;FTL
astrocytoma DOID-3069 human GSE15824 sample 860	27/301	1.09999e-18	4.63811e-18	4.6829e-20	2.25056e-20	-0.744546	31.6861	RPL31;ATP5A1;RPLP0;HSPB1;MT1X;ATP5B;MT2A;RPS19;TUBB3;NPTN;METTL7A;RPS27A;RPS11;RPL39;HLA-DPA1;RPS12;TSC22D1;DUSP1;DYNLT3;RPL22;ATPIF1;RPS6;HLA-B;RPL13A;TUBB4B;RPS25;NACA;MAFF;RPL24;TRIM37;MT1H;CALM1
Cancer of Colon C0007102 human GSE4107 sample 245	29/362	1.16341e-18	4.88035e-18	3.13437e-20	5.07812e-20	-0.738915	31.669	IFITM3;IFITM2;SPARC;BEX1;GBE1;MT1X;RPL9;RTN4;LDHB;MT2A;RPS17;GJA1;RGS1;CALD1;FTH1;CHN1;NPTN;METTL7A;MT1HL1;DUSP1;MT1F;GNAS;SPARCL1;MT1H;ANP32B;PAM;FTL
ductal carcinoma in situ DOID-0060074 human GSE21422 sample 605	27/303	1.30503e-18	5.44651e-18	5.48503e-20	3.08324e-19	-0.760193	31.048	CYFIP2;MACF1;RTN3;AHCYL1;RTN1;PTPRO;NDUFB2;ATP5C1;BASP1;TUBB3;CFL1;ATP6V0E2;RPS10;TMSB10;SULT4A1;DYNC1I1;RPS6;DNM1;MLLT11;REEP1;GAP43;VSNL1;RPL37A;TRIM37;CALM1;PFKM;INA
Essential Thrombocytemia C0040028 human GSE2006 sample 434	22/174	1.32054e-18	5.48327e-18	2.0434e-19	6.12656e-19	-0.765961	30.8966	IFITM3;AHCYL1;IFITM2;RPLP0;HBB;MT1X;FAM127A;RPS15;TUBA1C;MT2A;RPS17;CFL1;RPS11;MT1HL1;GABARAPL1;TUBB;RPL13A;HBA1;TUBB4B;MT1F;GNAS;TXNIP;MT1H;PAM;GAPDH;HSPA1A
Senescence C0001792 mouse GSE5078 sample 331	27/307	1.82984e-18	7.55965e-18	7.5008e-20	5.67726e-19	-0.75545	30.5391	IFITM2;RPL34;MT1X;RPS15;RPS14;MT2A;RPS19;CFL1;B2M;RPL39;TMSB10;MT1HL1;HLA-DPA1;DUSP1;FTH1P5;HLA-C;RPL23A;RPS25;RPS27;RPS29;RPL27A;MT1H;TPT1;HSPA1A;RPS23;FTL
Adenoma C0001430 human GSE8514 sample 294	29/371	2.27151e-18	9.33717e-18	5.86722e-20	1.31581e-19	-0.719566	30.2734	RPLP0;HSPB1;RPL9;RPS15;MT2A;RPS17;TUBA1B;RPS19;CFL1;UBC;RPL15;B2M;RPL22;HLA-B;HLA-C;RPL13A;RPS3A;RPS27;NACA;RPL27A;RPL24;TXNIP;XIST;GAPDH;HSPA1A;RPS23
autism spectrum disorder DOID-0060041 human GSE25507 sample 1030	26/283	2.77744e-18	1.13597e-17	1.39502e-19	5.25219e-19	-0.749886	30.1925	RPL31;ATP5A1;RPLP0;ATP5G3;ADD3;RPL9;RPL7;RPS15;LDHB;ATP5B;RPS17;RPS19;RPL15;RPL37;RPS27A;TMSB10;RPL22;RPS6;RPL13A;RPS3A;RPL23A;RPS25;RPS29;NACA;RPL27A;RPL24;RPS23
Cushing Syndrome C0010481 human GSE4060 sample 1	26/284	3.03278e-18	1.23424e-17	1.51292e-19	1.12678e-18	-0.761068	30.1733	RTN1;RPL31;STXBP1;RPLP0;NDUFB2;HSPB1;RPL9;CDC42;TUBA1B;SV2B;UBC;RPS27A;RPL39;DYNC1I1;SNRPN;MDH1;GAD1;RPL22;RPS6;ATP1B1;GAP43;RPS29;NDUFAB1;PLP1;TPT1;RPS23
Cerebral Infarction C0007785 mouse GSE63 sample 262	30/408	3.09841e-18	1.2547e-17	6.35357e-20	2.43624e-19	-0.737652	29.9679	NDRG4;IFITM2;SPARC;MAGED1;ATP5A1;RPLP0;HSPB1;GJA1;RPS19;PEG10;UBC;NPTN;METTL7A;TMSB10;RPS12;MOAP1;DUSP1;HLA-B;HLA-C;RPL13A;HBA1;TUBB4B;HADHB;EEF1A1;NACA;GNAS;SPARCL1;TXNIP;TPT1
nicotine dependence DOID-0050742 human GSE6264 sample 582	24/230	3.13672e-18	1.26396e-17	2.55826e-19	9.43749e-18	-0.795252	29.4813	RPL34;ATP5G3;ACTB;RPL7;RPS15;RPS14;TUBA1B;RPS11;RPS27A;B2M;RPL39;TMSB10;RPS12;MDH1;RPL22;RPL13A;RPL23A;EEF1A1;RPS25;RPS29;NACA;RPL27A;ALDH1A1;ANP32B;CALM1;TPT1;RPS23
Overexertion C0161750 human GSE3606 sample 286	27/314	3.2666e-18	1.30984e-17	1.28415e-19	6.60964e-19	-0.72309	29.104	IFITM3;ATP6V1A;RTN3;IFITM2;RPL34;MT1X;ADD3;ACTB;RPS19;BASP1;UBC;NPTN;B2M;TMSB10;RPS12;HLA-DPA1;RPS6;HLA-B;RPL23A;TUBA4A;EEF1A1;RPL37A;ALDH1A1;TXNIP;ANP32B;HSPA1A
familial hypercholesterolemia DOID-13810 human GSE6054 sample 909	26/285	3.31044e-18	1.32094e-17	1.64029e-19	7.94198e-18	-0.748809	28.8794	GABARAPL1;AHCYL1;SNRPN;SYT1;PLEKHB1;ATP5A1;STMN2;RPL23A;NSG1;NDRG1;ACTB;RPL7;EEF1A1;RPS14;ATP5B;RPS17;TUBA1B;NACA;FTH1;UBC;RPL37A;GAPDH
Huntington's disease DOID-12858 mouse GSE3248 sample 722	26/288	4.29641e-18	1.70605e-17	2.08679e-19	1.01095e-18	-0.712745	28.726	ATP6V0E1;RPL31;RPLP0;RPS6;HLA-C;RPL13A;RPL23A;RPL9;ACTB;RPS25;LDHB;TUBA1C;TUBA1B;RPS27;RPS19;RPS29;CFL1;UBC;RPL15;ANP32B;RPS10;GAPDH;TPT1;RPS23
Senescence C0001792 rat GSE3531 sample 167	26/292	6.05315e-18	2.39202e-17	2.86516e-19	8.19363e-19	-0.688617	28.3493	SPARC;RPL34;RPS6;PTPRO;RPL13A;HBB;RPS3A;RPL23A;RPL9;TUBA4A;EEF1A1;RPS15;RPS17;RPS27;RPS29;UBC;RPL37A;RPL37;B2M;RPL39;TPT1;RPS23
familial hypercholesterolemia DOID-13810 human GSE6054 sample 910	26/300	1.1826e-17	4.65081e-17	5.32989e-19	2.62486e-19	-0.698489	28.16	CYFIP2;IFITM3;ATP6V1A;SNAP25;MACF1;GABRB1;NDRG4;AHCYL1;SPARC;RTN1;MAGED1;YWHAB;STXBP1;ENO2;UCHL1;TUBB3;CFL1;NPTN;NEFL;ATP6V0E2;SPTAN1;NSF;GABARAPL1;SYT1;TUBB2A;SPARCL1;TRIM37;CALM1;PFKM;RPS23
Cardiac Hypertrophy C1383860 rat GSE1055 sample 354	31/467	1.49507e-17	5.85154e-17	2.30852e-19	2.07612e-18	-0.722027	28.1419	IFITM3;RTN3;IFITM2;HBB;ADD3;RPL9;RTN4;RPL7;FTH1;UBC;NPTN;TMSB10;HLA-DPA1;RPS6;HLA-B;FTH1P5;HBA1;TUBA4A;RPS25;RPS29;ALDH1A1;ATP6V1B2;TXNIP;ANP32B;RPS23;FTL
Polycystic Ovary Syndrome C0032460 human GSE5090 sample 308	25/275	1.66904e-17	6.50132e-17	9.24803e-19	8.3268e-19	-0.688529	27.5334	SNAP25;NDRG4;STXBP1;STMN2;ENO2;RTN4;TUBB3;CFL1;UBC;NPTN;NEFM;NEFH;SPTAN1;DUSP1;GAD1;NSG1;TUBA4A;DNM1;VSNL1;PLP1;TRIM37;XIST;SCG2;PFKM;GAPDH;TPT1
Retinoschisis C0152439 mouse GSE5581 sample 146	22/196	1.78037e-17	6.9021e-17	2.08744e-18	4.34302e-18	-0.694798	26.3587	IFITM2;SPARC;BEX1;GBE1;NDRG1;FAM127A;RPL7;GJA1;BASP1;NPTN;RPL15;RPL37;RPS27A;B2M;RPL39;DDX17;TSC22D1;RPL22;FTH1P5;HLA-C;EEF1A1;RPS27;RPS29;TXNIP;ANP32B;PAM;HSPA1A
melanoma in situ UMLS CUI-C0346040 human GSE4587 sample 980	29/404	2.26965e-17	8.75744e-17	5.13273e-19	2.00889e-18	-0.6671	25.5662	IFITM2;SPARC;PTPRO;MT1X;ADD3;NDRG1;RTN4;ATP5B;MT2A;NPTN;RPL15;METTL7A;RPS10;MT1HL1;DUSP1;RPL22;RPS6;HBA1;TUBB4B;ATP1B1;TUBA4A;RPS25;NACA;TXNIP;MT1H;ANP32B;CRYAB;PAM;HSPA1A
endometriosis of ovary DOID-11432 human GSE7305 sample 939	25/279	2.3573e-17	9.05292e-17	1.27237e-18	9.16685e-19	-0.656882	25.4488	IFITM3;MACF1;NDRG4;IFITM2;SPARC;ATP5A1;ATP5C1;ACTB;RPL7;CDC42;RPS15;LDHB;ATP5B;MT2A;NPTN;RPL15;RPS27A;RPS11;B2M;SPTAN1;RPS6;ATP1B1;HADHB;NACA;GNAS;VDAC3;TXNIP;PAM;PFKM;GAPDH;TPT1
prostate cancer DOID-10283 human GSE3868 sample 638	27/344	3.34264e-17	1.2777e-16	1.12557e-18	1.10027e-17	-0.670951	25.422	RPL22;FTH1P5;HSPB1;MT1X;RPS3A;RPL23A;ATP1B1;RPL9;TUBA4A;RTN4;RPL7;RPS25;MT2A;RPS29;VDAC3;RPL24;TXNIP;MT1H;RPL37;XIST;CRYAB;RPL39;MT1HL1
facioscapulohumeral muscular dystrophy DOID-11727 human GSE15090 sample 540	23/228	3.50594e-17	1.33389e-16	2.97263e-18	3.58526e-18	-0.653366	25.2406	IFITM3;IFITM2;PTPRO;RPLP0;HBB;TUBA1C;GJA1;BASP1;CFL1;RPL15;RPS11;TUBB;HLA-B;RPL13A;RPL23A;HBA1;EEF1A1;NACA;RPL27A;ALDH1A1;ATP6V1B2;SPARCL1;GAPDH;TPT1;RPS23
endometriosis DOID-289 human GSE23339 sample 883	25/285	3.91539e-17	1.48277e-16	2.03539e-18	4.88638e-18	-0.648884	24.8435	MAGED1;ATP5A1;RPLP0;ATP5G3;ACTB;LDHB;TUBA1C;GJA1;TUBA1B;BASP1;CFL1;UBC;RPL39;TUBB;DYNLT3;HBA1;TUBB4B;EEF1A1;ALDH1A1;MT1F;GNAS;TXNIP;XIST;PAM;GAPDH
Barrett's esophagus DOID-9206 human GSE1420 sample 643	25/286	4.25583e-17	1.60427e-16	2.19897e-18	1.40169e-17	-0.662863	24.4324	IFITM3;IFITM2;YWHAB;PTPRO;NDRG1;ACTB;RPS15;TUBA1C;TUBA1B;RPS19;BASP1;CFL1;RPS27A;TMSB10;HLA-DPA1;RPS6;HLA-B;HUWE1;HLA-C;RPL13A;RPS25;RPL27A;RPL37A;GAPDH;HSPA1A;FTL
Adenocarcinoma of lung C0152013 human GSE1987 sample 431	26/319	5.36195e-17	2.01196e-16	2.17799e-18	1.28092e-17	-0.653991	24.33	IFITM3;RPLP0;ATP5C1;ATP5G3;FGF1;ACTB;ATP5B;RPS17;GJA1;RPS27A;B2M;GLUL;RPL39;RPS10;RPS12;MDH1;TUBA4A;RPS29;RPL27A;NDUFAB1;RPL37A;RPL24;CALM1;CRYAB;RPS23
Arrhythmogenic Right Ventricular Cardiomyopathy C0349788 mouse GSE4120 sample 432	25/292	6.96994e-17	2.60338e-16	3.47633e-18	8.24813e-18	-0.643218	24.0979	MACF1;IFITM2;SPARC;YWHAB;ATP5A1;FAM107A;HBB;HSPB1;MT1X;FAM127A;RTN4;MT2A;PEA15;UBC;METTL7A;RPS11;HLA-DPA1;DUSP1;TUBB;HLA-B;HBA1;MAFF;ALDH1A1;SPARCL1;TXNIP;CRYAB
Osteolysis C0029435 human GSE755 sample 128	25/293	7.55865e-17	2.81044e-16	3.7485e-18	1.88802e-17	-0.661068	24.0017	SPARC;ATP5A1;HBB;ATP5G3;ADD3;RPL9;NDRG1;RTN4;CDC42;RPS14;LDHB;ATP5B;RPS17;RPS27A;GLUL;GABARAPL1;MDH1;DYNLT3;RPS3A;HBA1;TUBB4B;HADHB;RPS29;GNAS;TXNIP;CALM1;RPS23
Niemann-Pick Type C disease DOID-14504 mouse GSE39621 sample 471	27/356	7.94269e-17	2.93987e-16	2.5382e-18	3.55602e-17	-0.660174	23.66	ATP6V1A;MAGED1;MT1X;ATP5G3;ACTB;TUBA1C;MT2A;RPS19;CFL1;NPTN;RPL39;SLC18A2;MT1HL1;GABARAPL1;TUBB;DYNLT3;HLA-B;HLA-C;TUBB4B;ATP1B1;EEF1A1;MT1F;MT1G;TXNIP;MT1H;GAPDH
esophagus squamous cell carcinoma DOID-3748 human GSE63941 sample 659	28/391	9.01841e-17	3.323e-16	2.3249e-18	9.64526e-17	-0.667971	23.1994	RPL34;ATP5G3;RPL7;RPS15;RPS14;TUBA1B;RPS11;RPS27A;B2M;RPL39;TMSB10;RPS12;MDH1;RPL22;RPL13A;RPL23A;EEF1A1;RPS25;RPS29;NACA;RPL27A;ALDH1A1;ANP32B;CALM1;TPT1;RPS23
Neurogenic Muscular Atrophy C0270948 rat GSE2566 sample 396	28/392	9.63453e-17	3.5341e-16	2.47499e-18	9.24449e-18	-0.625063	23.0514	IFITM3;SPARC;BEX1;RPL31;GBE1;HSPB1;RTN4;RPS15;LDHB;TUBA1C;RPS14;RPS19;B2M;RPS10;MDH1;TSC22D1;RPS6;RPL13A;RPS3A;ATP1B1;EEF1A1;RPS25;RPS27;VDAC3;RPL24;SPARCL1;CRYAB;TPT1
Huntington's disease DOID-12858 human GSE1751 sample 796	26/327	9.82625e-17	3.58834e-16	3.83836e-18	1.83746e-17	-0.622909	22.9231	IFITM3;IFITM2;HBB;MT1X;RPL9;ACTB;LDHB;TUBA1C;MT2A;TUBA1B;CFL1;MBP;B2M;RPL39;MT1HL1;HLA-DPA1;HLA-B;HUWE1;HLA-C;HBA1;RPS25;RPS27;MT1H;GAPDH;TPT1
autism spectrum disorder DOID-0060041 human GSE25507 sample 1029	25/297	1.04217e-16	3.78885e-16	5.05415e-18	2.23438e-17	-0.622797	22.6342	SNAP25;STXBP1;STMN2;FAM127A;GLS;CHN1;NPTN;ATP6V0E2;SPTAN1;NSF;GABARAPL1;MDH1;SYT1;TUBB;ATP1B1;DNM1;MLLT11;TUBB2A;RPL37A;ATP6V1B2;PLP1;VDAC3;TRIM37;CALM1;PAM;SCG2
Bipolar Disorder 3312 human GSE12654 sample 461	26/334	1.64644e-16	5.95922e-16	6.22786e-18	1.37501e-17	-0.609604	22.6293	RPL31;RPLP0;ADD3;GLS;RPS17;RPS19;FTH1;PEA15;UBC;METTL7A;RPS11;B2M;HLA-DPA1;DUSP1;RPL22;RPS3A;EEF1A1;RPS25;RPS27;RPS29;RPL37A;GNAS;TXNIP;CALM1;TPT1
Breast Cancer C0006142 rat GSE1872 sample 63	27/367	1.70548e-16	6.14575e-16	5.2163e-18	8.2892e-18	-0.597655	22.529	RPL31;ATP5A1;HSPB1;MT1X;RPL9;FAM127A;MT2A;UBC;RPL15;RPL37;RPS11;RPS27A;RPL22;RPS6;RPL13A;HADHB;RPS25;RPS29;NACA;GNAS;SPARCL1;TXNIP;CRYAB;GAPDH;HSPA1A
MELAS - Mitochondrial myopathy, encephalopathy, lactic acidosis and stroke-like episodes C0162671 human GSE1462 sample 102	20/169	1.94692e-16	6.98502e-16	3.0979e-17	8.7237e-18	-0.605915	22.3853	IFITM2;SPARC;MAGED1;YWHAB;GBE1;LPAR1;MT1X;ADD3;RTN4;GJA1;MT2A;UCHL1;BASP1;CALD1;FTH1;PEA15;NPTN;TMSB10;MT1HL1;GABARAPL1;DYNLT3;HADHB;TUBB2A;RCAN2;ALDH1A1;MT1H;PAM;FTL
Down Syndrome C0013080 mouse GSE1611 sample 105	25/306	2.10883e-16	7.53286e-16	9.75261e-18	7.78013e-18	-0.589146	22.2574	IFITM2;NDUFB2;HSPB1;ACTB;TUBA1C;ATP5B;TUBA1B;RPS19;CALD1;CFL1;UBC;RPS11;RPS12;TUBB4B;EEF1A1;RPS25;RPS29;MT1F;GNAS;MT1G;TXNIP;CRYAB;PAM;GAPDH;HSPA1A
Severe acute respiratory syndrome (SARS) C1175175 human GSE1739 sample 165	28/405	2.2354e-16	7.95026e-16	5.498e-18	4.91301e-17	-0.617828	21.9245	ATP6V1A;RTN3;SPARC;YWHAB;ATP5A1;PTPRO;ADD3;ACTB;RPS15;TUBA1C;ATP5B;FTH1;CFL1;UBC;NPTN;RPL39;DUSP1;FTH1P5;RPS3A;ATP6V1B2;GNAS;RPL24;TXNIP;ANP32B;HSPA1A;FTL
colorectal cancer DOID-9256 human GSE1323 sample 763	23/249	2.47722e-16	8.77214e-16	1.78611e-17	3.48369e-17	-0.603603	21.7872	SNAP25;AHCYL1;MAGED1;RPL34;STMN2;NDRG1;RPL7;TUBA1C;GJA1;UCHL1;TUBA1B;RPS19;TUBB3;FTH1;RPL37;NSF;TSC22D1;SYT1;TUBA4A;EEF1A1;GAP43;PLP1;SPARCL1;PKP4;TPT1
Endometriosis C0014175 human GSE6364 sample 393	26/341	2.72479e-16	9.56599e-16	9.99858e-18	5.58246e-17	-0.608123	21.6269	PLEKHB1;LPAR1;HBB;FGF1;NDRG1;RTN4;TUBA1C;GJA1;TUBA1B;MOBP;FTH1;MBP;MAP4;DYNC1I1;PAQR6;FTH1P5;HBA1;ATP1B1;MAP1B;RCAN2;MAFF;PLP1;PKP4;ANP32B;HSPA1A
myotonic dystrophy type 1 DOID-11722 human GSE7178 sample 1051	24/279	2.71843e-16	9.56599e-16	1.54425e-17	4.91301e-17	-0.605014	21.4698	MACF1;RTN3;AHCYL1;RPL34;RPLP0;ATP5G3;RTN4;BASP1;TUBB3;FTH1;NPTN;RPL15;RPL37;TNPO1;RPL39;RPS12;DDX17;TSC22D1;TUBB;HADHB;RPS25;RPL27A;NDUFAB1;VDAC3;TPT1;RPS23
Hepatitis C infection C0019196 human GSE2067 sample 309	21/197	2.88139e-16	1.00726e-15	3.3664e-17	5.58246e-17	-0.595246	21.1689	NDRG4;SPARC;ATP5A1;NDUFB2;ATP5C1;HSPB1;LDHB;TUBA1C;ATP5B;UBC;RPL39;RPS10;TSC22D1;MDH1;RPL22;ATPIF1;RPS3A;HBA1;ATP1B1;TUBA4A;HADHB;RPS29;TXNIP;CALM1;PFKM
Obesity C0028754 rat GSE1813 sample 15	24/281	3.19852e-16	1.11336e-15	1.79622e-17	6.19961e-17	-0.59082	21.0797	RPL31;RPL34;RPL22;RPLP0;RPL13A;RPS3A;ATP1B1;RPL9;RPS15;EEF1A1;RPS14;RPS17;RPS27;RPS19;RPS29;ATP6V1B2;RPL24;RPL15;RPL37;RPS11;RPS27A;GLUL;RPS23;RPS12
myotonic dystrophy type 1 DOID-11722 human GSE7178 sample 1052	23/252	3.22523e-16	1.1179e-15	2.27829e-17	7.76516e-17	-0.589602	20.7491	IFITM3;IFITM2;MAGED1;RPLP0;ATP5G3;ACTB;FAM127A;TUBA1C;TUBA1B;BASP1;CFL1;RPL39;DDX17;DUSP1;TUBB;RPS6;HLA-B;HLA-C;RPL23A;TUBB4B;MT1F;TXNIP;FGF13;GAPDH;HSPA1A
oligodendroglioma DOID-3181 human GSE15824 sample 858	25/313	3.58951e-16	1.23371e-15	1.60376e-17	6.79747e-17	-0.583469	20.6195	RPL31;YWHAB;RPL34;ATP5C1;RPL9;RTN4;RPS14;ATP5B;RPS17;RPL39;TMSB10;HLA-DPA1;MDH1;RPL22;RPS6;RPS3A;RPL23A;HADHB;RPS29;NACA;RPL37A;GNAS;TXNIP;TPT1;RPS23
Hypertrophy, Left Ventricular C0149721 rat GSE2116 sample 248	25/313	3.58951e-16	1.23371e-15	1.60376e-17	1.98122e-17	-0.566624	20.4194	MACF1;ATP5A1;RPLP0;ADD3;RPL9;ACTB;RPL7;LDHB;MT2A;RPS19;RPL15;RPL37;RPS27A;RPS12;ATP6V0E1;MDH1;DUSP1;RPL22;RPS6;RPL13A;RPS3A;RPS25;RPS27;NACA;RPL24;TXNIP;XIST;TPT1
autism spectrum disorder DOID-0060041 human GSE25507 sample 1021	26/346	3.87658e-16	1.32127e-15	1.39342e-17	5.42146e-17	-0.565767	20.2778	TSC22D1;RPLP0;RPS6;FTH1P5;HLA-C;RPL13A;RPL9;RPL7;RPS25;LDHB;TUBA1C;RPS17;GJA1;RPS27;RPS19;SCRN1;RPS29;TUBB3;RPL37A;ALDH1A1;RPL37;RPS27A;TMSB10;RPS12
Lung Injury C0273115 human GSE1541 sample 67	26/346	3.87658e-16	1.32127e-15	1.39342e-17	6.19083e-17	-0.526238	18.91	TSC22D1;RPL31;RPL34;RPL22;ATP5A1;PTPRO;RPLP0;HUWE1;HLA-C;RPL13A;RPL9;RPS14;RPS17;RPS19;TUBB3;RPL15;RPS11;RPS27A;RPL39;GAPDH;TPT1;HSPA1A;FTL
Bacterial Infection C0004623 human GSE4748 sample 414	25/316	4.48966e-16	1.52388e-15	1.97775e-17	1.54094e-16	-0.543901	18.8478	MACF1;GABARAPL1;TSC22D1;DUSP1;RPL34;PLEKHB1;RPL13A;RPL23A;FGF1;RPL9;RPL7;RPS15;EEF1A1;RPS14;LDHB;RPS29;NACA;RPL27A;RPL37A;ALDH1A1;VDAC3;TXNIP;RPL39;RPS23
Huntington's disease DOID-12858 mouse GSE3248 sample 726	22/228	4.56025e-16	1.54144e-15	3.97919e-17	7.76516e-17	-0.526465	18.7792	DDX17;YWHAB;RPL34;RPL22;RPLP0;RPS6;RPL13A;RPL23A;SYNGR3;RPS25;LDHB;TUBA1C;RPS17;GJA1;RPS27;RPS29;BASP1;MAP1B;CHN1;RPL37;RPS11;TPT1;RPS23
endometriosis DOID-289 human GSE6364 sample 945	25/318	5.20486e-16	1.75209e-15	2.27172e-17	1.13322e-16	-0.516067	18.4665	RPS6;RPL13A;MT1X;ATP5G3;NDRG1;EEF1A1;ATP5B;MT2A;RPS17;RPS19;RPL27A;UBC;RPL37A;MT1F;GNAS;MT1G;MT1H;RPS11;GAPDH;MT1HL1;FTL
Malignant mesothelioma of pleura C0812413 human GSE2549 sample 118	21/203	5.32796e-16	1.78618e-15	5.8826e-17	2.79833e-16	-0.523565	17.7871	IFITM3;IFITM2;SPARC;ATP6V0E1;DUSP1;FTH1P5;HBB;HBA1;ACTB;TUBA4A;MT2A;RPS27;BASP1;FTH1;UBC;ATP6V1B2;NPTN;TXNIP;METTL7A;B2M;GLUL;RPL39;GAPDH;FTL
Malignant Melanoma C0025202 human GSE4587 sample 326	23/258	5.4092e-16	1.80601e-15	3.67418e-17	1.4841e-16	-0.512858	17.6774	RPL34;HBB;ADD3;RPL9;ACTB;RPL7;MT2A;RPS19;CFL1;UBC;RPS27A;B2M;TMSB10;HLA-DPA1;HLA-B;RPL13A;RPS3A;RPL23A;HBA1;EEF1A1;RPS27;ATP6V1B2;RPL24;TXNIP;ANP32B
HIV - Human immunodeficiency virus infection C0019693 human GSE6740 sample 419	23/260	6.40712e-16	2.1305e-15	4.29768e-17	1.04714e-16	-0.47549	17.2009	RPL34;RPLP0;FTH1P5;NDUFB2;RPL13A;HBB;MT1X;RPL23A;HBA1;RPS15;RPS17;RPS29;RCAN2;FTH1;UBC;RPL24;TXNIP;MT1H;GAPDH;RPS12
Dermatomyositis C0011633 human GSE1551 sample 130	22/232	6.59244e-16	2.18325e-15	5.58146e-17	2.59088e-16	-0.499482	16.902	PNMAL1;RPL34;HSPB1;ACTB;RPS15;LDHB;RPS17;GJA1;SCRN1;UBC;RPS11;B2M;TMSB10;DUSP1;TUBB;HLA-B;RPL13A;RPS3A;RPS25;NACA;RPL27A;RPL24;TXNIP;ANP32B;RPS23
Niemann-Pick Type C DOID-14504 mouse GSE39621 sample 495	26/357	8.24991e-16	2.72114e-15	2.8417e-17	2.15618e-16	-0.485726	16.647	PAQR6;RTN1;PLEKHB1;FTH1P5;LPAR1;HBB;HBA1;ATP1B1;FGF1;NDRG1;RTN4;RPS25;MOBP;FTH1;RCAN2;PLP1;NEFL;PKP4;MBP;ANP32B;MAP4;CRYAB;DYNC1I1;HSPA1A
Pulmonary Fibrosis C0034069 mouse GSE2640 sample 406	24/294	8.92043e-16	2.93049e-15	4.6718e-17	2.02505e-16	-0.482598	16.5762	YWHAB;TUBB;ATP5A1;TUBB4B;ACTB;FAM127A;RTN4;RPL7;RPS15;EEF1A1;TUBA1C;ATP5B;GJA1;TUBA1B;TUBB3;FTH1;CFL1;UBC;RPL24;RPL37;RPL39;TMSB10;GAPDH;FTL
Protozoan Infection C0033740 human GSE2077 sample 239	23/266	1.05539e-15	3.45325e-15	6.82715e-17	2.72772e-16	-0.482401	16.5175	DUSP1;RPLP0;ATP1B1;ACTB;TUBA4A;RPL7;RPS15;RPS25;RPS14;RPS17;RPS27;RPS19;RPS29;RGS1;RPL27A;FTH1;UBC;RPL15;CALM1;RPL39;TMSB10;HSPA1A;RPS12
Ulcerative Colitis C0009324 human GSE3365 sample 188	25/328	1.07282e-15	3.49629e-15	4.48132e-17	1.32856e-16	-0.451075	15.9338	NSF;SNAP25;AHCYL1;DUSP1;STXBP1;GAD1;STMN2;NSG1;ENO2;TUBA4A;DNM1;RTN4;VSNL1;MOBP;FTH1;CFL1;UBC;PLP1;NPTN;SPARCL1;ATP6V0E2;SPTAN1
Hepatocellular carcinoma DOID-684 human GSE10393 sample 493	24/298	1.2103e-15	3.92867e-15	6.2138e-17	1.92479e-16	-0.45124	15.8694	RPL31;RPL34;RPL22;HUWE1;HBB;RPS3A;HBA1;RPL9;RPL7;EEF1A1;RPS29;FTH1;MAFF;SPARCL1;METTL7A;RPS11;RPS27A;B2M;GLUL;TPT1;RPS23
Pseudomonas Infection C0033817 human GSE923 sample 170	22/239	1.23507e-15	3.99324e-15	9.9482e-17	5.0472e-16	-0.469046	15.6268	SNAP25;AHCYL1;SPARC;SYT1;DUSP1;STXBP1;GAD1;STMN2;NSG1;ENO2;FGF1;TUBA4A;DNM1;RTN4;VSNL1;FTH1;CFL1;NPTN;NEFL;PKP4;XIST;ATP6V0E2;SPTAN1;PFKM
astrocytoma DOID-3069 human GSE15824 sample 861	24/299	1.30526e-15	4.20357e-15	6.66888e-17	1.23175e-16	-0.439055	15.4342	DUSP1;TUBB;RPLP0;RPS6;RPL13A;HSPB1;MT1X;TUBB4B;FAM127A;TUBA4A;RTN4;RPS15;RPS14;ATP5B;GJA1;RPS19;TUBB3;UBC;TXNIP;MT1H;RPS11;PAM;MT1HL1
systemic lupus erythematosus DOID-9074 mouse GSE2376 sample 633	23/269	1.34801e-15	4.32422e-15	8.56999e-17	5.9336e-16	-0.456347	15.2278	RTN1;DYNLT3;RPL22;RPS6;RPS3A;RPL23A;N4BP2L2;EEF1A1;RPS25;RPS29;NACA;RPL27A;FTH1;ALDH1A1;RPL24;TXNIP;RPL15;RPS11;B2M;RPL39;TMSB10;TPT1;HLA-DPA1
asthma DOID-2841 human GSE16032 sample 729	24/303	1.76063e-15	5.62575e-15	8.82603e-17	2.55142e-16	-0.448127	14.8952	IFITM3;IFITM2;RPL34;PTPRO;HBB;NDRG1;ACTB;RPL7;RPS15;ATP5B;TUBA1B;RGS1;FTH1;CFL1;RPL37;RPL39;TMSB10;RPL22;HBA1;TUBA4A;EEF1A1;RPS29;MAFF;NDUFAB1;RPL24;ANP32B;CALM1;FTL
myotonic dystrophy type 1 DOID-11722 human GSE7177 sample 1054	25/337	2.01321e-15	6.40781e-15	8.10837e-17	1.83359e-16	-0.424349	14.8333	MDH1;RPL34;RPL22;PTPRO;FTH1P5;RPL13A;RPL9;RPS25;ATP5B;RPS29;RPL27A;FTH1;RPL37A;VDAC3;RPL37;XIST;RPS11;RPS27A;PFKM;TPT1;RPS23;RPS12
Hypoxia C0242184 human GSE4483 sample 440	23/275	2.17882e-15	6.90804e-15	1.33987e-16	1.68065e-14	-0.493992	14.6848	RPL31;RPLP0;RPS6;ATP5C1;HBB;RPL13A;RPS3A;HBA1;RPL9;RPL7;EEF1A1;RPS25;RPS27;RPS29;RPL27A;RPL37A;MT1F;RPL15;RPS11;RPS10;TPT1;RPS12;HLA-DPA1
polycystic ovary syndrome DOID-11612 human GSE34526 sample 797	21/218	2.27188e-15	7.17528e-15	2.21287e-16	4.18131e-16	-0.437869	14.6829	DDX17;RPL31;RPL34;RPLP0;RPS6;RPL13A;RPL9;ACTB;TUBA4A;RPL7;RPS15;HADHB;RPS25;RPS14;RPS17;RPS19;RPS29;RPL37A;RPS11;RPS27A;GLUL;RPS10;TMSB10;RPS23
esophagus squamous cell carcinoma DOID-3748 human GSE63941 sample 658	27/408	2.36582e-15	7.44323e-15	6.32763e-17	4.47108e-16	-0.437499	14.5376	IFITM3;IFITM2;RPS14;TUBA1C;RPS17;TUBA1B;BASP1;FTH1;RPL15;ATP6V0E2;RPL39;TUBB;RPL22;HLA-B;FTH1P5;HLA-C;TUBB4B;TUBA4A;EEF1A1;NACA;MAFF;RPL37A;GNAS;ANP32B;GAPDH
Obesity C0028754 mouse GSE4692 sample 319	24/309	2.73493e-15	8.57155e-15	1.33413e-16	1.42907e-16	-0.412193	14.4202	MOAP1;TSC22D1;RPL34;ATP5A1;PTPRO;FTH1P5;HLA-C;RPL23A;ATP5G3;RPS15;RPS14;RPS17;RPS27;RPS19;UBC;RPL24;RPL15;RPL37;RPS11;RPS27A;RPS23;HLA-DPA1;FTL
JRA - Juvenile rheumatoid arthritis C0553662 human GSE7753 sample 176	23/280	3.2213e-15	1.00574e-14	1.92951e-16	1.93205e-15	-0.449082	14.3101	RPL31;RPL34;RPL22;RPLP0;RPS6;RPL13A;ATP5G3;RPL7;RPS15;EEF1A1;RPS14;ATP5B;MT2A;RPS17;RPS27;RPS19;NACA;FTH1;RPL15;ANP32B;RPS11;RPS27A;GLUL;RPS23
Huntington's disease DOID-12858 human GSE3248 sample 724	24/312	3.39611e-15	1.05628e-14	1.6351e-16	1.18383e-15	-0.431984	14.0873	SNAP25;RTN1;GAD1;PLEKHB1;LPAR1;NDRG1;RPS15;EEF1A1;LDHB;ATP5B;MOBP;FTH1;RCAN2;PLP1;VDAC3;NPTN;PKP4;MBP;CALM1;TAC1;CRYAB;SCG2;INA
multiple sclerosis DOID-2377 human GSE16461 sample 584	28/452	3.66926e-15	1.13692e-14	7.95369e-17	2.05397e-16	-0.415204	13.9831	IFITM2;SPARC;MAGED1;YWHAB;GBE1;LPAR1;MT1X;ADD3;RTN4;MT2A;UCHL1;BASP1;CALD1;FTH1;PEA15;NPTN;TMSB10;MT1HL1;GABARAPL1;DYNLT3;HADHB;TUBB2A;RCAN2;ALDH1A1;MT1H;PAM;FTL
Aplastic anaemia C0002874 human GSE3807 sample 424	25/346	3.70595e-15	1.14395e-14	1.44299e-16	2.45429e-15	-0.439097	13.8758	MACF1;SNAP25;RTN3;NDRG4;AHCYL1;RTN1;MAGED1;YWHAB;STXBP1;GAD1;RPS6;FGF1;ACTB;DNM1;UCHL1;TUBA1B;RPS27;VSNL1;BASP1;PLP1;MBP;ATP6V0E2;GLUL;DYNC1I1
pancreatic cancer DOID-1793 human GSE16515 sample 475	21/224	3.93171e-15	1.20907e-14	3.66285e-16	2.19866e-16	-0.397439	13.7056	IFITM3;IFITM2;RPL31;RPL34;GBE1;RPS6;RPL13A;MT1X;RPL23A;ADD3;NDRG1;RPS15;RPS25;RPS14;RPS19;NACA;RPL27A;MT1F;RPL24;MT1G;MT1H;RPL15;RPS11
Pulmonary Hypertension C0020542 human GSE703 sample 241	19/173	4.61107e-15	1.41268e-14	6.98957e-16	4.18326e-16	-0.404007	13.6393	IFITM3;MACF1;GABBR2;BEX1;MAGED1;TUBB;TUBB4B;ATP1B1;ACTB;MLLT11;LDHB;TUBA1C;MT2A;UCHL1;TUBA1B;PEG10;MAP1B;CFL1;UBC;RPL37A;SPARCL1;ATP6V0E2;HSPA1A
glioblastoma UMLS CUI-C0017636 human GSE15824 sample 862	23/285	4.72477e-15	1.44211e-14	2.75991e-16	2.03942e-14	-0.463054	13.5755	GABARAPL1;RPL34;RPS6;ATP5C1;HBB;RPS3A;HBA1;ACTB;HADHB;EEF1A1;ATP5B;RPS19;NACA;RPL27A;UBC;ALDH1A1;RPL15;RPL37;RPS11;B2M;RPS10;SPTAN1;RPS23;RPS12
Nicotine addiction C0028043 human GSE11208 sample 325	29/497	5.33772e-15	1.62314e-14	9.48056e-17	1.34611e-14	-0.452427	13.565	IFITM3;IFITM2;TSC22D1;RPL34;RPLP0;ATP5G3;RPL9;ACTB;RPL7;RPS15;EEF1A1;RPS14;RPS29;FTH1;RPL37A;VDAC3;RPL24;RPL15;ANP32B;RPS11;RPS27A;RPS10;RPS23
cerebral palsy DOID-1969 human GSE31243 sample 878	23/288	5.92355e-15	1.79462e-14	3.41033e-16	8.42392e-16	-0.409706	13.5145	PAQR6;RPL34;PLEKHB1;PTPRO;LPAR1;HBB;ATP1B1;NDRG1;RPS25;RPS27;MOBP;RPS29;RCAN2;MAFF;PLP1;ANP32B;MAP4;RPS27A;TAC1;RPL39;HSPA1A;RPS23;RPS12
amyotrophic lateral sclerosis DOID-332 mouse GSE3343 sample 685	28/462	6.36719e-15	1.9219e-14	1.35074e-16	3.12986e-16	-0.38658	13.2704	MAGED1;RPLP0;HUWE1;NDUFB2;RPS3A;ATP1B1;RPL7;RPS15;RPS27;RPS19;RPL27A;NDUFAB1;GNAS;RPL24;NEFL;RPL15;ANP32B;RPS11;RPL39;HSPA1A;RPS23;FTL
Niemann-Pick disease Type C DOID-14504 mouse GSE39621 sample 469	23/290	6.87693e-15	2.06814e-14	3.92199e-16	4.20117e-16	-0.38373	12.5432	AHCYL1;SPARC;BEX1;RTN1;RPL34;ENO2;SLC6A3;CDC42;LDHB;UCHL1;CHN1;NPTN;RPL15;MAP4;ATP6V0E2;RPL39;B2M;RAB6B;SULT4A1;NSF;SYT1;RPL13A;DNM1;GFAP;GAP43;VSNL1;ALDH1A1;FGF13
amyotrophic lateral sclerosis DOID-332 mouse GSE10953 sample 680	19/177	7.0557e-15	2.11412e-14	1.02686e-15	2.99425e-16	-0.38075	12.513	BEX1;RTN1;MAGED1;YWHAB;NDUFB2;HSPB1;ATP5G3;ENO2;RTN4;ATP5B;SCRN1;TUBB3;BASP1;CHN1;TNPO1;ATP6V0E2;TUBB;FTH1P5;TUBB4B;ATP1B1;HADHB;TUBB2A;MAP1B;NDUFAB1;VDAC3;TXNIP;ANP32B;INA;RPS23
hepatitis C DOID-1883 human GSE20948 sample 597	23/299	1.32675e-14	3.96088e-14	7.26694e-16	6.7795e-16	-0.368076	12.4109	SPARC;TSC22D1;MDH1;MAGED1;ATP5A1;RPS3A;RPL23A;RPL9;HADHB;RPS25;LDHB;ATP5B;GJA1;RPS27;RPS29;PLP1;RPL24;RPL39;PAM;TMSB10;TPT1
Alcohol poisoning C0392620 rat GSE3311 sample 288	24/333	1.44933e-14	4.31111e-14	6.42441e-16	1.36761e-14	-0.408447	12.3226	GABRB1;SPARC;SNRPN;ATP5A1;RPLP0;HBB;HSPB1;HBA1;RPL9;ACTB;HADHB;LDHB;TUBA1C;ATP5B;RPS19;UBC;CALM1;CRYAB;TMSB10;PFKM;GAPDH;HSPA1A
systemic lupus erythematosus DOID-9074 human GSE10325 sample 693	21/240	1.56908e-14	4.65037e-14	1.31552e-15	1.03705e-15	-0.366727	12.0139	MDH1;ATP5A1;ATPIF1;FTH1P5;RPL13A;HSPB1;MT1X;RPL9;RTN4;MLLT11;RPS25;MT2A;FTH1;GNAS;VDAC3;TXNIP;XIST;CALM1;B2M;GLUL;PFKM;GAPDH;MT1HL1
Huntington's disease DOID-12858 mouse GSE3248 sample 723	24/337	1.88782e-14	5.57487e-14	8.25098e-16	2.16947e-15	-0.36272	11.5901	RPL31;DUSP1;MT1X;RPL23A;ACTB;RTN4;RPS15;RPS25;MT2A;RPS17;GJA1;RPS27;RPS19;CFL1;UBC;RPL37A;MT1F;RPL24;MT1H;RPL39;TMSB10;MT1HL1;RPS23
hepatitis C DOID-1883 human GSE20948 sample 599	23/305	2.03039e-14	5.97431e-14	1.08449e-15	1.10971e-15	-0.349127	11.5804	RPL34;ATP5A1;HBB;MT1X;RPS3A;HBA1;RPL7;EEF1A1;LDHB;MT2A;RPS17;GJA1;RPS29;ALDH1A1;MT1F;MT1G;SPARCL1;MT1H;METTL7A;SCG2;MT1HL1
colon adenoma DOID-0050912 human GSE4183 sample 550	22/274	2.13739e-14	6.2666e-14	1.40633e-15	3.20258e-15	-0.361709	11.4039	TUBB;HSPB1;RPL23A;TUBB4B;ACTB;FAM127A;RTN4;MLLT11;CDC42;TUBA1C;MT2A;GJA1;UCHL1;TUBA1B;TUBB3;CALD1;PEG10;CFL1;MT1F;GNAS;NPTN;TMSB10;MT1HL1
cerebral palsy DOID-1969 human GSE31243 sample 503	23/309	2.68192e-14	7.83503e-14	1.40975e-15	4.11848e-15	-0.362646	11.3326	MDH1;ATP5A1;ATPIF1;RPS6;FTH1P5;RPL13A;HSPB1;MT1X;TUBB4B;RPL9;TUBA4A;RTN4;MLLT11;RPS25;UBC;VDAC3;TXNIP;XIST;CALM1;GLUL;PFKM;GAPDH;MT1HL1
autism spectrum disorder DOID-0060041 human GSE25507 sample 1024	21/247	2.78165e-14	8.06876e-14	2.23899e-15	5.05231e-14	-0.377772	10.864	IFITM3;DDX17;CADPS2;GABARAPL1;AHCYL1;RPL31;RPL34;RPS6;RPL13A;RPS3A;RPL23A;TUBB4B;RPL9;EEF1A1;RPS25;RPL24;SPARCL1;TXNIP;XIST;RPS11;TPT1;RPS23
cellular phase chronic idiopathic myelofibrosis 8106 human GSE3410 sample 460	20/218	2.77719e-14	8.06876e-14	2.80898e-15	1.36761e-14	-0.336505	10.1522	IFITM3;RTN3;IFITM2;DUSP1;HBB;MT1X;ADD3;NDRG1;ACTB;ATP5B;MT2A;GJA1;MAFF;UBC;ALDH1A1;MT1F;MT1G;SPARCL1;MT1H;ATP6V0E2;CRYAB;MT1HL1
Hypertension C0020538 mouse GSE1674 sample 400	22/282	3.86682e-14	1.11769e-13	2.45135e-15	4.11848e-15	-0.316693	9.96844	HLA-B;FTH1P5;HLA-C;ATP5C1;MT1X;ATP5G3;NDRG1;ACTB;ATP5B;MT2A;FTH1;CFL1;MT1F;SPARCL1;CALM1;B2M;RPL39;TMSB10;TPT1;HSPA1A;MT1HL1;HLA-DPA1
Hypertrophy C0020564 rat GSE739 sample 57	22/292	7.89858e-14	2.25911e-13	4.79834e-15	1.41093e-14	-0.332799	9.95678	RPL34;HLA-B;HBB;RPL13A;RPS3A;RPL23A;HBA1;ADD3;ACTB;RPL7;EEF1A1;MT2A;RPS27;RPS19;CFL1;UBC;ATP6V1B2;RPL24;TXNIP;RPS27A;B2M;TMSB10;HLA-DPA1
Papillary Carcinoma of the Thyroid C0238463 human GSE3678 sample 306	22/292	7.89858e-14	2.25911e-13	4.79834e-15	7.11066e-15	-0.316575	9.77704	IFITM3;MACF1;DDC;AHCYL1;SPARC;ATP5A1;NDUFB2;ACTB;HADHB;EEF1A1;TUBA1C;GJA1;TUBA1B;TUBB2A;TUBB3;NDUFAB1;CFL1;UBC;GNAS;TXNIP;RPS10;GAPDH
Premature aging C0231341 human GSE10123 sample 55	22/292	7.89858e-14	2.25911e-13	4.79834e-15	1.36761e-14	-0.315757	9.52623	IFITM3;IFITM2;SPARC;BEX1;RPL34;HLA-C;HSPB1;ATP5G3;TUBB4B;ACTB;EEF1A1;TUBA1C;UCHL1;RPS27;TUBB2A;FTH1;RCAN2;RPS11;B2M;CRYAB;GLUL;RPL39
Neurofibromatosis DOID-8712 mouse GSE1482 sample 667	20/231	8.37277e-14	2.38638e-13	7.80028e-15	3.04338e-15	-0.292267	9.52351	CYFIP2;RTN1;TSC22D1;MDH1;STXBP1;ATP1B1;TUBA4A;TUBA1B;TUBB2A;BASP1;RPS29;RCAN2;CFL1;RPL24;NEFL;NEFM;RPL39;RAB6B;INA
Hypoxia C0242184 mouse GSE3195 sample 70	23/328	9.52152e-14	2.70438e-13	4.67354e-15	1.79677e-13	-0.338887	9.28321	DDX17;TSC22D1;MAGED1;DUSP1;RPL34;GBE1;ATP5A1;HLA-B;NDRG1;HADHB;EEF1A1;LDHB;TUBB2A;NACA;PEA15;MAFF;UBC;TXNIP;CRYAB;PAM;TPT1;HSPA1A
ulcerative colitis DOID-8577 human GSE3365 sample 762	23/329	1.01539e-13	2.874e-13	4.96757e-15	1.40581e-13	-0.336111	9.23073	MAGED1;DUSP1;NSG1;ENO2;ATP1B1;MLLT11;LDHB;TUBA1C;ATP5B;RPS29;MAP1B;UBC;ATP6V1B2;PLP1;GNAS;VDAC3;NPTN;CALM1;PAM;SPTAN1;SCG2;GAPDH;TPT1
RA (rheumatoid arthritis) C0003873 human GSE3592 sample 183	23/332	1.22975e-13	3.46873e-13	5.95828e-15	1.89561e-13	-0.335319	9.16553	MDH1;RPL34;RPL22;NDUFB2;HSPB1;RPL23A;ATP5G3;ACTB;RPL7;RPS15;RPS25;RPS14;RPS27;TUBB2A;RPS19;NACA;CFL1;RPL37A;RPL15;RPS27A;RPS12;HLA-DPA1
pancreatitis DOID-4989 mouse GSE3644 sample 513	20/238	1.47322e-13	4.14122e-13	1.31922e-14	6.51778e-15	-0.29223	9.12143	IFITM3;IFITM2;SPARC;ATP6V0E1;HLA-B;HLA-C;HBB;HBA1;EEF1A1;RPS25;MT2A;RPS29;RPL27A;ATP6V1B2;RPS11;B2M;GLUL;RPL39;HSPA1A;HLA-DPA1;FTL
Sepsis C0243026 rat GSE1781 sample 314	24/374	1.85202e-13	5.18819e-13	7.25516e-15	8.08248e-14	-0.306015	8.64464	IFITM3;IFITM2;DUSP1;FTH1P5;HBB;HBA1;ATP1B1;NDRG1;ACTB;FAM127A;VSNL1;FTH1;CFL1;UBC;GNAS;NPTN;SPARCL1;CALM1;CRYAB;GLUL;RPL39;TMSB10
nemaline myopathy DOID-3191 mouse GSE3384 sample 976	26/450	1.94526e-13	5.4308e-13	5.25973e-15	2.39125e-14	-0.29148	8.49488	RTN3;MAGED1;RPL34;TUBB;RPS6;RPL13A;HSPB1;ATP5G3;TUBB4B;ATP1B1;NDRG1;FAM127A;RPS15;TUBA1C;ATP5B;TUBA1B;TUBB3;NACA;FTH1;RPL24;SPARCL1;ATP6V0E2;GAPDH;HSPA1A
Sjogren's syndrome DOID-12894 human GSE23117 sample 890	24/377	2.20271e-13	6.12863e-13	8.56522e-15	8.11925e-15	-0.270334	8.43842	DUSP1;TUBB;PTPRO;HBB;RPL13A;RPS3A;RPL23A;TUBB4B;ACTB;RPS15;EEF1A1;TUBA1C;TUBA1B;NDUFAB1;CFL1;UBC;RPL37A;GAPDH;RPS23;RPS12
Serous carcinoma C0206701 human GSE10971 sample 58	22/313	3.24016e-13	8.98457e-13	1.82204e-14	8.08248e-14	-0.298232	8.42476	IFITM3;MDH1;RPL22;RPLP0;RPS6;RPS3A;RPL9;ACTB;RPL7;RPS25;RPS17;RPS19;NACA;FTH1;UBC;RPL24;RPS11;GLUL;TMSB10;GAPDH;HLA-DPA1;FTL
pancreatic non-invasive intraductal papillary-mucinous carcinoma DOID-7685 human GSE19650 sample 609	21/280	3.28243e-13	9.07104e-13	2.25817e-14	3.87084e-15	-0.263008	8.3599	RPL31;RPL34;ATP5A1;ATPIF1;RPS6;FTH1P5;RPL13A;RPS3A;RPL7;RPS15;RPS14;ATP5B;RPS19;NACA;RPL24;RPL15;RPL37;RPS11;RPS27A;HSPA1A;RPS23
Hereditary gingival fibromatosis C0399440 human GSE4250 sample 177	22/321	5.38995e-13	1.47457e-12	2.95435e-14	8.08248e-14	-0.294947	8.33197	DUSP1;ATP5A1;RPLP0;HBB;RPL13A;HBA1;ACTB;ATP5B;TUBA1B;RPS19;CFL1;GNAS;TXNIP;MBP;RPL15;ANP32B;CALM1;RPS11;ATP6V0E2;RPS12;HLA-DPA1;FTL
PTSD - Post-traumatic stress disorder C0038436 human GSE860 sample 338	22/321	5.38995e-13	1.47457e-12	2.95435e-14	1.48874e-14	-0.270513	7.91743	IFITM3;AHCYL1;SPARC;NDRG1;RPL7;CDC42;TUBA1C;TUBA1B;RPS19;FTH1;CFL1;UBC;RPS27A;RPS11;B2M;RPS10;GABARAPL1;RPS6;RPL23A;EEF1A1;NACA;RPL37A;NDUFAB1;ALDH1A1;TXNIP;CALM1
rheumatoid arthritis DOID-7148 human GSE15573 sample 904	22/321	5.38995e-13	1.47457e-12	2.95435e-14	2.09431e-15	-0.234902	7.75419	CYFIP2;SPARC;RPL31;RPL34;RPS6;RPLP0;RPL13A;ACTB;EEF1A1;RPS25;RPS14;RPS17;RPS29;RPL37A;TXNIP;RPS11;RPL39;RPS10;RPS23
HIV - Human immunodeficiency virus infection C0019693 human GSE2171 sample 40	19/226	6.11793e-13	1.66816e-12	6.1949e-14	8.38614e-14	-0.275436	7.66065	CYFIP2;IFITM3;IFITM2;RPL31;MAGED1;YWHAB;TUBB;GBE1;FTH1P5;ATP5C1;ATP5G3;ATP1B1;ADD3;TUBA4A;TUBA1C;RPS25;TUBA1B;NACA;RGS1;RPL15;ANP32B;TMSB10;GLUL;HLA-DPA1
Type 1 diabetes mellitus C0011854 mouse GSE2254 sample 204	18/200	7.97659e-13	2.16772e-12	9.92281e-14	3.46639e-13	-0.272145	7.26424	IFITM3;ATP6V1A;IFITM2;SPARC;RPL22;RPLP0;RPL13A;RPL23A;TUBA4A;RPS15;LDHB;TUBA1C;MT2A;RPS17;RPS19;RPS29;UBC;NPTN;RPL24;RPL15;RPS11;TMSB10
Epilepsy C0014544 human GSE7486 sample 417	24/401	8.33751e-13	2.25831e-12	3.0756e-14	2.18515e-14	-0.236132	7.11022	RTN3;SYT1;MAGED1;RPL34;RPLP0;NDUFB2;ENO2;ACTB;EEF1A1;TUBA1C;UCHL1;TUBB2A;MOBP;CFL1;UBC;RPL37A;PLP1;GNAS;ATP6V0E2;GAPDH
Dehydration C0011175 rat GSE4130 sample 23	23/370	1.18259e-12	3.1926e-12	5.17298e-14	3.67049e-14	-0.23311	6.8875	SPARC;SNRPN;MDH1;RPL34;RPLP0;RPL13A;RPL23A;HADHB;RPS14;RPS17;RPL27A;FTH1;ALDH1A1;TXNIP;RPS27A;B2M;GLUL;RPL39;TPT1;RPS23
invasive ductal carcinoma DOID-3008 human GSE5764 sample 626	22/335	1.2684e-12	3.413e-12	6.67748e-14	1.5594e-13	-0.23833	6.51877	DDX17;RPL34;DYNLT3;RPLP0;HLA-B;FTH1P5;HLA-C;RPS3A;RPL23A;ACTB;RTN4;RPS14;LDHB;TUBA1C;RPS29;NACA;FTH1;GNAS;RPS27A;RPL39;TPT1;HSPA1A;RPS23
B-cell chronic lymphocytic leukaemia/small lymphocytic lymphoma C0023458 human GSE8835 sample 194	23/372	1.32202e-12	3.54562e-12	5.75721e-14	1.44818e-12	-0.249019	6.3148	DDC;AHCYL1;STXBP1;RPLP0;RPS6;ATP5C1;RPL23A;HADHB;RPS17;RPS19;RPL27A;FTH1;UBC;ALDH1A1;GNAS;VDAC3;TXNIP;XIST;RPS11;RPS27A;RPS10
Senescence C0001792 human GSE1786 sample 114	19/236	1.32659e-12	3.54624e-12	1.27594e-13	4.07309e-13	-0.22923	6.035	ATP6V1A;RTN3;GABARAPL1;MAGED1;DYNLT3;FTH1P5;HLA-C;MT1X;NDRG1;MT2A;BASP1;CFL1;UBC;MT1F;NPTN;TXNIP;MT1G;MT1H;CRYAB;PAM;GAPDH;SLC18A2;MT1HL1
MS (Multiple Sclerosis) C0026769 human GSE10064 sample 377	22/336	1.34618e-12	3.58689e-12	7.06798e-14	5.41813e-13	-0.232839	6.01664	DDX17;DUSP1;YWHAB;RPL22;ATP5A1;ATP5C1;RPL23A;ATP5G3;TUBA4A;RTN4;RPS15;RPS25;TUBA1B;RGS1;CFL1;UBC;RPL24;XIST;ANP32B;CALM1;RPS11;RPS10;HSPA1A;RPS12
nemaline myopathy DOID-3191 mouse GSE3384 sample 974	15/128	1.48343e-12	3.93975e-12	3.69768e-13	3.63177e-13	-0.214855	5.76672	MDH1;ATP5A1;FTH1P5;RPL13A;MT1X;ATP5G3;ATP1B1;RPL9;RTN4;RPS25;ATP5B;UBC;VDAC3;TXNIP;XIST;CALM1;TNPO1;GLUL;PFKM;GAPDH;MT1HL1
cerebral palsy DOID-1969 human GSE31243 sample 877	21/309	2.20567e-12	5.83897e-12	1.3719e-13	4.56222e-13	-0.212936	5.66275	AHCYL1;TSC22D1;ATP5A1;RPLP0;RPS6;ATP5C1;RPL23A;RPL7;HADHB;LDHB;NDUFAB1;UBC;GNAS;VDAC3;TXNIP;PKP4;RPL37;RPS11;B2M;PFKM;GAPDH
bipolar disorder DOID-3312 human GSE12679 sample 544	20/276	2.34032e-12	6.17544e-12	1.76854e-13	2.57136e-12	-0.227668	5.63429	IFITM3;ATP6V1A;IFITM2;YWHAB;RPLP0;RPL13A;RPL23A;ADD3;ACTB;RPS15;RPS19;RPS29;CFL1;UBC;ATP6V1B2;NPTN;TXNIP;RPS11;TMSB10;GAPDH;FTL
autism spectrum disorder DOID-0060041 human GSE25507 sample 1032	22/347	2.55608e-12	6.72308e-12	1.30519e-13	6.24047e-14	-0.184271	5.29687	IFITM2;SPARC;BEX1;DUSP1;MT1X;RTN4;LDHB;MT2A;GJA1;RGS1;CALD1;FTH1;CHN1;MT1F;GNAS;NPTN;SPARCL1;MT1H;METTL7A;PAM;MT1HL1
Cardiac Hypertrophy C1383860 mouse GSE1621 sample 51	21/313	2.82165e-12	7.3978e-12	1.73453e-13	4.63675e-13	-0.189299	5.06957	NSF;GABBR2;GABRB1;BEX1;RTN1;SYT1;PNMAL1;RPLP0;ENO2;TUBA4A;REEP1;TUBA1C;TUBA1B;VSNL1;RPS29;TUBB3;PEG10;RPL37A;XIST;ATP6V0E2
Asthma, allergic C0155877 human GSE3004 sample 360	18/217	3.20678e-12	8.38066e-12	3.61236e-13	9.09722e-12	-0.211127	4.98023	TSC22D1;ATP5A1;RPS6;STMN2;RPL23A;ACTB;RPL7;GJA1;TUBA1B;GAP43;TUBB2A;RPS19;BASP1;TUBB3;UBC;RPL37;XIST;B2M;INA;TPT1
Adenocarcinoma of esophagus C0279628 human GSE1420 sample 164	20/282	3.47755e-12	9.05935e-12	2.57308e-13	2.68417e-12	-0.193161	4.80849	DDX17;SPARC;MAGED1;RPL34;RPL13A;HSPB1;RPL23A;ACTB;EEF1A1;RPS14;RPS17;TUBA1B;RPS29;CALD1;RPL27A;RPL37A;ALDH1A1;RPL15;RPS10;RPS23
endometriosis DOID-289 human GSE6364 sample 947	23/391	3.68311e-12	9.56441e-12	1.54359e-13	6.61775e-13	-0.182465	4.7097	TUBB;GBE1;HLA-B;HLA-C;MT1X;ENO2;TUBB4B;FGF1;ATP1B1;NDRG1;MT2A;SCRN1;TUBB3;MAFF;NPTN;TXNIP;MT1H;ANP32B;CRYAB;PAM;GLUL;HSPA1A;MT1HL1
Gastrointestinal stromal tumor C0238198 human GSE2719 sample 270	18/224	5.48547e-12	1.41997e-11	5.9652e-13	2.65257e-13	-0.15493	4.31591	MACF1;DDC;RPL34;ATPIF1;RPLP0;RPS6;RPL23A;ACTB;RPL7;RPS17;RPL37A;RPL37;CALM1;RPS11;RPS27A;RPS10;TPT1;RPS23
Rhinovirus infection C0276447 human GSE11348 sample 324	19/256	5.59927e-12	1.44486e-11	4.93688e-13	1.67242e-13	-0.145948	4.10441	SPARC;DUSP1;RPS6;RPL13A;HSPB1;RPS3A;RPL9;NDRG1;RPS14;RPS29;BASP1;RGS1;FTH1;RPL37A;RPS11;GLUL;RPS10;TPT1;RPS12
diffuse large B-cell lymphoma DOID-0050745 mouse GSE6136 sample 684	24/440	5.9932e-12	1.54165e-11	2.0732e-13	1.16856e-11	-0.146631	3.41933	IFITM3;ATP6V1A;RTN3;IFITM2;DUSP1;FTH1P5;HBB;ACTB;TUBA4A;TUBA1C;TUBA1B;BASP1;FTH1;CFL1;UBC;ATP6V1B2;TXNIP;GAPDH;HSPA1A;HLA-DPA1
Arthropathy C0022408 human GSE10575 sample 271	23/401	6.16865e-12	1.5818e-11	2.54031e-13	3.39974e-13	-0.120307	3.2902	MDH1;ATP5A1;ATPIF1;PTPRO;RPLP0;HUWE1;ATP5C1;RPS3A;RPL23A;ATP5G3;HADHB;LDHB;ATP5B;CFL1;UBC;GNAS;PFKM;GAPDH;TPT1
Acute Lung Injury C0242488 mouse GSE1871 sample 152	18/228	7.39082e-12	1.88928e-11	7.88702e-13	1.8387e-11	-0.143099	3.26928	SPARC;TSC22D1;HBB;HBA1;TUBB4B;RTN4;EEF1A1;REEP1;RPS29;PEG10;PEA15;UBC;RPL37A;ALDH1A1;PLP1;GNAS;VDAC3;NPTN;SPARCL1;TRIM37
Colitis C0009319 mouse GSE2172 sample 401	21/334	9.70177e-12	2.47229e-11	5.64753e-13	2.5038e-11	-0.143925	3.26806	RTN3;RTN1;RPS6;RPL13A;NSG1;ENO2;EEF1A1;RPS17;RPS29;BASP1;UBC;VDAC3;SPARCL1;NEFL;RPL37;RPS27A;FGF13;SCG2;RPS12
Down syndrome DOID-14250 human GSE20910 sample 1063	19/267	1.17049e-11	2.97349e-11	9.91361e-13	9.52776e-12	-0.137152	3.22781	IFITM3;GABARAPL1;SPARC;DUSP1;ATP5A1;ATPIF1;NDRG1;ACTB;RTN4;RPL7;EEF1A1;RPS17;NDUFAB1;CFL1;UBC;RPS11;RPS27A;RPS10;TMSB10;RPS23
Cancer of prostate C0376358 mouse GSE1413 sample 48	20/306	1.54454e-11	3.91157e-11	1.06317e-12	9.52776e-12	-0.130132	3.06258	IFITM3;ATP6V1A;RTN3;IFITM2;RPLP0;FTH1P5;ACTB;TUBA1C;TUBA1B;BASP1;FTH1;UBC;ATP6V1B2;TXNIP;MBP;TMSB10;GAPDH;HSPA1A;HLA-DPA1;FTL
Autism DOID-0060041 human GSE25507 sample 464	21/345	1.78703e-11	4.51169e-11	1.01534e-12	1.69135e-10	-0.14246	2.94879	NDRG4;IFITM2;SPARC;DUSP1;RPLP0;NDUFB2;ATP5C1;HSPB1;ACTB;EEF1A1;TUBA1B;RPS19;NACA;FTH1;CFL1;TXNIP;SPTAN1;TMSB10;PFKM
Atherosclerosis C0004153 human GSE420 sample 234	19/274	1.83757e-11	4.62502e-11	1.52073e-12	2.00984e-12	-0.11274	2.88962	MACF1;TSC22D1;RPL34;PLEKHB1;RPL9;ACTB;EEF1A1;RPS14;LDHB;TUBA1B;RPS29;RPL27A;RPL37A;ALDH1A1;SPARCL1;RPL39;TPT1;RPS23
nasopharynx carcinoma DOID-9261 human GSE13597 sample 808	18/242	2.00434e-11	5.02929e-11	2.01556e-12	7.43651e-12	-0.119751	2.85101	ATP6V1A;GABBR2;CADPS2;SNAP25;RTN3;STMN2;HBA1;DCLK1;REEP1;RGS4;RALYL;SV2C;SV2B;NEFL;NEFM;TAC1;NEFH;SCG2;SULT4A1;INA
esophagus adenocarcinoma DOID-4914 human GSE1420 sample 644	19/278	2.36354e-11	5.91246e-11	1.93182e-12	4.14117e-08	-0.180608	2.79488	STMN2;FGF1;RGS4;UCHL1;GAP43;VSNL1;TUBB3;VAMP1;NEFL;NEFM;XIST;RAB6B;NEFH;TMSB10;SULT4A1;INA
Dermatomyositis C0011633 human GSE5370 sample 334	19/280	2.67629e-11	6.6744e-11	2.17431e-12	1.26993e-12	-0.106893	2.76942	DDX17;MAGED1;HBB;HSPB1;RPS3A;RPL23A;HBA1;NDRG1;RTN4;TUBA1C;TUBB3;RPL37A;TXNIP;XIST;RPL39;TPT1;HSPA1A;RPS23;FTL
Fracture of femur C0015802 rat GSE1371 sample 278	18/249	3.21977e-11	7.98113e-11	3.15396e-12	7.55313e-11	-0.126513	2.70369	DUSP1;ATP1B1;ACTB;RPS15;LDHB;TUBA1C;ATP5B;RPS17;RPS19;NACA;RGS1;FTH1;VDAC3;NPTN;RPL24;CALM1;GLUL;RPS10;GAPDH;TPT1
autism spectrum disorder DOID-0060041 human GSE28521 sample 1041	19/283	3.21844e-11	7.98113e-11	2.59191e-12	7.27753e-11	-0.122575	2.64643	RPL34;RPLP0;RPS6;RPS3A;RPL23A;RPL9;ACTB;HADHB;RPS25;LDHB;TUBA1C;ATP5B;RPS19;NACA;ATP6V1B2;RPL24;GAPDH;HSPA1A;HLA-DPA1
systemic lupus erythematosus DOID-9074 human GSE10325 sample 692	19/285	3.63498e-11	8.98313e-11	2.91073e-12	6.68184e-13	-0.0884648	2.33412	RPL22;ATP5A1;HSPB1;MT1X;HBA1;FAM127A;HADHB;RPS25;MT2A;GJA1;NACA;UBC;NPTN;SPARCL1;TXNIP;RPL15;CALM1;CRYAB;GLUL;GAPDH
Alzheimer's disease DOID-10652 human GSE36980 sample 520	20/325	4.57525e-11	1.12727e-10	3.00915e-12	7.77091e-12	-0.0873648	2.11066	MDH1;NDUFB2;ATP5C1;HSPB1;HBA1;ACTB;TUBA4A;HADHB;RPS14;LDHB;ATP5B;RPS29;BASP1;UBC;ALDH1A1;CRYAB;PFKM;GAPDH
Turner Syndrome C0041408 mouse GSE1606 sample 218	20/329	5.69568e-11	1.39912e-10	3.71451e-12	2.5038e-11	-0.0880655	1.99967	NSF;SNAP25;MAGED1;STMN2;ENO2;NDRG1;UCHL1;TUBA1B;GAP43;VSNL1;TUBB3;CFL1;UBC;PLP1;MBP;TRIM37;CALM1;ATP6V0E2;SPTAN1
Primary pulmonary hypoplasia C0456891 mouse GSE1363 sample 20	20/330	6.01332e-11	1.46833e-10	3.9136e-12	8.9447e-12	-0.0784898	1.82465	SPARC;MDH1;TSC22D1;MAGED1;HBB;HBA1;TUBB4B;RTN4;HADHB;REEP1;FTH1;PEA15;UBC;ALDH1A1;GNAS;VDAC3;NPTN;SPARCL1;TRIM37;CALM1;TMSB10;GLUL
autism spectrum disorder DOID-0060041 human GSE25507 sample 1026	20/330	6.01332e-11	1.46833e-10	3.9136e-12	2.51843e-12	-0.0652304	1.64192	MAGED1;DUSP1;RPL34;TUBB;HLA-C;ATP5C1;RPS3A;RPL23A;RPL9;EEF1A1;RPS27;RPS29;BASP1;RGS1;RPL27A;RPL15;RPS11;RPS12;HLA-DPA1
autism spectrum disorder DOID-0060041 human GSE25507 sample 1022	20/334	7.45668e-11	1.81535e-10	4.81426e-12	9.35099e-13	-0.0549505	1.45431	RPL34;RPL13A;TUBB4B;EEF1A1;RPS14;LDHB;RPS17;RPS19;RPSAP58;RPL27A;FTH1;TXNIP;METTL7A;ATP6V0E2;RPS10;RPS12;HLA-DPA1;FTL
testis seminoma DOID-5842 human GSE8607 sample 624	22/414	8.01649e-11	1.94584e-10	3.6413e-12	2.25364e-09	-0.0706097	1.29372	IFITM3;DDC;RPL31;DUSP1;RPL22;RPLP0;NDUFB2;ACTB;RPS14;TUBA1B;UBC;ALDH1A1;CALM1;B2M;GLUL;GAPDH;TPT1
testis seminoma DOID-5842 human GSE8607 sample 622	20/343	1.19668e-10	2.89612e-10	7.59756e-12	3.82757e-12	-0.0499353	1.2344	DDX17;GABARAPL1;SPARC;RPL13A;HSPB1;RPL23A;RPL9;EEF1A1;RPS25;GJA1;CALD1;MAP1B;UBC;GNAS;RPS11;B2M;CRYAB;PAM;TPT1
amyotrophic lateral sclerosis DOID-332 rat GSE7493 sample 682	19/308	1.37608e-10	3.31068e-10	1.0407e-11	5.88019e-11	-0.0495459	1.09013	SPARC;TSC22D1;YWHAB;ATP5C1;ACTB;TUBA4A;TUBA1B;TUBB2A;CALD1;FTH1;NDUFAB1;UBC;CALM1;RPS27A;B2M;RPL39;SPTAN1;TPT1
Gamma-hydroxybutyric acidaemia C0268631 mouse GSE2866 sample 205	19/308	1.37608e-10	3.31068e-10	1.0407e-11	3.65226e-09	-0.0606551	1.08079	NDRG4;RTN1;FAM107A;RALYL;GAP43;VSNL1;MOBP;TUBB3;PLP1;NEFL;NEFM;MBP;XIST;RAB6B;NEFH;SULT4A1;INA
Polymyositis C0085655 human GSE3112 sample 227	18/279	2.08574e-10	5.00333e-10	1.86535e-11	5.42252e-12	-0.0418317	1.01835	RPL34;RPL22;PTPRO;RPL13A;ATP5G3;RPL9;ACTB;EEF1A1;RPS14;ATP5B;RPS17;RPS27;RPL27A;UBC;GNAS;RPL37;RPS27A;CRYAB;RPL39
Hepatic lipidosis C0015695 mouse GSE5538 sample 10	18/284	2.78294e-10	6.65626e-10	2.45847e-11	4.37886e-10	-0.0518402	1.01247	NSF;PAQR6;BEX1;SYT1;MAGED1;RPL34;NDUFB2;HBB;RPS3A;ATP1B1;RPL9;REEP1;LDHB;RPS29;PEG10;RPL27A;NDUFAB1;NPTN;TRIM37;TAC1
Cancer of the Stomach C0024623 human GSE2685 sample 361	17/254	3.85383e-10	9.19078e-10	4.04923e-11	6.45945e-10	-0.0509553	0.991639	SNAP25;NDRG4;SPARC;MAGED1;RPL22;RPLP0;NDRG1;ACTB;GFAP;RPS14;TUBA1B;NACA;FTH1;CFL1;PLP1;NEFL;TXNIP;CRYAB
multiple sclerosis DOID-2377 human GSE26484 sample 742	19/329	4.20224e-10	9.99253e-10	3.05158e-11	4.29395e-10	-0.0390155	0.776126	IFITM3;GABARAPL1;SPARC;RPS6;EEF1A1;TUBA1C;RPS27;RPS19;CFL1;UBC;RPL37A;RPL37;RPS11;RPS27A;B2M;GLUL;RPS10;PFKM
atherosclerosis DOID-1936 mouse GSE19286 sample 906	17/259	5.2059e-10	1.23433e-09	5.39482e-11	1.28665e-10	-0.0345775	0.732074	RPLP0;RPL23A;RPL9;RPS15;EEF1A1;RPS14;LDHB;TUBA1B;RPS19;RPS29;RPL27A;RPL37A;RPS11;RPL39;RPS10;TMSB10;GAPDH;RPS23
type 1 diabetes mellitus 9744 rat GSE4990 sample 474	20/373	5.2332e-10	1.23721e-09	3.17638e-11	1.52485e-12	-0.0255871	0.663446	SPARC;DUSP1;RPLP0;HBB;MT1X;HBA1;NDRG1;MT2A;RPS17;GJA1;RPS29;MT1F;MT1G;MT1H;CRYAB;TMSB10;HSPA1A;MT1HL1
Hypotensive episode C0520541 rat GSE2401 sample 388	17/261	5.86014e-10	1.38144e-09	6.04078e-11	4.29395e-10	-0.0299396	0.595582	ATP6V1A;RTN3;IFITM2;RPLP0;FTH1P5;HLA-C;RPS15;RPS14;MT2A;RPS29;BASP1;UBC;ATP6V1B2;NPTN;MT1H;TMSB10;RPS12;FTL
SCID - Severe combined immunodeficiency C0085110 mouse GSE3414 sample 201	18/299	6.38431e-10	1.50068e-09	5.45804e-11	1.98396e-09	-0.0228609	0.418101	YWHAB;HBB;HSPB1;HBA1;RPL9;ACTB;RPS15;RPL27A;FTH1;CFL1;MAFF;UBC;GNAS;RPL39;TMSB10;HSPA1A;MT1HL1;FTL
sickle cell anemia DOID-10923 human GSE11524 sample 481	16/229	6.90336e-10	1.61804e-09	8.54945e-11	5.90736e-10	-0.0195018	0.381372	ATP6V1A;SNAP25;DDC;MAGED1;RPL13A;NSG1;NDRG1;EEF1A1;RPS25;LDHB;TUBA1C;RPS17;CFL1;GNAS;CALM1;RPS10;PAM;SCG2
Lung transplant rejection C0729958 human GSE2018 sample 66	17/265	7.40209e-10	1.72997e-09	7.55291e-11	7.21509e-12	-0.0154383	0.371103	YWHAB;ATP5A1;RPS6;RPS3A;RPL9;RPL7;EEF1A1;RPS25;LDHB;NACA;UBC;TXNIP;RPL37;RPS11;B2M;RPL39;TPT1;HSPA1A;FTL
Carcinoma, Hepatocellular C0019204 human GSE6764 sample 407	18/303	7.90056e-10	1.84121e-09	6.70192e-11	4.84732e-12	-0.0126599	0.309766	RPL22;ATP5A1;HSPB1;MT1X;HBA1;FAM127A;HADHB;RPS25;GJA1;NACA;UBC;NPTN;SPARCL1;TXNIP;RPL15;CALM1;CRYAB;GLUL;GAPDH
Fracture of femur C0015802 rat GSE1685 sample 240	14/168	8.44732e-10	1.96304e-09	1.55818e-10	1.56935e-09	-0.0106363	0.195387	SPARC;MDH1;DYNLT3;RPLP0;ATP5C1;ATP5G3;ATP1B1;RPL9;RPL7;RPS15;EEF1A1;ATP5B;RPS19;UBC;RPL24;RPS27A;CALM1;RPS23;RPS12
Lewy body dementia DOID-12217 human GSE49036 sample 1068	16/234	9.46691e-10	2.19375e-09	1.15413e-10	1.31153e-09	-0.00623647	0.117845	MOAP1;PAQR6;BEX1;SYT1;NDUFB2;ATP1B1;TUBA4A;REEP1;VSNL1;SCRN1;NDUFAB1;NPTN;NEFL;TRIM37;ATP6V0E2;TAC1;SCG2
prostate cancer DOID-10283 human GSE30174 sample 866	14/170	9.87147e-10	2.28103e-09	1.80195e-10	1.00897e-09	-0.00539669	0.102523	SPARC;RPL34;ATP5A1;NDUFB2;ACTB;LDHB;GJA1;TUBA1B;NDUFAB1;UBC;SPARCL1;CALM1;RPS11;RPS10;TMSB10;PFKM;GAPDH;HSPA1A
Emery-Dreifuss muscular dystrophy DOID-11726 mouse GSE6399 sample 675	19/347	1.02445e-09	2.36056e-09	7.23683e-11	7.02642e-10	-0.00272636	0.0523513	TSC22D1;YWHAB;DYNLT3;ATP5A1;FTH1P5;RPL23A;LDHB;TUBA1B;CALD1;FTH1;RCAN2;CFL1;MAFF;UBC;NPTN;SPARCL1;CALM1;FGF13;HSPA1A
Tendonopathy 971 human GSE26051 sample 470	17/278	1.53801e-09	3.53397e-09	1.52328e-10	2.18855e-08	-0.00279772	0.0451235	IFITM3;MACF1;ATP6V0E1;HSPB1;RPL23A;RPL7;RPS25;TUBA1C;RPS19;NACA;RPL37A;RPL37;RPS27A;SPTAN1;HSPA1A;RPS12
Tachycardia C0039231 rat GSE7999 sample 244	15/208	1.55426e-09	3.56129e-09	2.24609e-10	6.44432e-12	-0.000461359	0.0111462	NSF;CADPS2;AHCYL1;DUSP1;GAD1;NSG1;ENO2;ATP1B1;DCLK1;RGS4;VSNL1;RCAN2;ATP6V1B2;VAMP1;NEFL;NEFM;NEFH;SCG2;INA
Nemaline Myopathy C0206157 mouse GSE3384 sample 160	18/324	2.29445e-09	5.22803e-09	1.87926e-10	1.90702e-09	0.000845382	-0.0154976	IFITM3;ATP6V1A;DDX17;MDH1;RPL31;PLEKHB1;ATP5A1;ATP5C1;RPS15;LDHB;BASP1;NACA;FTH1;SPARCL1;XIST;GLUL;TMSB10;GAPDH
autism spectrum disorder DOID-0060041 human GSE25507 sample 1027	18/324	2.29445e-09	5.22803e-09	1.87926e-10	1.57082e-10	0.00113387	-0.0237647	IFITM2;DUSP1;PTPRO;RPS6;HBB;MT1X;RPS3A;HBA1;MT2A;RPS29;MT1F;MT1G;MT1H;XIST;RPS27A;TPT1;MT1HL1;RPS12
Type 2 diabetes mellitus C0011860 rat GSE6428 sample 291	18/331	3.21417e-09	7.3033e-09	2.60704e-10	0.944633	1.89992	-0.0535068	BASP1
schizophrenia DOID-5419 human GSE12679 sample 769	20/415	3.29581e-09	7.46808e-09	1.92178e-10	0.944633	1.9284	-0.0553969	STMN2
Diabetic Neuropathy C0011882 mouse GSE11343 sample 7	18/333	3.53353e-09	7.98462e-09	2.85858e-10	0.941936	1.89776	-0.060204	RAB6B
type 2 diabetes mellitus DOID-9352 human GSE13760 sample 882	19/380	4.57837e-09	1.03171e-08	3.11808e-10	0.941936	1.94425	-0.0610696	RTN1
Type 1 diabetes mellitus C0011854 mouse GSE4616 sample 363	18/343	5.61725e-09	1.26234e-08	4.48979e-10	0.936665	1.74218	-0.0635167	DNM1
schizophrenia DOID-5419 human GSE12679 sample 543	17/305	6.21632e-09	1.39314e-08	5.86823e-10	0.908888	2.17684	-0.124361	DUSP1
Sjogren's syndrome DOID-12894 human GSE23117 sample 889	17/308	7.19349e-09	1.60773e-08	6.76129e-10	0.908888	2.16209	-0.124763	XIST
facioscapulohumeral muscular dystrophy DOID-11727 human GSE15090 sample 541	20/438	8.21565e-09	1.83117e-08	4.72804e-10	0.887795	1.96891	-0.128507	MOAP1;CALD1
Synovial sarcoma C0039101 mouse GSE6461 sample 22	16/273	8.70708e-09	1.93543e-08	9.67562e-10	0.907234	2.17255	-0.1305	RAB6B
Streptococcal tonsillitis C0275804 mouse GSE11494 sample 263	19/400	1.05222e-08	2.33257e-08	7.06017e-10	0.90263	2.28585	-0.14731	STMN2
Breast cancer DOID-1612 mouse GSE24594 sample 616	18/358	1.09269e-08	2.41573e-08	8.60259e-10	0.854167	1.6156	-0.154026	MOBP;TPT1
Burn C0006434 rat GSE802 sample 97	17/317	1.10352e-08	2.43311e-08	1.02488e-09	0.897695	2.24966	-0.155563	CDC42
diabetic retinopathy DOID-8947 mouse GSE12610 sample 911	16/278	1.12594e-08	2.47586e-08	1.24033e-09	0.892407	2.31212	-0.17158	NEFM
relapsing-remitting multiple sclerosis DOID-2378 human GSE16461 sample 879	18/359	1.14086e-08	2.50195e-08	8.97388e-10	0.889692	2.36132	-0.18246	VSNL1
Muscular Dystrophy C0026850 mouse GSE2507 sample 405	17/322	1.39089e-08	3.04211e-08	1.28404e-09	0.875332	2.4766	-0.225085	XIST
nemaline myopathy DOID-3191 mouse GSE3384 sample 970	14/210	1.51828e-08	3.31188e-08	2.37536e-09	0.875313	2.47109	-0.226882	XIST
glaucoma associated with systemic syndromes DOID-1686 mouse GSE26299 sample 488	17/328	1.82573e-08	3.97194e-08	1.67432e-09	1.98677e-10	0.0113337	-0.239071	RPL34;RPS6;RPL13A;RPS3A;RPL23A;ENO2;RPL9;EEF1A1;RPS25;LDHB;RPS17;RPS29;CHN1;RPL24;XIST;RPL39
nasopharynx carcinoma DOID-9261 human GSE13597 sample 613	16/297	2.84964e-08	6.18304e-08	3.05267e-09	0.810323	1.8103	-0.243408	XIST;GLUL
nemaline myopathy DOID-3191 mouse GSE3384 sample 977	14/221	2.89639e-08	6.26786e-08	4.40402e-09	0.864699	2.40573	-0.247117	ALDH1A1
Asthma, allergic C0155877 mouse GSE2276 sample 348	15/262	3.52679e-08	7.61192e-08	4.45367e-09	0.8085	1.79388	-0.247185	MOBP;CALD1
testis seminoma DOID-5842 human GSE8607 sample 623	17/345	3.82272e-08	8.2289e-08	3.45107e-09	0.86483	2.43711	-0.247793	TUBA4A
Type 2 diabetes mellitus C0011860 mouse GSE642 sample 320	16/306	4.31616e-08	9.26671e-08	4.57453e-09	0.859387	2.35777	-0.257545	NEFM
autism spectrum disorder DOID-0060041 human GSE25507 sample 1025	17/357	6.27284e-08	1.34324e-07	5.61452e-09	0.863329	2.50606	-0.262747	SNRPN
Cystic Fibrosis C0010674 mouse GSE769 sample 428	15/275	6.67521e-08	1.42567e-07	8.26742e-09	0.852346	2.49387	-0.292736	NDRG4
Carcinoma, Hepatocellular C0019204 mouse GSE4612 sample 315	14/237	6.94505e-08	1.47944e-07	1.02091e-08	0.775856	1.79011	-0.302496	PNMAL1;STMN2
NASH C0400966 human GSE24807 sample 185	16/325	9.89492e-08	2.10235e-07	1.03006e-08	0.775668	1.78421	-0.303968	CYFIP2;SYT1
colon adenoma DOID-0050912 mouse GSE422 sample 650	12/173	1.08375e-07	2.29665e-07	2.25869e-08	0.770773	1.74622	-0.309881	XIST;SLC18A2
salivary gland adenoid cystic carcinoma DOID-4866 human GSE36820 sample 511	14/249	1.27948e-07	2.70443e-07	1.84297e-08	0.770773	1.78256	-0.316329	SPARC;ALDH1A1
Nemaline Myopathy C0206157 mouse GSE3384 sample 180	12/181	1.77572e-07	3.74366e-07	3.61393e-08	0.766946	1.73134	-0.320029	PLP1;TAC1
acute myocardial infarction DOID-9408 mouse GSE775 sample 1003	15/297	1.81603e-07	3.8188e-07	2.19413e-08	0.774335	1.86568	-0.323077	MLLT11;SV2B
glaucoma associated with systemic syndromes DOID-1686 mouse GSE26299 sample 491	16/341	1.90266e-07	3.99071e-07	1.95921e-08	0.770773	1.84984	-0.330957	PNMAL1;PEG10
autism spectrum disorder DOID-0060041 human GSE28521 sample 1039	14/264	2.61769e-07	5.4764e-07	3.69467e-08	0.770643	1.84278	-0.332394	MBP;GLUL
Carcinoma in situ of small intestine C0686083 mouse GSE422 sample 119	12/192	3.36292e-07	7.01752e-07	6.65718e-08	0.83343	2.57153	-0.348883	XIST
Leukemia, Acute Megakaryocytic C0023462 mouse GSE2433 sample 95	15/318	4.35356e-07	9.06161e-07	5.1772e-08	0.748665	1.92573	-0.354302	CALD1;NEFM;CRYAB
Lewy body dementia DOID-12217 human GSE49036 sample 1069	14/277	4.68318e-07	9.72294e-07	6.5199e-08	0.762547	1.88669	-0.360311	CYFIP2;PAM
Crohn's disease DOID-8778 human GSE6731 sample 757	16/370	5.67761e-07	1.17577e-06	5.77878e-08	0.758666	1.89288	-0.370451	HBB;RPL23A
Type 2 diabetes mellitus C0011860 rat GSE3068 sample 335	14/285	6.59058e-07	1.36139e-06	9.11259e-08	0.825212	2.62058	-0.378454	BASP1
Type 2 diabetes mellitus C0011860 mouse GSE2899 sample 299	13/245	7.04545e-07	1.45168e-06	1.14435e-07	0.746754	1.78965	-0.380026	BASP1;SLC18A2
Type 1 diabetes mellitus C0011854 mouse GSE1659 sample 346	13/248	8.08238e-07	1.66115e-06	1.30821e-07	0.748248	1.89554	-0.395994	ALDH1A1;SPARCL1
Heart Injury C0018805 mouse GSE4710 sample 75	15/336	8.71892e-07	1.78749e-06	1.02793e-07	0.747506	1.92493	-0.405428	SNRPN;ENO2
Transplanted Heart Complication C0340529 mouse GSE582 sample 373	14/292	8.80299e-07	1.80021e-06	1.21095e-07	0.737373	1.82195	-0.409638	TUBB3;PEG10
Down Syndrome C0013080 human GSE5390 sample 277	10/140	9.76748e-07	1.99247e-06	2.68045e-07	0.740767	1.88262	-0.413036	GABRB1;YWHAB
amyotrophic lateral sclerosis DOID-332 mouse GSE10953 sample 679	9/109	1.02543e-06	2.08657e-06	3.4426e-07	0.739964	1.88493	-0.416932	GBE1;ATP6V0E2
Peripheral motor neuropathy C0235025 mouse GSE1947 sample 104	15/344	1.16982e-06	2.37447e-06	1.37563e-07	0.809096	2.58697	-0.419228	RPL37A
schizophrenia DOID-5419 human GSE12679 sample 768	12/216	1.17876e-06	2.38669e-06	2.23206e-07	5.04197e-12	0.0174361	-0.429506	IFITM2;HLA-B;HUWE1;RPL23A;TUBB4B;ACTB;EEF1A1;RPS27;RPS29;RPL27A;CFL1;ALDH1A1;SPARCL1;TXNIP;B2M;GLUL;TPT1;RPS23
colon carcinoma DOID-1520 mouse GSE422 sample 651	11/179	1.2416e-06	2.50773e-06	2.79432e-07	4.47466e-11	0.0194678	-0.433952	TSC22D1;MDH1;RPL22;PTPRO;FTH1P5;HBB;HBA1;ATP5G3;TUBA4A;RTN4;RPS25;ATP5B;NDUFAB1;VDAC3;XIST;RPS11;GAPDH;HSPA1A
diabetes mellitus type 2 DOID-9352 human GSE12643 sample 766	15/346	1.25733e-06	2.53325e-06	1.47776e-07	0.732937	2.01388	-0.464021	RPL27A;METTL7A
nephrosclerosis DOID-11664 human GSE20602 sample 905	12/218	1.29875e-06	2.61026e-06	2.4522e-07	0.787475	2.5505	-0.474266	FGF13
Hepatic Cirrhosis C0023890 rat GSE1843 sample 372	14/303	1.3641e-06	2.73489e-06	1.86428e-07	0.724751	1.96329	-0.475093	RPS3A;HLA-DPA1
Asthma, allergic C0155877 mouse GSE3184 sample 436	14/304	1.41812e-06	2.83624e-06	1.93714e-07	0.775668	2.61596	-0.524204	SLC18A2
Thymic Carcinoma C0205969 mouse GSE2501 sample 344	15/351	1.50244e-06	2.99754e-06	1.76382e-07	0.689335	1.87905	-0.535584	GAP43;HSPA1A
nemaline myopathy DOID-3191 mouse GSE3384 sample 972	12/226	1.89404e-06	3.76965e-06	3.53906e-07	0.643885	1.73659	-0.537036	VDAC3;CRYAB;FAM127A
Duchenne muscular dystrophy (DMD) C0013264 mouse GSE466 sample 328	13/268	1.92254e-06	3.81709e-06	3.05496e-07	0.702526	2.04101	-0.549318	XIST;HSPA1A
rheumatoid arthritis DOID-7148 human GSE10500 sample 779	15/368	2.68969e-06	5.32727e-06	3.15132e-07	0.766715	2.63371	-0.575235	TUBB2A
acute myocardial infarction DOID-9408 mouse GSE775 sample 1000	10/157	2.77029e-06	5.47367e-06	7.2326e-07	0.615378	1.71363	-0.595508	RGS4;SNORD68;TMSB10
Nutritional deficiency, NEC C0267975 mouse GSE1776 sample 422	15/370	2.87394e-06	5.66478e-06	3.36701e-07	7.4682e-09	0.0351955	-0.601129	SPARC;TSC22D1;HBB;HBA1;TUBB4B;RTN4;REEP1;RPS29;PEA15;UBC;RPL37A;ALDH1A1;GNAS;VDAC3;NPTN;SPARCL1;TRIM37
osteoarthritis DOID-8398 human GSE16464 sample 751	15/371	2.97024e-06	5.84052e-06	3.47978e-07	0.758525	2.65124	-0.611341	GLUL
Anaplasmosis C0002797 human GSE2600 sample 21	15/373	3.17155e-06	6.22141e-06	3.71561e-07	0.684055	2.09371	-0.611633	BASP1;RGS1
Muscular Dystrophy C0026850 mouse GSE3252 sample 158	12/238	3.23941e-06	6.33933e-06	5.97634e-07	0.553949	1.46806	-0.639444	HBB;HBA1;XIST
Congestive heart disease C0018802 mouse GSE2236 sample 258	14/328	3.4429e-06	6.72146e-06	4.6643e-07	0.564959	1.62217	-0.678164	PAQR6;SPARC;XIST
Bone fracture C0016658 rat GSE594 sample 275	12/241	3.68559e-06	7.17813e-06	6.78125e-07	0.652817	2.18795	-0.723032	IFITM3;RGS1
Emery-Dreifuss muscular dystrophy, autosomal recessive form DOID-11726 mouse GSE8000 sample 677	14/334	4.24348e-06	8.20607e-06	5.74309e-07	0.643885	2.13529	-0.735319	BASP1;TUBA4A
APECED - Autoimmune polyendocrinopathy-candidiasis-ectodermal dystrophy C0085859 mouse GSE85 sample 6	14/334	4.24348e-06	8.20607e-06	5.74309e-07	0.511809	1.46306	-0.745782	SV2C;DUSP1;CRYAB
cystic fibrosis DOID-1485 mouse GSE769 sample 1058	13/288	4.23851e-06	8.20607e-06	6.65858e-07	0.728237	2.75269	-0.756877	CHN1
colorectal cancer DOID-9256 human GSE32323 sample 552	14/336	4.54497e-06	8.76835e-06	6.14956e-07	0.644763	2.22268	-0.759124	TAC1;SCG2
acute myocardial infarction DOID-9408 mouse GSE775 sample 1005	10/166	4.56542e-06	8.78708e-06	1.16828e-06	0.53505	1.63762	-0.763767	SPARC;BASP1;ANP32B
autism spectrum disorder DOID-0060041 human GSE25507 sample 1028	14/339	5.03297e-06	9.66425e-06	6.8078e-07	0.726568	2.77794	-0.772374	ALDH1A1
Infection by Aspergillus fumigatus C0276655 human GSE6965 sample 386	13/300	6.59629e-06	1.26365e-05	1.03205e-06	0.635932	2.18658	-0.778259	TUBB3;TAC1
idiopathic pulmonary fibrosis DOID-0050156 human GSE24206 sample 867	13/307	8.45193e-06	1.61535e-05	1.32035e-06	0.515489	1.71521	-0.793466	REEP1;BEX1;ATPIF1;ALDH1A1
Retinitis Pigmentosa C0035334 mouse GSE128 sample 33	12/262	8.63477e-06	1.64644e-05	1.56663e-06	0.527903	1.65653	-0.794005	DDX17;CDC42;BASP1
nemaline myopathy DOID-3191 mouse GSE3384 sample 971	8/107	8.6914e-06	1.65339e-05	3.14385e-06	0.544205	1.78391	-0.804035	RGS1;HBB;HBA1
Oligodendroglioma C0028945 human GSE2223 sample 116	13/311	9.70719e-06	1.84234e-05	1.51551e-06	0.723157	2.84918	-0.810068	XIST
schizophrenia DOID-5419 human GSE12679 sample 767	13/315	1.1124e-05	2.10148e-05	1.73594e-06	0.618077	2.13392	-0.811482	PAQR6;UCHL1
Cancer of the Intestine C0346627 mouse GSE3915 sample 90	13/315	1.1124e-05	2.10148e-05	1.73594e-06	0.512622	1.70351	-0.862432	MAFF;HSPB1;TXNIP
Sepsis C0243026 mouse GSE4479 sample 150	13/316	1.15055e-05	2.16854e-05	1.79532e-06	0.512622	1.71441	-0.867952	NEFM;ENO2;NEFH
allergic asthma DOID-9415 human GSE41649 sample 716	12/271	1.21244e-05	2.27994e-05	2.19152e-06	2.8084e-09	0.0490359	-0.887096	RPLP0;RPS6;ATP5C1;RPL23A;ACTB;RPL7;RPS17;RPS19;FTH1;UBC;ALDH1A1;VDAC3;RPL37;CALM1;RPS11;RPS10;PFKM
Dry eye syndrome C0013238 rat GSE844 sample 228	13/320	1.3149e-05	2.46694e-05	2.05131e-06	0.605288	2.22576	-0.8896	PEG10;ALDH1A1
Acute pancreatitis C0001339 mouse GSE3644 sample 376	10/188	1.36684e-05	2.55268e-05	3.37681e-06	0.494539	1.66279	-0.901422	PNMAL1;ALDH1A1;HLA-DPA1
nemaline myopathy DOID-3191 mouse GSE3384 sample 973	10/188	1.36684e-05	2.55268e-05	3.37681e-06	0.603652	2.26163	-0.911477	TUBB2A;FGF13
Familial hypophosphataemic rickets C0733682 mouse GSE868 sample 172	13/324	1.49957e-05	2.79418e-05	2.33925e-06	0.499894	1.72861	-0.918065	SV2B;SCRN1;HBB
amyotrophic lateral sclerosis DOID-332 mouse GSE3343 sample 683	13/325	1.54915e-05	2.88001e-05	2.41662e-06	0.499894	1.73203	-0.91988	GABRB1;NEFH;SLC18A2
Generalized seizures C0234533 mouse GSE6614 sample 169	12/279	1.62051e-05	3.00584e-05	2.92222e-06	0.713226	3.16882	-0.942289	RGS1
Cystic Fibrosis C0010674 mouse GSE765 sample 65	12/286	2.07123e-05	3.83317e-05	3.72987e-06	0.480724	1.76268	-1.00249	NDRG4;METTL7A;XIST
intracranial aneurysm DOID-10941 human GSE26969 sample 744	15/437	2.09012e-05	3.85941e-05	2.48687e-06	0.56936	2.23868	-1.01396	HBB;XIST
thymic carcinoma DOID-3284 mouse GSE2501 sample 985	13/339	2.41109e-05	4.44206e-05	3.76538e-06	0.341335	1.22508	-1.03381	RGS4;TSC22D1;ALDH1A1;TAC1
Muscular Dystrophy C0026850 mouse GSE2629 sample 18	12/291	2.45673e-05	4.51597e-05	4.42139e-06	0.452967	1.65801	-1.03795	HBB;HBA1;HLA-DPA1
Treacher Collins syndrome DOID-2908 mouse GSE10167 sample 480	13/342	2.64275e-05	4.83617e-05	4.12907e-06	0.452967	1.66527	-1.0425	RPS27;TUBB2A;NSG1
colorectal adenocarcinoma DOID-0050861 human GSE24514 sample 595	13/342	2.64275e-05	4.83617e-05	4.12907e-06	0.476823	1.8161	-1.04711	SNORD42A;PEG10;NEFM
Breast Cancer C0006142 mouse GSE2528 sample 28	12/301	3.41887e-05	6.24249e-05	6.15065e-06	0.407618	1.54034	-1.05217	SCRN1;BASP1;TXNIP;XIST
Type 2 diabetes mellitus C0011860 human GSE12643 sample 274	11/254	3.44903e-05	6.28353e-05	7.17306e-06	0.564959	2.29676	-1.05784	CYFIP2;RCAN2
autism spectrum disorder DOID-0060041 human GSE28521 sample 1040	11/259	4.11898e-05	7.48739e-05	8.55617e-06	0.470608	1.81423	-1.06776	MLLT11;CADPS2;SV2B
colitis DOID-0060180 human GSE6731 sample 761	13/359	4.36074e-05	7.90927e-05	6.84049e-06	1.41993e-10	0.0505336	-1.07423	IFITM3;DDX17;MDH1;YWHAB;ATP5A1;HBB;HSPB1;HBA1;ACTB;TUBA1C;ATP5B;CFL1;TXNIP;B2M;CRYAB;GLUL;TPT1
Nemaline Myopathy C0206157 mouse GSE3384 sample 317	8/134	4.46361e-05	8.07796e-05	1.49423e-05	0.383107	1.4809	-1.09185	SCRN1;MAFF;ALDH1A1;TUBB4B
Myocardial Infarction C0027051 rat GSE4105 sample 437	11/264	4.89817e-05	8.84481e-05	1.01661e-05	1.50701e-09	0.0587549	-1.10166	MAGED1;RPLP0;RPS6;RPL13A;HSPB1;TUBB4B;ATP1B1;NDRG1;RPS15;ATP5B;TUBB3;NACA;RPL24;ATP6V0E2;PAM;GAPDH;HSPA1A
Down syndrome DOID-14250 human GSE16677 sample 1064	10/219	5.04907e-05	9.09723e-05	1.21564e-05	0.464353	1.83839	-1.10446	SNRPN;RGS1;ENO2
Emery-Dreifuss muscular dystrophy, autosomal dominant form DOID-11726 mouse GSE8000 sample 676	11/265	5.06835e-05	9.11189e-05	1.05179e-05	0.461637	1.82771	-1.11321	GABARAPL1;ALDH1A1;GLUL
Down Syndrome C0013080 human GSE10758 sample 310	10/224	6.10216e-05	0.000109464	1.46591e-05	0.354468	1.37479	-1.11344	RTN1;PNMAL1;MAFF;HLA-DPA1
Duchenne muscular dystrophy (DMD) C0013264 mouse GSE1472 sample 410	11/271	6.20015e-05	0.000110979	1.286e-05	0.363032	1.45195	-1.14192	CYFIP2;BEX1;STMN2;SLC18A2
Thrombocytopenia C0040034 mouse GSE2527 sample 253	13/374	6.61546e-05	0.000118154	1.04321e-05	0.361528	1.44924	-1.1465	MLLT11;VDAC3;ENO2;NDRG1
idiopathic pulmonary fibrosis DOID-0050156 human GSE24206 sample 871	12/323	6.74804e-05	0.000120259	1.2173e-05	0.446546	1.7825	-1.14696	SYT1;CHN1;FAM107A
colorectal adenocarcinoma DOID-0050861 mouse GSE31106 sample 1070	12/330	8.27409e-05	0.000147135	1.49522e-05	0.452967	1.86203	-1.16567	LPAR1;METTL7A;XIST
Nemaline Myopathy C0206157 mouse GSE3384 sample 78	10/234	8.77757e-05	0.000155749	2.10194e-05	3.5199e-10	0.0588227	-1.19368	IFITM2;RPL34;PTPRO;HBB;MT1X;HBA1;TUBA4A;MT2A;RPS29;UBC;RPL37A;ALDH1A1;TXNIP;MT1H;ANP32B;CRYAB;MT1HL1
Huntington's disease DOID-12858 human GSE8762 sample 931	11/285	9.7139e-05	0.000171991	2.01564e-05	0.447815	1.87927	-1.20095	GJA1;VSNL1;CRYAB
Duchenne muscular dystrophy DOID-11723 human GSE6011 sample 674	10/237	9.75219e-05	0.000172296	2.33383e-05	0.439729	1.83104	-1.21103	LDHB;RTN3;RPSAP58
Duchenne muscular dystrophy (DMD) C0013264 mouse GSE1026 sample 72	11/287	0.000103335	0.000182172	2.1447e-05	0.444964	1.87398	-1.21413	RPSAP58;VSNL1;CRYAB
ulcerative colitis DOID-8577 human GSE11223 sample 593	11/297	0.000139632	0.000245632	2.9031e-05	0.426605	1.82525	-1.25808	NDRG4;GAD1;SYNGR3
acute myocardial infarction DOID-9408 mouse GSE775 sample 1002	10/248	0.000141492	0.00024837	3.38184e-05	0.420008	1.79428	-1.26257	MDH1;SCRN1;XIST
acute myocardial infarction DOID-9408 mouse GSE775 sample 1004	11/299	0.000148064	0.000259349	3.07983e-05	1.27542e-10	0.060947	-1.30281	NDRG4;DDC;YWHAB;STMN2;ATP5C1;RPL13A;RPL23A;ACTB;RPS15;RPS14;UCHL1;TUBA1B;RPL27A;UBC;RPL37A;RPS27A;TPT1
Hypertrophy, Left Ventricular C0149721 mouse GSE2459 sample 382	11/311	0.000208306	0.000364091	4.34804e-05	0.509297	2.32461	-1.31129	FAM107A;SPARCL1
diffuse large B-cell lymphoma DOID-0050745 mouse GSE6136 sample 687	12/366	0.00021724	0.000378897	3.98376e-05	0.411549	1.84423	-1.33401	RTN1;ALDH1A1;HBB
Duchenne muscular dystrophy (DMD) C0013264 mouse GSE1008 sample 298	10/267	0.000256739	0.000446834	6.14495e-05	0.418192	1.89855	-1.34518	VDAC3;TUBB4B;ACTB
Duchenne muscular dystrophy (DMD) C0013264 mouse GSE1025 sample 144	10/276	0.000334135	0.000580303	8.01351e-05	0.247893	1.2486	-1.35667	DDX17;TUBB2A;RPS27;SPARC;PAM
asthma DOID-2841 human GSE43696 sample 830	11/333	0.000373119	0.000646635	7.86055e-05	0.288735	1.36861	-1.36959	SNAP25;DUSP1;MAFF;DYNC1I1
diffuse large B-cell lymphoma DOID-0050745 mouse GSE6136 sample 688	11/337	0.000412556	0.00071347	8.70905e-05	0.48389	2.23072	-1.37079	BEX1;HSPA1A
Infection by Yersinia enterocolitica C0238528 mouse GSE2973 sample 127	10/284	0.000418439	0.000722117	0.000100597	0.491961	2.29387	-1.37374	FAM107A;SPARCL1
hepatocellular carcinoma DOID-684 human GSE57957 sample 660	10/286	0.000442077	0.000761303	0.000106353	1.20227e-08	0.0829084	-1.37499	IFITM3;IFITM2;YWHAB;HLA-B;HLA-C;HBA1;ADD3;BASP1;FTH1;CFL1;UBC;NPTN;TXNIP;MBP;GAPDH;HLA-DPA1;FTL
diffuse large B-cell lymphoma DOID-0050745 mouse GSE6136 sample 686	12/397	0.000452712	0.000777979	8.45866e-05	0.294965	1.41969	-1.38765	GABARAPL1;RGS1;MAFF;HSPA1A
acute myocardial infarction DOID-9408 mouse GSE775 sample 1001	10/292	0.000519751	0.000891312	0.000125324	0.298502	1.43761	-1.38873	SV2B;MAP1B;CHN1;LPAR1
fragile X syndrome DOID-14261 human GSE7329 sample 515	10/301	0.000657249	0.00112475	0.000159102	2.72009e-09	0.0772343	-1.41355	MDH1;RPL34;RPL22;ACTB;RPL7;RPS25;NACA;RPL27A;NPTN;ANP32B;RPS11;GLUL;RPS10;NEFH;RPS23;RPS12
Erectile dysfunction associated with type 2 diabetes mellitus C1997651 rat GSE2457 sample 186	9/249	0.000672451	0.00114836	0.000185688	0.249166	1.33376	-1.44176	IFITM3;RPS27;SNORD68;HBB;HBA1
schizophrenia DOID-5419 human GSE12679 sample 542	10/304	0.000709268	0.00120871	0.000171942	0.290294	1.45509	-1.44758	DDX17;DUSP1;RGS1;MAFF
polycystic ovary syndrome DOID-11612 human GSE10946 sample 826	10/306	0.0007458	0.00126832	0.000180978	0.241719	1.31013	-1.45312	MOBP;P2RX5-TAX1BP3;CALD1;RPL22;FGF1
Lung transplant rejection C0729958 mouse GSE3418 sample 83	10/307	0.000764639	0.00129767	0.000185644	0.38417	1.85233	-1.45578	PEG10;MAP1B;CRYAB
Type 2 diabetes mellitus C0011860 mouse GSE2899 sample 279	10/308	0.00078387	0.0013248	0.000190411	1.0596e-09	0.0788899	-1.46871	RPL31;GBE1;RPS6;FTH1P5;RPL13A;HSPB1;RPL23A;ATP5G3;TUBA4A;RPS15;RPS25;NACA;FTH1;NDUFAB1;RPL24;SPARCL1;RPS11;CRYAB;HSPA1A;FTL
autism spectrum disorder DOID-0060041 human GSE7329 sample 1034	10/308	0.00078387	0.0013248	0.000190411	0.167941	1.0143	-1.47022	VSNL1;MOBP;PLP1;FAM107A;MBP
lung cancer DOID-1324 mouse GSE14277 sample 615	11/365	0.000798843	0.00134733	0.000171489	0.46406	2.24366	-1.47735	TUBB2A;TAC1
Cardiomyopathy C0878544 human GSE5406 sample 88	10/309	0.000803497	0.00135239	0.00019528	0.364358	1.77456	-1.48459	ALDH1A1;NEFL;HBA1
CML - Chronic myeloid leukemia C0023473 human GSE4170 sample 4	7/159	0.000854065	0.00143455	0.000312959	0.388481	1.93813	-1.50226	ALDH1A1;HBA1;METTL7A
ulcerative colitis DOID-8577 human GSE6731 sample 760	10/314	0.000907803	0.00152169	0.000221227	0.29341	1.53761	-1.51177	SYT1;PLEKHB1;ALDH1A1;NDRG1
AML - Acute myeloid leukemia C0023467 human GSE2191 sample 112	9/261	0.000938176	0.00156938	0.000260047	0.446546	2.20839	-1.54549	ANP32B;TAC1
ulcerative colitis DOID-8577 human GSE22619 sample 710	9/264	0.00101644	0.00169683	0.000282065	0.256256	1.39058	-1.54745	DDC;TSC22D1;XIST;NEFH
Hyperlipidemia C0020473 rat GSE3512 sample 38	10/323	0.00112353	0.00187179	0.00027524	0.19582	1.19861	-1.56726	SNAP25;DUSP1;MAFF;HBA1;NEFH
Type 2 diabetes mellitus C0011860 rat GSE2470 sample 238	9/268	0.00112895	0.00187699	0.000313805	0.370636	1.92346	-1.57595	PLP1;XIST;SCG2
Cardiomyopathy C0878544 human GSE1869 sample 79	9/270	0.00118887	0.00197261	0.000330751	0.444964	2.24357	-1.5839	ALDH1A1;HLA-DPA1
Gastrointestinal stromal tumor C0238198 human GSE15966 sample 76	8/220	0.00128054	0.00212042	0.000406816	2.67445e-10	0.076255	-1.58443	GABBR2;GABRB1;SYT1;STMN2;SYNGR3;SLC6A3;MLLT11;REEP1;RALYL;SV2C;SV2B;PEG10;FGF13;GLUL;SCG2;SLC18A2
atopic dermatitis DOID-3310 human GSE32924 sample 857	10/330	0.00131888	0.00217509	0.000324522	0.204415	1.25232	-1.58771	DUSP1;RPS6;FGF1;PAM;HSPA1A
Acute Lung Injury C0242488 human GSE10474 sample 168	10/330	0.00131888	0.00217509	0.000324522	0.439729	2.21443	-1.59096	IFITM2;BASP1
acute myeloid leukemia DOID-9119 human GSE9476 sample 783	12/455	0.00147354	0.00242526	0.000288236	0.370636	1.95256	-1.59979	DDC;ATP6V0E2;FGF1
Ventricular hypertrophy C0340279 mouse GSE4678 sample 313	9/280	0.00152827	0.00251029	0.000427236	0.26988	1.51967	-1.61307	VSNL1;GAD1;PLP1;DCLK1
schizophrenia DOID-5419 human GSE25673 sample 892	10/337	0.00154109	0.00252628	0.000380971	0.208757	1.29245	-1.6135	NDRG4;DUSP1;SPARCL1;METTL7A;XIST
Hepatitis, Autoimmune C0241910 mouse GSE867 sample 230	8/227	0.00156148	0.00255458	0.000496975	0.439729	2.25996	-1.62368	ATP1B1;RPS23
adrenoleukodystrophy DOID-10588 human GSE34309 sample 864	10/338	0.00157518	0.00257185	0.000389666	0.261311	1.53331	-1.6763	RGS4;DUSP1;RGS1;B2M
adrenoleukodystrophy DOID-10588 human GSE34309 sample 865	10/342	0.00171772	0.002799	0.000426117	2.118e-07	0.121161	-1.69052	SNRPN;MDH1;ATP5A1;NDUFB2;HSPB1;TUBA4A;HADHB;LDHB;NACA;RCAN2;VDAC3;CRYAB;RPL39;PFKM;HSPA1A
Acne C0702166 human GSE10432 sample 297	9/292	0.00203407	0.0033079	0.000572481	0.262484	1.56518	-1.70107	DDX17;RTN3;RPL34;XIST
nemaline myopathy DOID-3191 mouse GSE3384 sample 975	8/239	0.00215489	0.00349742	0.000688806	0.262484	1.56858	-1.70475	MACF1;TXNIP;XIST;TMSB10
Ulcerative Colitis C0009324 human GSE6731 sample 249	10/354	0.00220921	0.00357849	0.000552901	1.20281e-07	0.119233	-1.71475	DDX17;SNAP25;SPARC;GBE1;PTPRO;LPAR1;STMN2;ADD3;GJA1;CALD1;RCAN2;PLP1;NPTN;SPARCL1;XIST;PFKM
Intestinal polyposis UMLS CUI-C1257915 mouse GSE6078 sample 952	11/420	0.00243189	0.0039314	0.000545098	0.342394	1.93777	-1.73821	CADPS2;ATP6V0E2;SLC6A3
Atherosclerosis C0004153 mouse GSE363 sample 193	9/301	0.00249477	0.0040251	0.000706117	0.187349	1.30694	-1.76253	NSF;TUBB;ATP5A1;ALDH1A1;METTL7A
type 2 diabetes mellitus DOID-9352 mouse GSE54917 sample 614	9/304	0.00266552	0.00429212	0.000755945	0.227011	1.43488	-1.76593	MLLT11;HBB;HBA1;HLA-DPA1
Primary open angle glaucoma C0339573 human GSE2705 sample 257	8/249	0.00277395	0.00445793	0.00089077	0.250839	1.5615	-1.76873	RGS1;TXNIP;METTL7A;XIST
asthma DOID-2841 human GSE43696 sample 828	10/369	0.00297664	0.0047743	0.000753875	0.237329	1.49804	-1.77917	RTN1;HBB;HBA1;HLA-DPA1
pancreatic cancer DOID-1793 human GSE18670 sample 483	8/253	0.00305728	0.00489405	0.000983785	0.183163	1.31807	-1.80521	LDHB;SCRN1;HBB;HBA1;METTL7A
idiopathic pulmonary fibrosis DOID-0050156 human GSE44723 sample 850	9/312	0.00316646	0.00505892	0.000902993	0.33846	1.9945	-1.81431	PLP1;XIST;SLC18A2
psoriasis DOID-8893 human GSE26952 sample 982	9/315	0.0033724	0.00537743	0.000963798	2.80614e-07	0.133402	-1.82209	RTN3;RTN1;MAGED1;STXBP1;RPL34;FGF1;NDRG1;RTN4;CDC42;TUBA1C;TUBA1B;FTH1;SPARCL1;MBP;MAP4
retinoblastoma DOID-768 mouse GSE6787 sample 455	7/207	0.00381668	0.00606222	0.00140094	0.32223	1.95302	-1.86597	RTN1;ALDH1A1;NEFL
Waldenstrom Macroglobulinemia UMLS CUI-C0024419 human GSE6691 sample 785	7/207	0.00381668	0.00606222	0.00140094	0.329119	1.99489	-1.86625	DDX17;DUSP1;RGS1
Crohn's disease DOID-8778 human GSE6731 sample 758	8/263	0.00386464	0.0061265	0.00125066	1.08034e-07	0.128814	-1.88675	IFITM3;NSF;ATP6V1A;RTN3;YWHAB;ATP5G3;TUBA4A;BASP1;TUBB3;CALD1;FTH1;CFL1;NPTN;B2M;TMSB10
asthma DOID-2841 human GSE43696 sample 829	9/324	0.0040541	0.00641441	0.00116644	0.23888	1.61034	-1.90124	MT2A;DUSP1;BASP1;CHN1
Alcoholic Hepatitis DOID-12351 human GSE28619 sample 477	9/325	0.00413604	0.00650632	0.00119094	0.312892	1.94371	-1.91009	DYNLT3;ALDH1A1;SCG2
muscular dystrophy DOID-9884 human GSE42806 sample 530	9/325	0.00413604	0.00650632	0.00119094	9.82143e-09	0.113201	-1.9197	AHCYL1;RPL34;RPLP0;RPS6;RPL23A;FGF1;RPL27A;NDUFAB1;GNAS;PKP4;RPL37;RPS11;RPS27A;B2M;HSPA1A;RPS23
Cardiac Failure C0018801 mouse GSE1988 sample 273	9/325	0.00413604	0.00650632	0.00119094	0.213082	1.48882	-1.92165	PEG10;HBB;HBA1;XIST
Smoldering multiple myeloma C1531608 human GSE5900 sample 404	7/212	0.00434642	0.00682412	0.00159854	0.306005	1.93875	-1.94596	RTN1;XIST;GLUL
ulcerative colitis DOID-8577 human GSE11223 sample 590	8/271	0.00462186	0.00724269	0.00150324	0.1469	1.2438	-1.95827	SV2B;SCRN1;RPL24;HBB;RPL23A
cardiomyopathy DOID-0050700 human GSE9128 sample 780	7/215	0.0046899	0.00733525	0.00172711	0.15439	1.28409	-1.95993	IFITM3;TUBA1C;TUBA1B;ALDH1A1;GLUL
Ventilator-associated lung injury C0340257 mouse GSE2411 sample 355	8/272	0.004724	0.00737449	0.00153747	0.155932	1.35256	-1.96394	TUBB3;BASP1;DYNLT3;ALDH1A1;TUBB4B;ATP1B1
mental retardation DOID-1059 human GSE6575 sample 1044	6/165	0.00512571	0.00798635	0.00215546	0.21832	1.55433	-1.97067	MDH1;HBB;TAC1;TUBA4A
papillary thyroid carcinoma DOID-3969 human GSE54958 sample 653	10/406	0.00579526	0.0090124	0.0015165	0.15439	1.29445	-1.97574	DUSP1;FAM107A;SPARCL1;HBB;HBA1
Kidney disorder associated with type 2 diabetes mellitus C1720457 mouse GSE2557 sample 8	8/282	0.00584341	0.00907003	0.0019149	9.60077e-11	0.0921024	-1.99648	DDX17;MDH1;RPL34;ATP5A1;RPLP0;RPS6;MT1X;ATP5G3;NDRG1;RPS14;ATP5B;MT2A;ALDH1A1;MT1G;TXNIP;RPS27A;GLUL
Wilson disease DOID-893 mouse GSE5348 sample 966	8/284	0.00608967	0.00943437	0.00199848	3.58016e-07	0.150293	-2.01519	CYFIP2;DDX17;ACTB;TUBA1C;TUBA1B;TUBB2A;BASP1;CFL1;UBC;RPL37A;GNAS;TXNIP;CALM1;RPS11;TMSB10
Idiosyncratic drug effect C0277580 rat GSE2825 sample 304	8/289	0.00673988	0.010422	0.00222005	0.301561	1.99381	-2.02971	TUBB2A;PLP1;TAC1
severe asthma 2841 human GSE43696 sample 467	9/353	0.00700612	0.0108132	0.00206472	0.148284	1.36386	-2.0448	RGS4;GABBR2;SNORD68;RPS10;INA;HLA-DPA1
Intestinal metaplasia of gastric mucosa C0267187 human GSE2669 sample 349	8/292	0.00715448	0.0110007	0.00236198	0.29341	1.9755	-2.06884	IFITM3;MAP1B;SPARCL1
Sendai virus infection C1319860 mouse GSE10211 sample 82	8/292	0.00715448	0.0110007	0.00236198	0.277718	1.91755	-2.11063	BEX1;CHN1;NSG1
Lymphatic edema C0024236 mouse GSE4333 sample 207	8/293	0.00729688	0.0111986	0.00241084	0.145778	1.3342	-2.1115	GABARAPL1;GJA1;TSC22D1;RPL37A;PKP4
adrenoleukodystrophy DOID-10588 human GSE34308 sample 709	7/235	0.00752841	0.0115323	0.00280214	0.13672	1.28674	-2.11162	ALDH1A1;STMN2;PLP1;HBB;HBA1
Rift Valley fever DOID-1328 mouse GSE18064 sample 875	9/363	0.0083361	0.0127457	0.00247879	0.126201	1.23636	-2.12603	PAQR6;MAP1B;FAM107A;XIST;PAM
ulcerative colitis DOID-8577 human GSE9452 sample 454	6/187	0.00925748	0.014128	0.00391984	3.00698e-07	0.157377	-2.1382	ATP5A1;LPAR1;STMN2;ENO2;ADD3;NDRG1;DCLK1;GJA1;PEG10;MT1G;METTL7A;CRYAB;GLUL;PAM;HSPA1A
Type 1 diabetes mellitus C0011854 mouse GSE1623 sample 53	9/371	0.00953197	0.0145198	0.00285541	0.203628	1.60303	-2.14447	DUSP1;YWHAB;FGF1;PAM
Carcinoma, Hepatocellular C0019204 human GSE3632 sample 125	7/247	0.00974975	0.014824	0.00365739	3.8663e-06	0.190952	-2.14615	MDH1;RPLP0;HSPB1;RPL9;RPS15;RPS14;RPS29;BASP1;NACA;UBC;GNAS;RPS10;PAM
Idiopathic fibrosing alveolitis C0085786 human GSE10921 sample 272	9/374	0.0100124	0.0151951	0.00300778	0.0972644	1.1341	-2.14761	SCRN1;BASP1;TUBB3;ALDH1A1;XIST;TUBB4B
cardiomyopathy DOID-0050700 human GSE9128 sample 781	8/310	0.0100596	0.0152384	0.00336953	0.213082	1.66939	-2.15471	CYFIP2;SNRPN;ENO2;HLA-DPA1
breast cancer DOID-1612 human GSE26910 sample 602	9/376	0.0103427	0.0156383	0.00311289	0.110388	1.23307	-2.18984	IFITM2;STXBP1;TUBB;PEA15;FAM127A;HLA-DPA1
breast cancer DOID-1612 human GSE3744 sample 978	10/443	0.0103691	0.0156493	0.00281398	0.260329	1.88854	-2.20115	FTH1;UBC;TPT1
idiopathic urticaria DOID-1555 human GSE57178 sample 815	6/192	0.010456	0.0157514	0.00443769	0.131753	1.31537	-2.20388	REEP1;SNRPN;DUSP1;SPARCL1;ATP1B1
polycystic ovary syndrome DOID-11612 human GSE48301 sample 818	9/378	0.0106811	0.0160609	0.00322088	0.193366	1.59457	-2.21113	RTN1;HBB;HBA1;XIST
Asthma DOID-2841 human GSE43696 sample 635	8/314	0.0108096	0.0161946	0.00363307	0.129401	1.31228	-2.22166	DDX17;SYT1;BASP1;MAP1B;PLEKHB1
ulcerative colitis DOID-8577 human GSE11223 sample 586	7/252	0.0108041	0.0161946	0.00406718	7.30617e-07	0.175487	-2.2219	IFITM2;RPL31;RPL34;PTPRO;ATP5C1;RPL9;RPS15;HADHB;RPS19;RPS29;BASP1;RPS27A;GLUL;RPL39;TPT1
Duchenne muscular dystrophy (DMD) C0013264 mouse GSE1472 sample 62	8/315	0.0110034	0.0164548	0.00370139	0.117731	1.34888	-2.22525	NSF;CADPS2;STXBP1;TUBB;ATP5A1;MT1X;GAPDH
hepatocellular carcinoma DOID-684 human GSE60502 sample 656	8/317	0.0113987	0.0170149	0.003841	0.122645	1.28785	-2.24942	MLLT11;GAP43;CFL1;MT1X;XIST
breast cancer DOID-1612 human GSE14943 sample 504	6/197	0.0117608	0.0175234	0.00500438	0.35868	2.46055	-2.27119	DDX17;XIST
hepatocellular carcinoma DOID-684 human GSE39791 sample 663	9/386	0.0121188	0.0180239	0.00368271	1.1212e-06	0.185306	-2.29225	CYFIP2;NDRG4;DUSP1;ATP5A1;RPLP0;NDUFB2;ATP5C1;ACTB;TUBA4A;RPS15;HADHB;CALM1;CRYAB;PFKM
multiple myeloma DOID-9538 human GSE6691 sample 787	5/146	0.0131821	0.0195698	0.00638719	0.073942	1.07696	-2.33057	ATP6V1A;BEX1;DUSP1;BASP1;ALDH1A1;TXNIP
nasopharynx carcinoma DOID-9261 human GSE12452 sample 776	9/392	0.0132885	0.019692	0.00406203	0.0606999	0.996315	-2.34345	RTN1;SCRN1;FTH1P5;HBB;HBA1;HLA-DPA1
psoriasis DOID-8893 human GSE32407 sample 836	7/263	0.013412	0.0198391	0.00509057	0.0821953	1.14356	-2.35232	RTN1;GBE1;STMN2;HBB;HBA1;PAM
multiple myeloma DOID-9538 mouse GSE6980 sample 955	8/327	0.0135344	0.019984	0.00460123	0.176546	1.61818	-2.38279	BEX1;DUSP1;FAM107A;HSPA1A
Cardiomyopathy, Dilated C0007193 human GSE3586 sample 323	5/150	0.0146681	0.0216189	0.00711554	0.10575	1.28481	-2.42695	PAQR6;DUSP1;FGF1;PAM;HSPA1A
hepatocellular carcinoma DOID-684 human GSE49515 sample 554	7/269	0.0150112	0.0220849	0.00572461	0.114472	1.34173	-2.43063	REEP1;RTN1;PNMAL1;FGF13;TAC1
tibial muscular dystrophy DOID-9884 human GSE42806 sample 539	8/335	0.0154432	0.0226795	0.00528869	0.229798	1.88906	-2.43631	HSPB1;XIST;HSPA1A
schizophrenia DOID-5419 human GSE25673 sample 891	7/274	0.0164443	0.0241065	0.00629669	0.0483591	0.956467	-2.45809	RPL31;PLP1;MBP;XIST;CRYAB;HSPA1A
Type 2 diabetes mellitus C0011860 mouse GSE2899 sample 203	7/277	0.0173493	0.0253876	0.0066598	0.111252	1.34506	-2.47516	GJA1;RTN1;PNMAL1;STMN2;FGF13
autism spectrum disorder DOID-0060041 human GSE7329 sample 1033	7/279	0.0179718	0.0262516	0.00691039	0.176546	1.69296	-2.49289	IFITM3;FAM107A;FGF1;GLS
polycystic ovary syndrome DOID-11612 human GSE48301 sample 559	9/414	0.0183034	0.0266884	0.005721	0.0700685	1.16915	-2.50103	ATP6V1A;CADPS2;CHN1;MAFF;HBB;HBA1;SCG2
Diamond-Blackfan anaemia DOID-1339 human GSE14335 sample 472	6/218	0.0185038	0.0269326	0.00797693	0.0799561	1.17168	-2.53837	RGS4;VSNL1;NEFL;NEFM;NEFH
bipolar disorder DOID-3312 human GSE12679 sample 770	6/220	0.0192597	0.027983	0.00831443	6.68498e-07	0.199129	-2.54085	NDRG4;IFITM2;SPARC;TSC22D1;MDH1;NDUFB2;ACTB;TUBA4A;BASP1;CALD1;CFL1;CALM1;B2M;TMSB10;PFKM
ulcerative colitis DOID-8577 human GSE38713 sample 810	8/350	0.0195372	0.0283359	0.00678654	0.113454	1.3957	-2.54164	GABBR2;SPARC;PEA15;NDUFAB1;TRIM37
Rift Valley fever DOID-1328 mouse GSE18064 sample 876	8/360	0.0226646	0.0328135	0.00795041	0.221392	1.93973	-2.57578	TUBA1C;TUBB3;TPT1
nephronophthisis DOID-12712 mouse GSE6113 sample 942	7/293	0.0227762	0.0329168	0.00886526	0.0523708	1.06832	-2.57609	ALDH1A1;SPARCL1;HBB;XIST;HBA1;FGF1;TAC1
pancreatic ductal adenocarcinoma DOID-3498 human GSE15471 sample 604	4/113	0.0231942	0.0334619	0.0129117	1.35362e-07	0.176956	-2.57898	CADPS2;GBE1;HBA1;SYNGR3;SLC6A3;RALYL;SV2C;SV2B;BASP1;ALDH1A1;XIST;ATP6V0E2;FGF13;SLC18A2
skin squamous cell carcinoma DOID-3151 human GSE45164 sample 657	7/295	0.0235284	0.0338843	0.00917456	0.0593655	1.09035	-2.58857	RPS25;BEX1;PTPRO;HBB;RPL23A;HBA1
psoriasis DOID-8893 human GSE52471 sample 690	7/297	0.0242977	0.0349306	0.00949171	0.540845	4.58875	-2.60492	SNORD68
renal cell carcinoma DOID-4450 human GSE38424 sample 664	7/298	0.0246887	0.0354305	0.00965326	6.62356e-09	0.150598	-2.61642	IFITM3;IFITM2;MAGED1;RPL34;RPS6;HBB;TUBB4B;TUBA4A;RTN4;RPS29;BASP1;CFL1;GNAS;TXNIP;GLUL;TPT1
acute myeloid leukemia DOID-9119 human GSE9476 sample 782	9/437	0.0248926	0.0356605	0.00797163	0.211014	1.9041	-2.62299	PNMAL1;MT1X;CRYAB
ulcerative colitis DOID-8577 human GSE9452 sample 923	5/176	0.0270979	0.0387519	0.0133085	0.10575	1.39761	-2.64001	MT2A;MAP1B;PKP4;XIST;DNM1
psoriasis DOID-8893 human GSE53431 sample 813	7/305	0.0275478	0.0393265	0.010841	0.0972644	1.34919	-2.65782	IFITM3;AHCYL1;IFITM2;PEG10;TXNIP
Influenza C0021400 mouse GSE3203 sample 85	6/241	0.0284971	0.0406109	0.0125014	0.102643	1.39488	-2.67662	TUBB;HBB;NSG1;TUBB4B;HSPA1A
Eczema DOID-3310 human GSE32924 sample 509	7/312	0.0306245	0.0435667	0.0121316	0.0612382	1.15746	-2.70987	RCAN2;DYNLT3;PLP1;HBB;HBA1;CRYAB
Breast Cancer DOID-1612 human GSE34925 sample 478	8/382	0.0307581	0.0436808	0.0110331	0.048831	1.06477	-2.72365	DDX17;UCHL1;CALD1;STMN2;XIST;N4BP2L2
ulcerative colitis DOID-8577 human GSE6731 sample 759	8/384	0.0315808	0.0447114	0.0113517	0.526216	4.57505	-2.73664	DDX17
Down syndrome DOID-14250 human GSE42956 sample 1060	6/247	0.0315931	0.0447114	0.0139288	0.0389262	1.01547	-2.73882	MT2A;RGS1;FAM107A;MT1G;SPARCL1;MT1H;MT1X
Huntington's disease DOID-12858 mouse GSE26001 sample 719	7/319	0.0339249	0.0478459	0.0135299	9.14964e-07	0.218111	-2.74366	TSC22D1;MDH1;DUSP1;ATP5A1;RPLP0;FGF1;TUBA4A;HADHB;LDHB;ATP5B;GJA1;TXNIP;CRYAB;PFKM
atopic dermatitis DOID-3310 human GSE26952 sample 981	7/319	0.0339249	0.0478459	0.0135299	0.048831	1.07746	-2.7561	RPS15;SPARC;ALDH1A1;TXNIP;PAM;DYNC1I1

## Sheet: Disease Perturbations from GEO up
Term	Overlap	P-value	Adjusted P-value	Old P-value	Old Adjusted P-value	Z-score	Combined Score	Genes
Schizophrenia C0036341 human GSE12649 sample 261	68/358	2.00544e-70	1.66652e-67	7.81428e-71	6.49367e-68	-1.80295	289.347	IFITM3;GABRB1;AHCYL1;IFITM2;RPL31;YWHAB;PNMAL1;STMN2;FAM107A;MT1X;ENO2;RPL9;ACTB;FAM127A;TUBA1C;MT2A;RPS17;TUBA1B;RPS19;SCRN1;BASP1;PEG10;FTH1;GLUL;RPL39;TMSB10;MT1HL1;RPS12;TSC22D1;TUBB;ATPIF1;RPL13A;RPS3A;HADHB;EEF1A1;VSNL1;MAP1B;RPL37A;RPL24;SPARCL1;TXNIP;MT1H;CRYAB;FTL;RTN3;BEX1;RTN1;ADD3;NDRG1;MOBP;CHN1;RPL15;METTL7A;RPS27A;RAB6B;GABBR2;MDH1;SYT1;TUBB4B;MLLT11;RPS25;RALYL;NACA;RPL27A;GNAS;CA…
Bipolar Disorder 3312 human GSE12654 sample 461	62/266	7.34709e-70	3.05272e-67	4.60413e-69	1.91302e-66	-1.63423	260.147	IFITM3;GABRB1;SPARC;RPL31;YWHAB;RPL34;RPLP0;HBB;HSPB1;MT1X;ENO2;RPL9;RPL7;RPS15;RGS4;RPS14;RPS17;UCHL1;TUBA1B;RPS19;TUBB3;PEA15;RPL37;RPS11;B2M;GLUL;RPS10;RPS12;RPL22;RPS6;HLA-C;RPL13A;RPS3A;HBA1;EEF1A1;GAP43;MT1F;RPL24;MT1H;CRYAB;INA;GAPDH;FTL;MAGED1;ATP5A1;NDRG1;RTN4;LDHB;MBP;RPL15;RPS27A;DYNC1I1;RPL23A;TUBB4B;GFAP;RPS25;RPS29;RPL27A;MAFF;TPT1;HSPA1A;RPS23
schizophrenia DOID-5419 human GSE21935 sample 855	58/250	5.10404e-65	1.41382e-62	2.72866e-64	7.5584e-62	-1.63892	242.622	IFITM3;SNAP25;GABRB1;IFITM2;RPL31;PNMAL1;RPL34;PTPRO;RPLP0;FAM107A;HBB;HSPB1;MT1X;RPL9;RPL7;MT2A;RPS17;GJA1;UCHL1;TUBA1B;RPS19;TUBB3;PEA15;NPTN;RPS11;RPL39;TMSB10;MT1HL1;HLA-DPA1;TUBB;RPL22;RPS6;RPL13A;RPS3A;HBA1;TUBA4A;EEF1A1;TUBB2A;RPL37A;MT1F;RPL24;MT1G;MT1H;FTL;RTN3;BEX1;RTN1;CHN1;RPL15;RPS27A;SYT1;TUBB4B;GFAP;RPS29;NACA;PAM;TPT1;RPS23
Alzheimer's disease DOID-10652 human GSE4757 sample 592	54/231	1.46439e-60	3.04228e-58	7.82431e-60	1.3004e-57	-1.69365	233.34	IFITM3;IFITM2;SPARC;PNMAL1;RPLP0;FAM107A;HBB;HSPB1;MT1X;ATP5G3;ENO2;RPS15;RPS14;MT2A;RPS17;RPS19;TUBB3;FTH1;RPL37;RPS11;RPL39;MT1HL1;HLA-DPA1;PAQR6;TUBB;RPL22;RPS6;RPL13A;SYNGR3;RPL37A;MT1F;RPL24;MT1H;CRYAB;GAPDH;FTL;ATP6V1A;MAGED1;NDUFB2;ATP5B;MOBP;UBC;RPL15;ATP6V0E2;GAD1;RPL23A;TUBB4B;GFAP;RPS25;RPS27;RPS29;RPL27A;ANP32B;FGF13
schizophrenia DOID-5419 human GSE17612 sample 852	60/332	2.66279e-60	4.42556e-58	7.11948e-61	1.47907e-58	-1.69666	232.741	CYFIP2;IFITM3;RPL31;PNMAL1;RPL34;RPLP0;STMN2;HBB;HSPB1;MT1X;ENO2;RPL9;RPL7;RPS15;MT2A;RPS17;GJA1;UCHL1;RPS19;PEG10;PEA15;RPL37;RPS11;B2M;RPL39;TMSB10;MT1HL1;RPS12;HLA-DPA1;TUBB;RPL22;RPS6;HLA-C;RPL13A;RPS3A;EEF1A1;GAP43;RPL37A;MT1F;ATP6V1B2;RPL24;MT1G;TXNIP;MT1H;FTL;RTN3;RTN1;NDRG1;CHN1;RPS27A;HUWE1;RPL23A;GFAP;RPS29;NACA;ANP32B;CALM1;TPT1;HSPA1A;RPS23
schizophrenia DOID-5419 human GSE21935 sample 854	57/314	2.90711e-57	4.02634e-55	8.84263e-58	1.2247e-55	-1.72354	224.371	IFITM3;SNAP25;RPL31;PNMAL1;RPL34;RPLP0;STMN2;FAM107A;HBB;MT1X;ENO2;FGF1;RPL9;RPL7;TUBA1B;BASP1;PEG10;RPL37;RPS11;GLUL;TMSB10;RPS12;RPL22;RPS6;RPL13A;RPS3A;HBA1;EEF1A1;MAP1B;RPL37A;RPL24;MT1G;SPARCL1;TXNIP;PKP4;MACF1;RTN1;LPAR1;ADD3;NDRG1;MOBP;CHN1;UBC;MBP;RPL15;SYT1;RPL23A;GFAP;RPS25;RPS29;NACA;PLP1;GNAS;ANP32B;CALM1;TPT1;HSPA1A
schizophrenia DOID-5419 human GSE17612 sample 853	56/309	3.58139e-56	4.25162e-54	1.10073e-56	1.30673e-54	-1.70253	217.36	GABRB1;AHCYL1;RPL34;PLEKHB1;STMN2;FAM107A;HSPB1;ENO2;RPL9;RPL7;GJA1;UCHL1;SCRN1;FTH1;NEFL;NEFM;RPL39;NEFH;MT1HL1;RPS12;DDX17;PAQR6;SNRPN;TSC22D1;ATP1B1;VSNL1;MAP1B;RPL37A;ATP6V1B2;RPL24;SPARCL1;VAMP1;MT1H;CRYAB;SCG2;INA;GAPDH;RTN1;ADD3;NDRG1;LDHB;MOBP;CHN1;MBP;METTL7A;MOAP1;RPL23A;DCLK1;GFAP;RPS25;RPS29;RCAN2;PLP1;ANP32B;HSPA1A;RPS23
glioblastoma UMLS CUI-C0017636 human GSE15824 sample 862	55/315	3.48564e-54	3.62071e-52	7.72044e-55	8.0196e-53	-1.71367	210.937	CYFIP2;IFITM3;AHCYL1;IFITM2;SPARC;YWHAB;PNMAL1;RPLP0;FAM107A;ATP5C1;MT1X;RPL9;ACTB;FAM127A;TUBA1C;MT2A;GJA1;TUBA1B;BASP1;RPS11;B2M;TMSB10;DUSP1;HLA-B;HLA-C;RPL13A;RPS3A;DNM1;HADHB;EEF1A1;ATP6V1B2;SPARCL1;TXNIP;GAPDH;FTL;BEX1;MAGED1;ATP5A1;ADD3;LDHB;ATP5B;CHN1;UBC;RPL15;METTL7A;MOAP1;MDH1;DCLK1;GFAP;MLLT11;NACA;NDUFAB1;GNAS;CALM1;PAM
Bipolar Disorder C0005586 human GSE5389 sample 302	46/205	1.84544e-50	1.70395e-48	5.15973e-50	4.76415e-48	-1.54866	177.347	IFITM3;RTN3;GABRB1;RPLP0;FAM107A;HBB;HSPB1;MT1X;FAM127A;RPS15;TUBA1C;MT2A;RPS17;UCHL1;RPS19;TUBB3;CFL1;UBC;RPS11;TMSB10;MT1HL1;RPS12;RPS6;FTH1P5;RPL13A;RPL23A;HBA1;TUBB4B;DNM1;GFAP;EEF1A1;NACA;RPL27A;MAP1B;MT1F;GNAS;RPL24;MT1G;SPARCL1;MT1H;SCG2;PFKM;GAPDH;TPT1;HSPA1A;FTL
Depression 1596 human GSE12654 sample 462	50/291	1.00399e-48	8.34316e-47	2.28613e-49	1.89977e-47	-1.61566	178.563	IFITM3;SNAP25;SPARC;RPL31;RPLP0;FAM107A;HBB;HSPB1;MT1X;RPL9;RGS4;TUBA1B;SCRN1;BASP1;NEFM;RPL37;RPS11;B2M;DDX17;TSC22D1;DYNLT3;RPS6;HLA-C;HBA1;EEF1A1;RPL37A;RPL24;TXNIP;CRYAB;INA;GAPDH;FTL;NDRG4;RTN1;MAGED1;RTN4;LDHB;CHN1;MBP;RPL15;RPS27A;SYT1;RPL23A;GFAP;RPS25;RPS27;NACA;CALM1;TPT1;RPS23
bipolar disorder DOID-3312 human GSE5392 sample 573	45/212	3.70973e-48	2.80253e-46	5.9267e-48	4.47735e-46	-1.5737	171.868	RTN3;GABRB1;MAGED1;ATP5A1;PTPRO;RPLP0;NDUFB2;HBB;ENO2;NDRG1;FAM127A;ATP5B;MT2A;CHN1;CFL1;UBC;NEFM;RPL15;RPS11;NEFH;TMSB10;MT1HL1;GABBR2;CADPS2;PAQR6;TSC22D1;MDH1;RPL23A;HBA1;TUBA4A;DNM1;VSNL1;RPL37A;PLP1;GNAS;RPL24;SPARCL1;VAMP1;MT1H;XIST;SCG2;PFKM;GAPDH;HSPA1A;FTL
Anterior Horn Cell Disease C0154681 human GSE1481 sample 208	47/254	2.50554e-47	1.73509e-45	1.15475e-47	7.99667e-46	-1.63382	175.314	IFITM3;IFITM2;BEX1;RTN1;RPL31;MAGED1;PNMAL1;RPLP0;STMN2;FAM107A;ADD3;FAM127A;RPS15;RPS14;MT2A;UCHL1;RPS19;BASP1;TUBB3;CFL1;UBC;RPL15;RPS11;TAC1;RPL39;RPS12;TUBB;HLA-C;RPL13A;RPS3A;NSG1;TUBB4B;GFAP;MLLT11;REEP1;TUBB2A;RPS29;RPL37A;MT1F;RPL24;SPARCL1;TXNIP;CRYAB;SCG2;INA;HSPA1A;RPS23
Schizophrenia C0036341 human GSE12654 sample 226	48/276	5.46858e-47	3.49568e-45	1.46949e-47	9.39342e-46	-1.63615	174.287	IFITM3;GABRB1;MAGED1;RPL34;FAM107A;HBB;HSPB1;MT1X;ENO2;NDRG1;FAM127A;RPL7;RPS15;LDHB;MT2A;TUBA1B;RPSAP58;CFL1;UBC;NEFL;NEFM;MBP;RPL37;RPS11;RPS27A;RPS10;RAB6B;NEFH;SPTAN1;DYNC1I1;RPS12;GABARAPL1;TSC22D1;RPL23A;HBA1;RPS25;RPS27;RPS29;NACA;NDUFAB1;RPL37A;ATP6V1B2;RPL24;VAMP1;MT1H;INA;RPS23;FTL
schizophrenia 5419 human GSE12654 sample 465	48/284	2.3188e-46	1.37637e-44	4.96505e-47	2.94711e-45	-1.62818	171.086	IFITM3;GABRB1;MAGED1;RPL34;HBB;HSPB1;MT1X;ATP5G3;ENO2;NDRG1;FAM127A;RPL7;RPS15;LDHB;MT2A;TUBA1B;RPSAP58;CFL1;UBC;NEFL;NEFM;MBP;RPL37;RPS11;RPS10;RAB6B;NEFH;SPTAN1;DYNC1I1;GABARAPL1;TSC22D1;RPL23A;HBA1;RPS25;RPS27;RPS29;NACA;RCAN2;NDUFAB1;RPL37A;VDAC3;RPL24;VAMP1;TXNIP;MT1H;INA;RPS23;FTL
multiple sclerosis DOID-2377 human GSE38010 sample 738	49/309	6.21268e-46	3.44183e-44	7.84449e-47	4.34585e-45	-1.63071	169.744	CYFIP2;SNAP25;GABRB1;YWHAB;PNMAL1;STMN2;ENO2;RGS4;MT2A;UCHL1;BASP1;TUBB3;NPTN;NEFL;NEFM;TMSB10;NSF;TSC22D1;DYNLT3;ATP1B1;SYNGR3;TUBA4A;DNM1;GAP43;VSNL1;MAP1B;VDAC3;RPL24;SPARCL1;INA;BEX1;RTN1;STXBP1;RTN4;LDHB;SV2B;CHN1;GABBR2;MOAP1;MDH1;SYT1;GAD1;MLLT11;RALYL;RCAN2;GNAS;TRIM37;CALM1;FGF13
Senescence C0001792 human GSE1786 sample 114	50/364	1.11638e-43	5.79819e-42	4.92346e-45	2.55712e-43	-1.70842	168.964	IFITM3;IFITM2;SPARC;RPL34;HBB;MT1X;RPL9;ACTB;RPS15;MT2A;RPS17;RPS19;RPL37;RPS11;B2M;GLUL;RPL39;TMSB10;MT1HL1;RPS12;DDX17;TSC22D1;DUSP1;TUBB;RPL22;RPS6;HLA-B;HLA-C;RPL13A;HBA1;TUBA4A;EEF1A1;RPL24;TXNIP;MT1H;CRYAB;FTL;MAGED1;RTN4;RPL15;METTL7A;RPS27A;RPS25;RPS27;RPS29;NACA;ANP32B;CALM1;HSPA1A;RPS23
Rett Syndrome C0035372 human GSE6955 sample 390	50/381	1.14424e-42	5.5933e-41	3.79204e-44	1.85364e-42	-1.76033	170.001	GABRB1;AHCYL1;RPL31;FAM107A;ATP5C1;HBB;HSPB1;FAM127A;RPL7;RPS15;RPS14;RPS17;GJA1;UCHL1;RPS19;RPSAP58;SCRN1;TUBB3;PEA15;RPS11;GLUL;RPS10;TMSB10;RPS6;RPL13A;RPS3A;HBA1;SYNGR3;TUBA4A;HADHB;MT1F;MT1G;MT1H;MAGED1;ATP5A1;ADD3;RPL15;METTL7A;RPS27A;RAB6B;RPL23A;TUBB4B;GFAP;RPS25;RPS27;NACA;RPL27A;RCAN2;HSPA1A;RPS23
Gastrointestinal stromal tumor C0238198 human GSE2719 sample 270	49/376	1.2276e-41	5.66741e-40	4.20107e-43	1.93949e-41	-1.69492	159.663	IFITM3;YWHAB;RPL34;HSPB1;ATP5G3;ACTB;FAM127A;RPS15;TUBA1C;UCHL1;TUBA1B;SCRN1;BASP1;FTH1;RPL37;RPS11;RPL39;TSC22D1;TUBB;HLA-B;HLA-C;RPL13A;RPS3A;ATP1B1;EEF1A1;ATP6V1B2;RPL24;SPARCL1;TXNIP;FTL;MAGED1;NDUFB2;RTN4;LDHB;ATP5B;CHN1;UBC;RPL15;TAC1;RPL23A;TUBB4B;MLLT11;RPS27;NACA;NDUFAB1;GNAS;PAM;PFKM;RPS23
multiple sclerosis DOID-2377 human GSE38010 sample 737	45/310	2.6018e-40	1.13795e-38	2.23289e-41	9.76595e-40	-1.6123	146.957	CYFIP2;SNAP25;GABRB1;BEX1;RTN1;YWHAB;PNMAL1;STXBP1;PTPRO;STMN2;ENO2;RGS4;MT2A;SV2B;BASP1;CHN1;NPTN;NEFL;NEFM;RPL39;TMSB10;NSF;GABBR2;MOAP1;TSC22D1;MDH1;SYT1;DYNLT3;ATP1B1;SYNGR3;TUBA4A;DNM1;MLLT11;RALYL;GAP43;VSNL1;MAP1B;RCAN2;VDAC3;RPL24;SPARCL1;XIST;CALM1;FGF13;INA
Polymyositis C0085655 human GSE3112 sample 227	45/321	1.30171e-39	5.40859e-38	9.05148e-41	3.76089e-39	-1.62804	145.77	IFITM3;IFITM2;SPARC;RPL31;RPL34;RPLP0;HSPB1;MT1X;ACTB;FAM127A;RPS15;LDHB;TUBA1C;MT2A;RPS17;TUBA1B;RPS19;PEA15;CFL1;B2M;RPL39;TMSB10;MT1HL1;HLA-DPA1;TUBB;RPS6;HLA-B;HUWE1;HLA-C;RPL13A;RPL23A;TUBB4B;MLLT11;HADHB;EEF1A1;NACA;MT1F;GNAS;SPARCL1;TXNIP;MT1H;CALM1;CRYAB;RPS23;FTL
Dystonia C0393593 human GSE3064 sample 329	43/283	2.27602e-39	9.00655e-38	2.89497e-40	1.14558e-38	-1.60951	143.211	IFITM3;AHCYL1;IFITM2;SPARC;PLEKHB1;RPLP0;FAM107A;HSPB1;MT1X;FGF1;ADD3;NDRG1;ACTB;RPS14;MT2A;GJA1;MOBP;RGS1;FTH1;PEA15;MBP;RPS27A;TNPO1;B2M;RPL39;RPS12;DDX17;DUSP1;RPS6;HLA-B;HLA-C;RPS3A;ATP1B1;GFAP;HADHB;EEF1A1;NACA;RPL27A;MAFF;PLP1;MT1H;CRYAB;RPS23
Myocardial Infarction C0027051 rat GSE4105 sample 437	45/336	1.06038e-38	4.00536e-37	5.66858e-40	2.14118e-38	-1.65304	144.542	IFITM2;SPARC;RPL31;RPL34;RPLP0;HBB;HSPB1;RPL9;ACTB;RPS15;CDC42;RPS14;TUBA1C;MT2A;RPS17;RPS19;FTH1;CFL1;RPL15;RPL37;RPS11;RPS27A;B2M;GLUL;RPS10;SPTAN1;RPS12;ATP6V0E1;RPL22;RPS6;RPL13A;RPS3A;EEF1A1;RPS25;RPS27;TUBB2A;RPS29;NACA;RPL27A;RPL24;TXNIP;ANP32B;CALM1;CRYAB;RPS23
Dermatomyositis C0011633 human GSE1551 sample 130	46/368	3.50007e-38	1.26459e-36	1.19348e-39	4.31209e-38	-1.66673	143.748	IFITM3;IFITM2;SPARC;YWHAB;GBE1;HBB;HSPB1;MT1X;ACTB;RPS15;TUBA1C;MT2A;RPS17;TUBA1B;RPS19;TUBB3;PEA15;CFL1;UBC;MAP4;B2M;GLUL;TMSB10;MT1HL1;DUSP1;TUBB;HLA-B;HLA-C;RPL23A;HBA1;TUBB4B;ATP1B1;MLLT11;HADHB;EEF1A1;NACA;MT1F;RPL24;SPARCL1;TXNIP;MT1H;CALM1;CRYAB;GAPDH;HSPA1A;FTL
endometriosis DOID-289 human GSE6364 sample 947	38/209	7.44628e-38	2.57827e-36	3.63909e-38	1.16311e-36	-1.53378	131.124	IFITM3;IFITM2;SPARC;RPL34;RPLP0;HBB;HSPB1;RPL9;ACTB;RPS15;CDC42;LDHB;RPS17;GJA1;TUBA1B;FTH1;RPL15;RPS11;B2M;RPL39;RPS12;DUSP1;RPL22;RPS6;RPL13A;RPS3A;RPL23A;HBA1;EEF1A1;RPS25;RPS27;RPS29;NACA;RPL24;SPARCL1;TPT1;HSPA1A;FTL
salivary gland adenoid cystic carcinoma DOID-4866 human GSE36820 sample 511	45/351	7.78932e-38	2.58917e-36	3.28038e-39	1.13583e-37	-1.6315	139.404	SPARC;MAGED1;YWHAB;PNMAL1;RPL34;RPLP0;MT1X;ACTB;RPS15;LDHB;TUBA1C;MT2A;RPS17;TUBA1B;RPS19;BASP1;CFL1;UBC;RPS11;RPL39;TMSB10;MT1HL1;RPS12;TUBB;RPL22;RPS6;FTH1P5;RPL13A;RPS3A;TUBB4B;EEF1A1;RPS27;RPS29;NACA;RPL27A;RPL37A;MT1F;MT1G;MT1H;ANP32B;XIST;GAPDH;HSPA1A;RPS23;FTL
Status Epilepticus C0038220 rat GSE4236 sample 391	44/336	2.17328e-37	6.94614e-36	1.10324e-38	3.66716e-37	-1.6106	135.966	CYFIP2;IFITM3;ATP6V1A;SPARC;RTN1;RPL31;ATP5A1;HSPB1;ACTB;RGS4;MT2A;GJA1;BASP1;FTH1;PEA15;UBC;NEFL;NEFM;RPL15;RPS11;RPS27A;TAC1;B2M;GLUL;RPL39;TMSB10;RPS12;TSC22D1;DUSP1;RPS6;RPL13A;DCLK1;GFAP;EEF1A1;RPS25;GAP43;RPS29;ATP6V1B2;CALM1;PAM;SCG2;TPT1;HSPA1A;RPS23
Hereditary gingival fibromatosis C0399440 human GSE4250 sample 177	41/279	6.64799e-37	2.0461e-35	7.73061e-38	2.21522e-36	-1.58962	132.418	RPL31;MAGED1;RPL34;RPLP0;MT1X;RPL9;RPS15;TUBA1C;MT2A;RPS17;GJA1;RPS19;RPL15;RPS11;RPS27A;MT1HL1;RPS12;HLA-DPA1;TUBB;DYNLT3;RPL22;RPS6;HLA-B;HUWE1;HLA-C;RPL13A;RPS3A;RPL23A;NSG1;TUBA4A;EEF1A1;TUBB2A;RPS29;NACA;RPL37A;RPL24;TXNIP;GAPDH;HSPA1A;RPS23;FTL
Bipolar Disorder C0005586 human GSE5388 sample 107	40/259	6.90464e-37	2.0492e-35	1.12765e-37	3.1236e-36	-1.53026	127.415	GABRB1;RTN1;RPL34;RPLP0;FAM107A;HSPB1;RPL9;ACTB;FAM127A;RTN4;RPS15;RPS14;RPS19;BASP1;PEA15;RPL15;RPS11;RPL39;SPTAN1;TMSB10;GABBR2;RPS6;RPL13A;RPS3A;RPL23A;ATP1B1;EEF1A1;RALYL;GAP43;RPS27;RPL37A;GNAS;TXNIP;XIST;CALM1;CRYAB;GAPDH;HSPA1A;RPS23;FTL
astrocytoma DOID-3069 human GSE15824 sample 861	42/301	7.62019e-37	2.18358e-35	6.24901e-38	1.85462e-36	-1.58165	131.538	IFITM3;AHCYL1;SPARC;BEX1;MAGED1;ATP5A1;RPLP0;ATP5C1;MT1X;RPL9;ACTB;RPS15;LDHB;ATP5B;MT2A;RPS17;GJA1;RPS19;UBC;RPL15;METTL7A;RPS11;B2M;RPL39;TMSB10;HLA-DPA1;HLA-B;HLA-C;RPL13A;RPS3A;DCLK1;GFAP;MLLT11;HADHB;EEF1A1;NACA;NDUFAB1;GNAS;SPARCL1;PAM;PFKM;GAPDH
HIV encephalitis C0276548 human GSE3489 sample 2	44/351	1.51739e-36	4.20318e-35	6.13899e-38	1.85462e-36	-1.59826	131.818	IFITM3;GABRB1;AHCYL1;YWHAB;RPL34;RPLP0;FAM107A;HSPB1;ADD3;RPL7;RPS15;RPS14;LDHB;RPS17;GJA1;TUBA1B;RPS19;SCRN1;FTH1;PEA15;RPS11;B2M;RAB6B;NEFH;SPTAN1;TUBB;RPS6;HLA-C;RPL13A;RPL23A;TUBA4A;GFAP;MLLT11;NACA;RPL27A;NDUFAB1;RPL37A;MT1F;RPL24;MT1G;TXNIP;MT1H;CRYAB;FTL
Arthropathy C0022408 human GSE10575 sample 271	36/199	8.87028e-36	2.37781e-34	4.3851e-36	1.07177e-34	-1.48177	119.594	IFITM2;RPL31;RPL34;ATP5A1;RPLP0;HSPB1;ADD3;RPL9;ACTB;LDHB;TUBA1C;ATP5B;RPS17;GJA1;UCHL1;RPS19;CFL1;UBC;RPS11;B2M;RPL39;TMSB10;RPS12;RPS6;FTH1P5;RPL13A;RPS3A;RPL23A;EEF1A1;RPS27;RPL27A;RPL37A;GAPDH;TPT1;RPS23;FTL
Dermatomyositis C0011633 human GSE5370 sample 334	42/320	1.04333e-35	2.70941e-34	6.18984e-37	1.65928e-35	-1.57095	126.537	IFITM3;IFITM2;ATP5A1;RPLP0;NDUFB2;HBB;HSPB1;MT1X;RPS15;LDHB;MT2A;TUBA1B;RPS19;NPTN;RPL15;B2M;GLUL;TMSB10;MT1HL1;RPS12;MOAP1;TSC22D1;ATPIF1;HLA-B;HUWE1;HLA-C;RPL23A;HBA1;ATP1B1;TUBA4A;RPS25;NDUFAB1;RPL37A;RPL24;MT1H;XIST;PAM;GAPDH;TPT1;HSPA1A;RPS23;FTL
Senescence C0001792 rat GSE854 sample 161	40/286	4.08258e-35	1.02807e-33	3.84797e-36	9.68988e-35	-1.567	124.081	RPLP0;LPAR1;HBB;RPL9;RPS15;RPS14;LDHB;MT2A;RPS17;GJA1;RPS19;MOBP;BASP1;FTH1;UBC;NEFL;MBP;RPL37;B2M;GLUL;RPL39;RPS10;SPTAN1;RPS12;NSF;RPL22;RPS6;RPS3A;HBA1;TUBB4B;ATP1B1;DCLK1;GFAP;RPS25;PLP1;SPARCL1;VAMP1;CRYAB;TPT1;RPS23
Urothelial carcinoma in situ C0334267 human GSE3167 sample 229	44/380	5.04436e-35	1.22133e-33	1.39157e-36	3.61374e-35	-1.64748	130.105	SPARC;RPL31;MAGED1;YWHAB;RPL34;ATP5A1;HBB;MT1X;RPL9;NDRG1;RTN4;TUBA1C;MT2A;GJA1;TUBA1B;BASP1;RGS1;CFL1;UBC;RPL37;RPS27A;B2M;RPL39;TMSB10;MT1HL1;HLA-DPA1;TSC22D1;DUSP1;DYNLT3;FTH1P5;HUWE1;HLA-C;HBA1;RPS25;RPS27;RPS29;RPL27A;MAFF;RPL37A;MT1F;RPL24;MT1H;ANP32B;HSPA1A
Parkinson's disease DOID-14330 human GSE19587 sample 741	33/158	5.14401e-35	1.22133e-33	6.68168e-35	1.38812e-33	-1.46545	115.701	RTN1;YWHAB;PTPRO;HSPB1;RPL9;ACTB;RTN4;GJA1;FTH1;UBC;MBP;RPL37;TAC1;B2M;GLUL;RPL39;HUWE1;RPS3A;RPL23A;ATP1B1;GFAP;EEF1A1;NACA;RPL37A;GNAS;PLP1;RPL24;XIST;CALM1;PAM;TPT1;HSPA1A;RPS23
Schizophrenia C0036341 human GSE4036 sample 357	40/291	8.28269e-35	1.91192e-33	7.13671e-36	1.60287e-34	-1.56758	123.018	CYFIP2;IFITM3;IFITM2;RTN1;PNMAL1;PTPRO;HBB;HSPB1;MT1X;ENO2;NDRG1;ACTB;MT2A;MOBP;BASP1;PEG10;MBP;ATP6V0E2;RPL39;MT1HL1;HLA-DPA1;DDX17;PAQR6;TSC22D1;DUSP1;HBA1;NSG1;SYNGR3;GFAP;RPS25;RALYL;MAP1B;PLP1;GNAS;RPL24;TXNIP;MT1H;CALM1;HSPA1A;FTL
Type 2 diabetes mellitus C0011860 rat GSE3068 sample 335	41/315	1.0664e-34	2.39508e-33	6.52042e-36	1.50513e-34	-1.55755	121.838	IFITM3;RPL31;YWHAB;RPLP0;HBB;HSPB1;RPL9;RPS15;CDC42;RPS14;MT2A;RPS17;TUBA1B;RPS19;RPL15;RPL37;RPS11;RPS27A;B2M;GLUL;RPS10;TMSB10;RPS12;RPL22;RPS6;RPL13A;RPS3A;HBA1;HADHB;EEF1A1;RPS25;RPS29;NACA;RPL27A;ALDH1A1;RPL24;SPARCL1;TXNIP;CRYAB;GAPDH;RPS23
AML - Acute myeloid leukemia C0023467 human GSE2191 sample 112	42/339	1.20478e-34	2.63466e-33	5.37956e-36	1.27726e-34	-1.53015	119.507	RPL31;RPL34;ATP5A1;RPLP0;ATP5C1;HBB;MT1X;ADD3;RPL9;NDRG1;ACTB;RPL7;RPS14;LDHB;MT2A;RPS17;RPS19;RPSAP58;FTH1;CFL1;UBC;RPL37;RPS27A;RPS12;DUSP1;RPS6;HLA-C;RPL13A;RPS3A;HBA1;EEF1A1;RPS27;NACA;RPL27A;RPL37A;MT1F;RPL24;MT1G;MT1H;GAPDH;TPT1;RPS23
amyotrophic lateral sclerosis DOID-332 mouse GSE3343 sample 683	39/275	1.78947e-34	3.81295e-33	1.92903e-35	4.11031e-34	-1.54534	120.082	CYFIP2;SNAP25;RTN3;NDRG4;SPARC;STXBP1;PLEKHB1;ATP5A1;HSPB1;ATP5G3;ACTB;RTN4;RPS14;ATP5B;TUBA1B;MOBP;FTH1;CFL1;NEFL;NEFM;MBP;ATP6V0E2;NEFH;SNRPN;RPL23A;ATP1B1;DNM1;GFAP;EEF1A1;VSNL1;RPS29;NACA;RPL27A;PLP1;VAMP1;PKP4;GAPDH;TPT1;RPS23
Nephroblastoma C0027708 human GSE2712 sample 418	34/181	2.17212e-34	4.51257e-33	1.41107e-34	2.86e-33	-1.41659	109.803	BEX1;RPL31;RPL34;RPS15;RGS4;RPS14;TUBA1C;MT2A;RPS17;UCHL1;TUBA1B;RPS19;PEG10;RPL15;RPL37;RPS11;B2M;RPL39;TMSB10;MT1HL1;RPS12;RPS6;HLA-B;HLA-C;RPL13A;RPS3A;RPL23A;RPS27;RPL37A;NDUFAB1;XIST;GAPDH;RPS23;FTL
Fracture of femur C0015802 rat GSE1685 sample 240	45/432	8.74296e-34	1.77205e-32	1.38865e-35	3.03676e-34	-1.66335	126.614	IFITM3;ATP6V1A;SPARC;RPL31;YWHAB;ATP5A1;RPLP0;HSPB1;RPL9;ACTB;RPS15;TUBA1C;ATP5B;RPS14;TUBA1B;MT2A;RPS17;RPS19;FTH1;RPL15;RPL37;RPS27A;RPS11;TMSB10;B2M;RPS10;RPS12;TSC22D1;RPL22;RPS6;HUWE1;RPL13A;RPS3A;TUBB4B;EEF1A1;RPS25;NACA;RPL27A;GNAS;RPL24;SPARCL1;TXNIP;CALM1;GAPDH;RPS23
prostate cancer DOID-10283 human GSE3868 sample 638	37/256	5.14338e-33	1.01765e-31	6.87661e-34	1.29874e-32	-1.49408	111.081	RPL31;YWHAB;HSPB1;MT1X;ATP5G3;RPL9;ACTB;RTN4;RPS15;LDHB;TUBA1C;MT2A;RPS17;UCHL1;TUBA1B;TUBB3;FTH1;UBC;RPS11;TMSB10;DUSP1;TUBB;RPL13A;RPL23A;TUBB4B;TUBA4A;MLLT11;NACA;RPL37A;ALDH1A1;MT1F;RPL24;MT1G;MT1H;GAPDH;RPS23;FTL
testis seminoma DOID-5842 human GSE8607 sample 622	37/257	5.96284e-33	1.15235e-31	7.81804e-34	1.44373e-32	-1.49335	110.807	IFITM3;RPL31;YWHAB;RPL34;RPLP0;HSPB1;ATP5G3;RPL9;ACTB;RPL7;RPS15;RPS14;LDHB;RPS17;TUBA1B;RPS19;RPSAP58;RPL37;RPS27A;B2M;RPS10;RPS12;HLA-DPA1;GABARAPL1;TUBB;RPL22;RPS6;HLA-C;RPL13A;RPL23A;RPL27A;NDUFAB1;ANP32B;GAPDH;TPT1;RPS23;FTL
Epilepsy DOID-1826 rat GSE2880 sample 804	34/203	1.32566e-32	2.50368e-31	4.41494e-33	7.33763e-32	-1.49956	110.069	SNAP25;RPL31;RPL34;ENO2;RPL9;RTN4;RPL7;RPS14;MT2A;UCHL1;RPS19;MOBP;UBC;NEFM;MBP;RPL37;RPS27A;TMSB10;RPS12;SNRPN;RPL13A;RPS3A;RPL23A;TUBA4A;EEF1A1;RPS25;TUBB2A;VSNL1;PLP1;VDAC3;RPL24;SPARCL1;VAMP1;TPT1
amyotrophic lateral sclerosis DOID-332 mouse GSE10953 sample 679	46/491	1.76514e-32	3.25962e-31	1.67799e-34	3.32002e-33	-1.6561	121.085	SNAP25;RTN3;NDRG4;SPARC;RTN1;RPL34;ATP5A1;ATP5C1;ATP5G3;NDRG1;RTN4;CDC42;LDHB;RPS14;GJA1;MOBP;BASP1;FTH1;NPTN;MBP;RPL15;RPS27A;RPS11;TAC1;NEFH;RAB6B;DYNC1I1;DDX17;MDH1;TSC22D1;ATP1B1;MLLT11;EEF1A1;TUBB2A;VSNL1;RPS29;RCAN2;NDUFAB1;PLP1;VDAC3;RPL24;XIST;CALM1;CRYAB;TPT1;RPS23
Huntington's disease DOID-12858 human GSE3248 sample 724	38/288	2.2456e-32	4.05673e-31	1.81432e-33	3.20788e-32	-1.50243	109.487	ATP6V1A;MACF1;RTN3;NDRG4;MAGED1;RPL34;ATP5A1;RPLP0;ATP5C1;ACTB;RPL7;TUBA1C;UCHL1;TUBA1B;MOBP;BASP1;UBC;MBP;RPL37;RPS11;B2M;RPS10;TMSB10;NSF;GABARAPL1;RPS6;RPL23A;EEF1A1;GAP43;TUBB2A;RPL27A;RPL37A;ATP6V1B2;PLP1;GNAS;CALM1;GAPDH;RPS23
COPD - Chronic obstructive pulmonary disease C0024117 human GSE1650 sample 36	43/412	2.70534e-32	4.78328e-31	5.25941e-34	1.01641e-32	-1.55666	113.149	SPARC;YWHAB;RPL34;ATP5A1;RPLP0;HBB;HSPB1;RPL9;NDRG1;RTN4;RPL7;LDHB;ATP5B;TUBA1B;RPL37;RPS27A;RPL39;GLUL;HLA-DPA1;RPS12;TSC22D1;DUSP1;TUBB;RPL22;RPS6;FTH1P5;RPL13A;HLA-C;RPS3A;HBA1;EEF1A1;RPS25;NACA;RPS29;RPL27A;RPL24;TXNIP;MT1H;XIST;GAPDH;TPT1;HSPA1A;RPS23
Tachycardia C0039231 rat GSE7999 sample 244	42/392	5.26201e-32	9.10985e-31	1.24817e-33	2.25485e-32	-1.60381	115.51	IFITM3;MACF1;SPARC;RPL31;RPL34;GBE1;RPLP0;HSPB1;RPL9;ACTB;RTN4;RPS15;TUBA1C;RPS14;RPS17;RPS19;CFL1;UBC;RPL15;RPL37;RPS27A;B2M;RPS10;SPTAN1;RPS12;TSC22D1;RPL22;RPS6;RPL13A;RPL23A;RPS3A;TUBA4A;EEF1A1;RPS25;TUBB2A;RPS27;NACA;RPS29;RPL27A;RPL24;TXNIP;RPS23
astrocytoma DOID-3069 human GSE15824 sample 860	38/299	9.47083e-32	1.60617e-30	6.45666e-33	1.05206e-31	-1.53154	109.405	AHCYL1;SPARC;BEX1;MAGED1;ATP5A1;RPLP0;ATP5C1;MT1X;ADD3;RPL9;LDHB;ATP5B;MT2A;GJA1;BASP1;PEA15;UBC;RPL15;METTL7A;TAC1;B2M;TMSB10;HLA-B;HLA-C;RPL13A;RPS3A;DCLK1;GFAP;MLLT11;HADHB;EEF1A1;NACA;NDUFAB1;GNAS;SPARCL1;TXNIP;PAM;PFKM
Parkinson's disease DOID-14330 human GSE7621 sample 940	35/235	1.04865e-31	1.74286e-30	1.8185e-32	2.9061e-31	-1.41732	101.101	IFITM3;IFITM2;FAM107A;HSPB1;MT1X;NDRG1;ACTB;MT2A;GJA1;FTH1;UBC;METTL7A;TMSB10;MT1HL1;HLA-DPA1;DDX17;GABBR2;TSC22D1;DUSP1;RPS6;FTH1P5;RPS3A;RPL23A;VSNL1;MAFF;RPL37A;MT1F;PLP1;MT1G;MT1H;CALM1;CRYAB;TPT1;HSPA1A;FTL
HIV - Human immunodeficiency virus infection C0019693 human GSE2171 sample 40	41/374	1.22314e-31	1.993e-30	3.48685e-33	5.91342e-32	-1.53963	109.589	IFITM3;MACF1;IFITM2;YWHAB;RPL34;ATP5A1;RPLP0;HBB;MT1X;ADD3;ACTB;RPL7;RPS15;LDHB;MT2A;RPS17;RPS19;CFL1;RPL15;RPS27A;TNPO1;B2M;RPL39;TMSB10;ATP6V0E1;TUBB;RPL22;HLA-B;RPL23A;HBA1;EEF1A1;RPS25;RPS27;NACA;RPL27A;NDUFAB1;VDAC3;TXNIP;MT1H;CALM1;RPS23
MELAS - Mitochondrial myopathy, encephalopathy, lactic acidosis and stroke-like episodes C0162671 human GSE1462 sample 102	43/431	1.81184e-31	2.89546e-30	2.9658e-33	5.13455e-32	-1.49749	106.001	IFITM3;RTN3;IFITM2;ATP5A1;PTPRO;ATP5C1;FAM127A;ACTB;RTN4;LDHB;MT2A;RPS19;CFL1;RPL37;METTL7A;RPL39;TMSB10;B2M;GLUL;TSC22D1;DUSP1;TUBB;ATPIF1;RPS6;HLA-B;HLA-C;TUBA4A;MLLT11;HADHB;EEF1A1;RPS25;RPS27;NACA;NDUFAB1;GNAS;VDAC3;SPARCL1;ANP32B;CRYAB;PAM;PFKM;HSPA1A;FTL
testis seminoma DOID-5842 human GSE8607 sample 624	32/186	4.26488e-31	6.68701e-30	1.75132e-31	2.64609e-30	-1.36568	95.5019	IFITM3;RPL31;RPLP0;HSPB1;ENO2;ACTB;RPL7;RPS15;RPS14;LDHB;RPS17;RPS19;RPSAP58;RPL37;RPS27A;B2M;RPS10;RPS12;HLA-DPA1;GABARAPL1;TUBB;RPL22;HLA-C;RPL13A;RPL23A;EEF1A1;RPS27;RPL27A;NDUFAB1;GAPDH;RPS23;FTL
amyotrophic lateral sclerosis DOID-332 mouse GSE10953 sample 680	42/423	1.21427e-30	1.86863e-29	2.16073e-32	3.38786e-31	-1.55724	107.268	SNAP25;NDRG4;RPL34;ATP5A1;RPLP0;PLEKHB1;ATP5C1;ATP5G3;ENO2;RPL9;RTN4;RPL7;LDHB;RPS14;GJA1;FTH1;UBC;NPTN;MBP;RPL15;RPS11;TAC1;NEFH;TMSB10;SPTAN1;DDX17;SNRPN;ATPIF1;RPL13A;RPL23A;EEF1A1;VSNL1;NACA;RPL37A;ALDH1A1;PLP1;VDAC3;SPARCL1;ANP32B;CRYAB;TPT1;RPS23
Retinal damage C0235272 rat GSE1001 sample 312	38/321	1.41839e-30	2.14305e-29	7.15419e-32	1.10095e-30	-1.55151	106.632	IFITM3;ATP5A1;NDUFB2;HBB;RPL9;RPS14;ATP5B;MT2A;RPS17;SV2B;PEA15;RPL15;RPS11;RPS27A;B2M;RPL39;NSF;SNRPN;TSC22D1;MDH1;SYT1;RPL22;RPS6;RPL13A;RPS3A;HBA1;ATP1B1;DCLK1;TUBA4A;GFAP;RPS25;GAP43;RPS29;ATP6V1B2;CALM1;CRYAB;SCG2;RPS23
testis seminoma DOID-5842 human GSE8607 sample 623	35/255	1.95277e-30	2.89776e-29	2.30929e-31	3.42681e-30	-1.44027	98.5265	IFITM3;RPL31;YWHAB;RPL34;RPLP0;RPL9;ACTB;RPL7;RPS15;RPS14;LDHB;RPS17;RPS19;RPSAP58;FTH1;RPL37;RPS27A;B2M;RPS10;TMSB10;HLA-DPA1;GABARAPL1;TUBB;RPL22;RPS6;HLA-C;RPL13A;RPL27A;NDUFAB1;MT1F;MT1H;GAPDH;TPT1;RPS23;FTL
type 2 diabetes mellitus DOID-9352 human GSE13760 sample 882	33/220	5.14436e-30	7.49994e-29	1.02502e-30	1.39638e-29	-1.38413	93.3455	IFITM3;IFITM2;SPARC;HBB;MT1X;RPL9;ACTB;RPS15;TUBA1C;GJA1;RPS19;RPS11;RPL39;MT1HL1;DUSP1;TUBB;HLA-B;HUWE1;HLA-C;RPL13A;HBA1;EEF1A1;RPS29;RPL37A;MT1F;RPL24;TXNIP;MT1H;XIST;CRYAB;TPT1;RPS23;FTL
relapsing-remitting multiple sclerosis DOID-2378 human GSE16461 sample 879	34/241	5.48917e-30	7.86466e-29	7.81229e-31	1.09462e-29	-1.44551	97.391	RPL31;RPL34;RPLP0;ATP5C1;RPL7;RPS14;LDHB;TUBA1C;RPS17;RPS19;RGS1;RPL15;RPL37;RPS11;B2M;RPS12;GABARAPL1;DUSP1;DYNLT3;RPL22;FTH1P5;HLA-C;RPS3A;RPL23A;TUBA4A;EEF1A1;RPS25;RPS27;RPS29;NACA;RPL24;GAPDH;TPT1;RPS23
Parkinson's disease DOID-14330 human GSE7621 sample 941	38/342	1.55441e-29	2.18935e-28	6.12157e-31	8.77074e-30	-1.52376	101.077	CYFIP2;RTN3;AHCYL1;SPARC;RPL34;PLEKHB1;HSPB1;MT1X;FGF1;ADD3;RPL9;NDRG1;RPS15;LDHB;GJA1;TUBA1B;SCRN1;UBC;NEFM;METTL7A;RPS11;ATP6V0E2;NEFH;MT1HL1;RPL23A;HADHB;EEF1A1;RPS29;NACA;MT1F;GNAS;MT1H;CALM1;CRYAB;GAPDH;TPT1;HSPA1A;RPS23
Malignant mesothelioma of pleura C0812413 human GSE2549 sample 118	40/397	2.02291e-29	2.7558e-28	4.63116e-31	6.75174e-30	-1.49703	98.9097	IFITM3;IFITM2;RPLP0;PTPRO;MT1X;NDRG1;ACTB;RPS15;TUBA1C;ATP5B;RPS14;GJA1;TUBA1B;MT2A;RPS17;UCHL1;RPS19;RGS1;CFL1;UBC;NPTN;RPL39;TMSB10;MT1HL1;RPS12;TSC22D1;DUSP1;TUBB;RPS6;HLA-B;FTH1P5;RPL13A;HLA-C;NACA;RPL37A;GNAS;TXNIP;XIST;GAPDH;HSPA1A
Adenoma C0001430 human GSE8514 sample 294	33/229	1.99978e-29	2.7558e-28	3.31878e-30	4.17865e-29	-1.36883	90.4548	IFITM3;RPL31;RPL34;GBE1;PTPRO;HBB;MT1X;RPL9;FAM127A;RPS15;TUBA1C;MT2A;RPS17;RPS27A;RPL39;MT1HL1;ATP6V0E1;MDH1;DYNLT3;RPL22;FTH1P5;RPS3A;ATP1B1;RPS25;RPS27;RPL27A;NDUFAB1;MT1H;PFKM;GAPDH;HSPA1A;RPS23;FTL
rheumatoid arthritis DOID-7148 human GSE10500 sample 779	33/232	3.10239e-29	4.1582e-28	4.86077e-30	5.85959e-29	-1.33418	87.5796	IFITM3;RPL31;RPL34;HSPB1;MT1X;RPL9;RTN4;RPS15;RPS19;RPSAP58;RGS1;FTH1;PEA15;UBC;RPL37;RPS11;B2M;GABARAPL1;TSC22D1;HLA-C;RPL23A;EEF1A1;RPS25;RPS29;MAFF;RPL37A;MT1F;RPL24;TXNIP;MT1H;GAPDH;HSPA1A;FTL
Hepatitis C infection C0019196 human GSE2067 sample 309	40/403	3.63538e-29	4.79524e-28	7.90337e-31	1.09462e-29	-1.49114	97.6462	IFITM3;IFITM2;RPL31;RPL34;RPLP0;PTPRO;ATP5C1;HSPB1;RPL9;ACTB;RTN4;TUBA1C;TUBA1B;TUBB3;CFL1;RPL37;RPS27A;TNPO1;RPL39;TMSB10;B2M;GLUL;RPS12;MDH1;TUBB;FTH1P5;HUWE1;HLA-C;RPL23A;RPS3A;TUBB4B;RPS25;RPS27;RPS29;NDUFAB1;ALDH1A1;RPL24;ANP32B;TPT1;RPS23
Hypoxia C0242184 human GSE4483 sample 440	37/325	3.80232e-29	4.93708e-28	1.79146e-30	2.36302e-29	-1.40502	91.9439	RPL34;GBE1;RPLP0;ENO2;ADD3;RPL9;NDRG1;RPL7;GJA1;RPS19;BASP1;RPL37;RPS11;B2M;RPL39;RPS12;DYNLT3;RPL22;RPS6;HLA-B;HUWE1;HLA-C;RPL13A;RPS3A;RPL23A;RPS25;RPS27;RPS29;NACA;RPL24;XIST;CRYAB;PAM;GAPDH;TPT1;RPS23;FTL
Fracture of femur C0015802 rat GSE1371 sample 278	38/351	4.1232e-29	5.27135e-28	1.4754e-30	1.97751e-29	-1.52174	99.4586	CYFIP2;IFITM3;ATP6V1A;NDRG4;SPARC;RPL31;YWHAB;RPLP0;RPL9;RPS15;TUBA1C;RPS17;RPS19;FTH1;RPL15;RPL37;RPS11;RPS27A;B2M;GLUL;RPS10;TMSB10;RPS12;TSC22D1;RPL22;RPS6;RPL13A;RPS3A;DNM1;EEF1A1;RPS25;RPL27A;ATP6V1B2;RPL24;SPARCL1;TXNIP;TPT1;RPS23
endometriosis DOID-289 human GSE6364 sample 946	32/216	6.11441e-29	7.6986e-28	1.21316e-29	1.30926e-28	-1.35188	87.8237	IFITM3;IFITM2;RPL31;PTPRO;HBB;ADD3;ACTB;LDHB;TUBA1C;GJA1;TUBA1B;BASP1;CFL1;RPL15;RPS11;RPS12;DDX17;TUBB;RPL22;HUWE1;RPS3A;RPL23A;HBA1;EEF1A1;RPS25;RPS27;NACA;RPL27A;RPL37A;ANP32B;TPT1;RPS23
Endometriosis C0014175 human GSE6364 sample 393	34/259	6.60509e-29	8.19229e-28	6.89968e-30	7.96338e-29	-1.42025	92.156	SPARC;PTPRO;RPLP0;HBB;HSPB1;ADD3;RPL9;RPS15;CDC42;LDHB;ATP5B;RPS17;GJA1;FTH1;RPL15;RPS11;B2M;TMSB10;RPS12;RPL22;FTH1P5;RPS3A;RPL23A;HBA1;RPS25;RPS27;RPS29;NACA;RPL27A;RPL37A;RPL24;SPARCL1;TPT1;FTL
Cancer of Colon C0007102 human GSE4107 sample 245	33/238	7.3258e-29	8.82281e-28	1.02786e-29	1.12389e-28	-1.36899	88.6879	IFITM3;IFITM2;SPARC;PTPRO;HBB;HSPB1;RPL9;ACTB;RPS15;TUBA1C;TUBA1B;BASP1;TUBB3;RGS1;UBC;RPS11;TMSB10;HLA-DPA1;TSC22D1;DUSP1;TUBB;HBA1;TUBB4B;RPS25;RCAN2;MAFF;RPL37A;SPARCL1;TXNIP;MT1H;ANP32B;PAM;TPT1
prostate cancer DOID-10283 human GSE3868 sample 639	33/238	7.3258e-29	8.82281e-28	1.02786e-29	1.12389e-28	-1.33048	86.1931	RPL31;HSPB1;MT1X;ATP5G3;ACTB;RPS15;TUBA1C;MT2A;TUBA1B;RPS19;TUBB3;CHN1;CFL1;UBC;RPS11;B2M;TMSB10;DUSP1;TUBB;HLA-B;HLA-C;RPL13A;RPL23A;TUBB4B;MLLT11;NACA;RPL27A;RPL37A;ALDH1A1;GAPDH;TPT1;RPS23;FTL
Anxiety Disorder C0003469 rat GSE932 sample 111	38/358	8.6362e-29	1.02524e-27	2.87922e-30	3.73849e-29	-1.48087	95.6923	CYFIP2;RPL31;YWHAB;STXBP1;RPLP0;HBB;HSPB1;GLS;RPS15;RPS14;LDHB;MT2A;RPS17;TUBA1B;MOBP;PEA15;CHN1;MBP;RPL15;RPS11;B2M;GLUL;RPS10;TMSB10;RPS12;RPL22;RPS6;HUWE1;RPS3A;DNM1;GFAP;EEF1A1;RPS25;RPS29;RPL27A;PLP1;RPL24;SPARCL1
glioblastoma UMLS CUI-C0017636 human GSE15824 sample 863	35/284	8.7935e-29	1.02921e-27	6.62141e-30	7.74985e-29	-1.41289	91.2741	IFITM3;MACF1;SPARC;BEX1;MAGED1;GBE1;ATP5A1;RPLP0;ATP5C1;MT1X;RPL9;ACTB;LDHB;MT2A;GJA1;RGS1;NPTN;RPL15;TAC1;B2M;RPL39;TMSB10;HLA-DPA1;HLA-B;HLA-C;RPS3A;MLLT11;EEF1A1;NACA;RPL24;SPARCL1;XIST;PAM;SCG2;FTL
Hypertrophy C0020564 rat GSE739 sample 57	36/308	9.01519e-29	1.0405e-27	5.10735e-30	6.06316e-29	-1.46844	94.8258	IFITM3;RPL31;YWHAB;ATP5C1;RPS14;RPS17;TUBA1B;FTH1;RPL15;RPL37;RPS11;RPS27A;B2M;GLUL;RPL39;RPS12;TSC22D1;MDH1;ATPIF1;RPS6;RPL13A;RPS3A;ATP1B1;TUBA4A;EEF1A1;RPS25;RPS29;NACA;RPL27A;GNAS;RPL24;SPARCL1;TXNIP;PAM;TPT1;RPS23
Protozoan Infection C0033740 human GSE2077 sample 239	37/334	1.03526e-28	1.1785e-27	4.40875e-30	5.46817e-29	-1.32798	85.5719	MAGED1;YWHAB;ATP5A1;RPLP0;HSPB1;ACTB;RTN4;RPL7;LDHB;RPS17;TUBA1B;RPSAP58;FTH1;CFL1;UBC;RPL37;RPS27A;RPS10;TMSB10;RPS12;TSC22D1;MDH1;TUBB;HLA-C;RPS3A;TUBB4B;EEF1A1;RPS27;TUBB2A;RPS29;NDUFAB1;MAFF;RPL37A;VDAC3;TXNIP;CALM1;FTL
Lung transplant rejection C0729958 human GSE2018 sample 66	37/335	1.15495e-28	1.29697e-27	4.86536e-30	5.85959e-29	-1.31635	84.6788	IFITM3;IFITM2;RPL31;RPL34;RPLP0;HBB;ADD3;RPL9;RPL7;RPS14;RPS17;RPS19;RPL15;RPS11;RPS27A;B2M;RPL39;RPS12;RPS6;HLA-B;HUWE1;HLA-C;RPL13A;RPS3A;RPL23A;HBA1;EEF1A1;RPS25;RPS27;RPS29;RPL27A;RPL37A;RPL24;TXNIP;XIST;TPT1;RPS23
Smoldering multiple myeloma C1531608 human GSE5900 sample 404	39/388	1.21178e-28	1.34266e-27	3.03828e-30	3.88432e-29	-1.48751	95.6174	IFITM3;IFITM2;RPL34;PTPRO;HBB;HSPB1;NDRG1;ACTB;RTN4;RPS15;LDHB;ATP5B;RPS17;RPS19;UBC;RPL15;METTL7A;RPS27A;RPS11;RPL39;TMSB10;RPS12;CADPS2;RPS6;HLA-B;FTH1P5;RPL13A;HLA-C;HBA1;TUBB4B;RPS25;GNAS;RPL24;TXNIP;XIST;ANP32B;GAPDH;HSPA1A;FTL
Nicotine addiction C0028043 human GSE11208 sample 325	25/103	1.87164e-28	2.04649e-27	5.32204e-28	4.73776e-27	-1.28236	81.8731	RPL31;RPL34;RPLP0;RPL9;ACTB;RPS15;TUBA1C;RPS17;RPS19;UBC;RPS11;TMSB10;RPS12;RPS6;RPL13A;RPS3A;RPL23A;EEF1A1;RPS27;NACA;RPL27A;RPL37A;RPL24;GAPDH;TPT1
Spinal Muscular Atrophy C0026847 mouse GSE10599 sample 235	38/368	2.41472e-28	2.60602e-27	7.31571e-30	8.32788e-29	-1.29699	82.4766	SNAP25;GABRB1;NDRG4;BEX1;RTN1;STXBP1;PLEKHB1;STMN2;ENO2;GJA1;UCHL1;SV2B;MOBP;SCRN1;TUBB3;NEFL;MBP;TAC1;RAB6B;NEFH;SULT4A1;DYNC1I1;SYT1;GAD1;NSG1;SYNGR3;DCLK1;DNM1;GFAP;REEP1;RALYL;GAP43;VSNL1;PLP1;SPARCL1;FGF13;SCG2;INA
Cancer of the Stomach C0024623 human GSE2685 sample 361	37/346	3.7567e-28	4.00233e-27	1.41115e-29	1.50342e-28	-1.30434	82.3675	IFITM3;SPARC;RPL31;YWHAB;ATP5C1;HSPB1;RPL9;ACTB;RPL7;RPS17;RPS19;FTH1;PEA15;CFL1;RPS11;B2M;RPL39;RPS10;TMSB10;TUBB;HLA-C;RPL13A;RPS3A;HBA1;ATP1B1;EEF1A1;RPS27;RPS29;NACA;RPL27A;RPL37A;RPL24;MT1H;ANP32B;GAPDH;TPT1;FTL
Hepatic Cirrhosis C0023890 rat GSE1843 sample 372	35/297	4.2098e-28	4.42829e-27	2.67197e-29	2.74125e-28	-1.37696	86.7969	RPL31;RPL34;ATP5A1;RPLP0;ATP5C1;HBB;ATP5G3;RPL9;RPS15;RPS14;RPS17;GJA1;RPS19;RGS1;RPL15;RPL37;RPS11;RPS27A;RPS10;RPS12;RPL22;RPS6;RPL13A;RPS3A;RPL23A;HBA1;TUBB4B;ATP1B1;NACA;RPL27A;VDAC3;RPL24;SPARCL1;GAPDH;RPS23
Tendonopathy 971 human GSE26051 sample 470	36/322	4.41666e-28	4.5878e-27	2.12462e-29	2.23489e-28	-1.36728	86.1206	SPARC;RPLP0;RPL9;NDRG1;ACTB;RTN4;RPL7;RPS15;TUBA1C;GJA1;TUBA1B;BASP1;CALD1;FTH1;PEA15;CFL1;RPS11;RPL39;TMSB10;DYNLT3;RPS6;HUWE1;HLA-C;RPL13A;RPS3A;RPL23A;EEF1A1;RPS25;NACA;RPL27A;RPL24;XIST;CALM1;GAPDH;TPT1;FTL
Spinal Muscular Atrophy, Infantile C0043116 mouse GSE3075 sample 126	40/432	5.40853e-28	5.54875e-27	9.37818e-30	1.05314e-28	-1.37358	86.2394	RTN3;GABRB1;BEX1;RTN1;MAGED1;YWHAB;ATP5A1;RPLP0;STMN2;ACTB;RPL7;CDC42;RPS15;RPS14;RPS17;TUBB3;BASP1;NPTN;RPS27A;ATP6V0E2;RPL39;TMSB10;RAB6B;SPTAN1;RPS12;TSC22D1;RPL13A;RPL23A;NSG1;MLLT11;RPS25;GAP43;TUBB2A;RPS29;RPL27A;VDAC3;CALM1;FGF13;INA;RPS23
Cancer of prostate C0376358 human GSE3868 sample 135	32/231	5.49665e-28	5.57038e-27	8.17723e-29	7.81066e-28	-1.28076	80.3912	RPL31;HSPB1;MT1X;ACTB;RPS15;TUBA1C;MT2A;TUBA1B;RPS19;TUBB3;FTH1;CHN1;CFL1;UBC;RPS11;TMSB10;DUSP1;TUBB;HLA-B;HLA-C;RPL13A;RPL23A;TUBB4B;MLLT11;NACA;RPL27A;RPL37A;ALDH1A1;GAPDH;TPT1;RPS23;FTL
Huntington's disease DOID-12858 mouse GSE3248 sample 725	34/276	5.81716e-28	5.82417e-27	4.72452e-29	4.70562e-28	-1.31049	82.1828	RTN3;RTN1;RPL34;ATP5A1;RPLP0;NDUFB2;ACTB;RPL7;TUBA1C;UCHL1;TUBA1B;BASP1;UBC;RPL37;RPS11;RPS27A;B2M;RPS10;TMSB10;GABARAPL1;RPS6;RPL23A;HADHB;EEF1A1;GAP43;TUBB2A;RPL27A;RPL37A;ATP6V1B2;GNAS;CALM1;GAPDH;TPT1;RPS23
amyotrophic lateral sclerosis DOID-332 mouse GSE3343 sample 685	27/138	6.34801e-28	6.28e-27	5.59982e-28	4.89837e-27	-1.25184	78.3953	SNAP25;NDRG4;DDC;ATP5G3;RPL9;ACTB;RPS14;ATP5B;RPS17;TUBA1B;MOBP;FTH1;MBP;RPS27A;SNRPN;MDH1;EEF1A1;RPS29;MAP1B;RPL37A;GNAS;PLP1;SPARCL1;SCG2;GAPDH;TPT1;RPS23
Down syndrome DOID-14250 human GSE16677 sample 1064	38/381	8.77407e-28	8.57795e-27	2.36768e-29	2.45943e-28	-1.35279	84.2793	RTN3;BEX1;RPL31;MAGED1;YWHAB;RPL34;RPLP0;ATP5C1;HBB;RPL9;ACTB;LDHB;TUBA1C;ATP5B;TUBA1B;TUBB3;FTH1;CFL1;RPS11;B2M;TMSB10;RPS12;DDX17;DUSP1;TUBB;RPS6;FTH1P5;RPL13A;RPS3A;RPL23A;TUBB4B;EEF1A1;RPL27A;RPL37A;ALDH1A1;VDAC3;ANP32B;FTL
Dry eye syndrome C0013238 rat GSE844 sample 228	34/280	9.49383e-28	9.17369e-27	7.30298e-29	7.05672e-28	-1.46268	91.0105	IFITM3;RPL31;YWHAB;HBB;ACTB;TUBA1C;MT2A;RPS17;TUBA1B;RPS19;FTH1;RPL15;RPL37;RPS27A;B2M;TMSB10;TSC22D1;DUSP1;RPL22;RPS6;RPL13A;RPS3A;HBA1;ATP1B1;EEF1A1;RPS25;RPL27A;RPL24;SPARCL1;TXNIP;CRYAB;GAPDH;TPT1;RPS23
Bone fracture C0016658 rat GSE594 sample 275	37/359	1.43505e-27	1.37072e-26	4.75659e-29	4.70562e-28	-1.48333	91.6824	IFITM3;SPARC;RPL31;RPLP0;HSPB1;RPL9;ACTB;RPS15;RPS14;TUBA1C;MT2A;RPS17;RPS19;FTH1;PEA15;CFL1;UBC;RPL15;RPL37;RPS11;RPS27A;RPL39;RPS10;TMSB10;RPS12;TSC22D1;RPL22;RPS6;RPL13A;RPS3A;EEF1A1;RPS25;RPL27A;GNAS;RPL24;CALM1;RPS23
amyotrophic lateral sclerosis DOID-332 human GSE833 sample 1007	39/416	1.703e-27	1.60817e-26	3.41038e-29	3.45613e-28	-1.28197	79.0173	IFITM3;SPARC;RPL31;ATP5A1;RPLP0;ATP5C1;HSPB1;MT1X;ADD3;RPS15;ATP5B;RPS14;RPS17;SCRN1;RPS19;RGS1;RPS11;RPL39;B2M;RPS10;SPTAN1;HLA-DPA1;MDH1;DUSP1;RPS6;RPL13A;HLA-C;RPS3A;RPS25;NACA;RPL27A;ALDH1A1;GNAS;SPARCL1;TXNIP;MT1H;TPT1;FTL;RPS23
oligodendroglioma DOID-3181 human GSE15824 sample 858	34/287	2.1956e-27	2.05005e-26	1.54203e-28	1.45617e-27	-1.32319	81.2218	SPARC;BEX1;MAGED1;PNMAL1;ATP5A1;RPLP0;FAM107A;ATP5C1;MT1X;RPL9;RPL7;LDHB;MT2A;RPS17;BASP1;PEA15;CHN1;RPL15;METTL7A;RPL39;MOAP1;RPS3A;RPL23A;MLLT11;EEF1A1;RPS25;NACA;NDUFAB1;GNAS;RPL24;SPARCL1;PAM;PFKM;GAPDH
juvenile dermatomyositis UMLS CUI-C0263666 human GSE11971 sample 771	41/489	5.32664e-27	4.91827e-26	6.18719e-29	6.04889e-28	-1.29929	78.6034	IFITM3;IFITM2;SPARC;RPLP0;PTPRO;HBB;MT1X;ACTB;LDHB;TUBA1C;ATP5B;TUBA1B;MT2A;CFL1;UBC;MAP4;RPS27A;TMSB10;B2M;HLA-DPA1;DDX17;TSC22D1;RPL22;RPS6;HLA-B;HLA-C;HBA1;ATP1B1;MLLT11;HADHB;EEF1A1;NACA;GNAS;VDAC3;SPARCL1;TXNIP;XIST;PAM;PFKM;HSPA1A;FTL
Generalized seizures C0234533 mouse GSE6614 sample 169	35/321	6.24296e-27	5.70099e-26	3.00997e-28	2.7792e-27	-1.24501	75.1216	NDRG4;AHCYL1;RPL34;ATP5A1;STMN2;ATP5C1;NDRG1;ACTB;RPL7;RGS4;TUBA1C;TUBA1B;TUBB3;FTH1;CFL1;UBC;ATP6V0E2;RPS10;TMSB10;TSC22D1;SYT1;DUSP1;GAD1;ATPIF1;RPS6;TUBA4A;EEF1A1;GAP43;TUBB2A;PLP1;SPARCL1;PKP4;CALM1;SCG2;TPT1
pancreatic cancer DOID-1793 human GSE16515 sample 475	37/376	7.63639e-27	6.89765e-26	2.18173e-28	2.03709e-27	-1.3231	79.5668	IFITM3;IFITM2;SPARC;RPL31;YWHAB;RPLP0;ACTB;RTN4;RPS15;TUBA1C;ATP5B;TUBA1B;RPS19;FTH1;CFL1;UBC;NPTN;RPL37;RPS11;B2M;RPL39;TMSB10;TUBB;HLA-B;FTH1P5;HLA-C;RPL13A;RPL23A;ATP1B1;RPS25;RPS27;NACA;RPL37A;GAPDH;HSPA1A;RPS23;FTL
Polycystic Ovary Syndrome C0032460 human GSE5090 sample 308	35/325	9.56965e-27	8.55095e-26	4.42698e-28	3.99872e-27	-1.26463	75.7655	RTN3;SPARC;HSPB1;MT1X;ATP5G3;NDRG1;RTN4;LDHB;ATP5B;MT2A;UCHL1;SCRN1;PEA15;UBC;RPL37;TNPO1;B2M;SPTAN1;TMSB10;MT1HL1;MDH1;DUSP1;FTH1P5;HLA-C;ATP1B1;RPS27;RPS29;NDUFAB1;MT1F;MT1G;TXNIP;MT1H;CALM1;CRYAB;FTL
Synovial sarcoma C0039101 mouse GSE6461 sample 22	35/327	1.18217e-26	1.04509e-25	5.3592e-28	4.73776e-27	-1.26541	75.5449	IFITM3;SPARC;MAGED1;RPL34;RPL7;RPS15;RPS14;RPS17;RPS19;BASP1;CALD1;CFL1;NPTN;RPL15;RPS11;RPS27A;B2M;RPS10;SPTAN1;TMSB10;RPS12;DDX17;TSC22D1;RPL22;ATPIF1;RPS6;RPL13A;RPL23A;EEF1A1;RPS29;NACA;RPL27A;RPL37A;ANP32B;XIST
cerebral palsy DOID-1969 human GSE11686 sample 912	37/381	1.2284e-26	1.07453e-25	3.36945e-28	3.07693e-27	-1.26119	75.2445	RPL31;RPL34;GBE1;RPLP0;HBB;HSPB1;RPL9;RTN4;RPL7;CDC42;RPS17;RPS19;RPL37;RPS27A;RPL39;RPS12;DDX17;DUSP1;RPL22;ATPIF1;RPS6;RPL13A;HBA1;ATP1B1;MLLT11;EEF1A1;RPS25;RPS29;NACA;RCAN2;RPL24;CALM1;PAM;PFKM;TPT1;HSPA1A;RPS23
nasopharynx carcinoma DOID-9261 human GSE13597 sample 613	34/303	1.37179e-26	1.18745e-25	7.96457e-28	6.89433e-27	-1.229	73.1884	SPARC;RPL31;RPLP0;ATP5C1;HSPB1;ATP5G3;RPL9;RPL7;TUBA1C;ATP5B;RPS17;GJA1;TUBA1B;RPS19;FTH1;CHN1;UBC;RPL37;B2M;HLA-DPA1;MDH1;TUBB;HLA-B;FTH1P5;HLA-C;RPL13A;RPS3A;RPL23A;EEF1A1;RPS27;RPL24;GAPDH;RPS23;FTL
bronchopulmonary dysplasia UMLS CUI-C0006287 human GSE8586 sample 918	31/236	2.11389e-26	1.81097e-25	2.72464e-27	2.26418e-26	-1.23341	72.9175	IFITM3;IFITM2;RPL31;PTPRO;RPLP0;RPS14;LDHB;TUBA1C;RPS17;GJA1;BASP1;RPS11;B2M;RPS12;FTH1P5;HUWE1;HLA-C;RPS3A;RPL23A;HBA1;RPS27;RPS29;NACA;RPL27A;RPL37A;GNAS;CRYAB;GAPDH;TPT1;HSPA1A;FTL
Senescence C0001792 rat GSE3531 sample 167	34/308	2.378e-26	2.01645e-25	1.3069e-27	1.11962e-26	-1.31383	77.5172	CYFIP2;ATP6V1A;YWHAB;ATP5C1;HBB;ENO2;ACTB;RPS15;RPS14;LDHB;TUBA1C;ATP5B;UCHL1;BASP1;FTH1;CHN1;MBP;RPL15;RPS11;B2M;GLUL;SPTAN1;TMSB10;TSC22D1;RPS3A;HBA1;DNM1;GFAP;EEF1A1;GNAS;SPARCL1;PFKM;INA;GAPDH
prostate cancer DOID-10283 human GSE30174 sample 866	38/430	7.50121e-26	6.29647e-25	1.40811e-27	1.19402e-26	-1.26036	72.9146	IFITM3;YWHAB;ATP5A1;RPLP0;ADD3;RPL9;RTN4;RPL7;LDHB;RPS17;RPS19;NPTN;RPL15;RPS27A;RPL39;TMSB10;RPS12;DDX17;ATP6V0E1;RPL22;RPS6;HUWE1;RPL13A;RPL23A;RPS3A;EEF1A1;RPS25;RPS27;NACA;RPS29;RPL27A;NDUFAB1;RPL24;TXNIP;ANP32B;TPT1;HSPA1A;RPS23
Anaplasmosis C0002797 human GSE2600 sample 21	30/227	1.19866e-25	9.96089e-25	1.69201e-26	1.39214e-25	-1.24777	71.6012	IFITM3;YWHAB;GBE1;ATP5A1;RPLP0;ACTB;LDHB;TUBA1C;ATP5B;RPS17;GJA1;TUBA1B;TUBB3;FTH1;CFL1;B2M;RPL22;RPS6;FTH1P5;RPL13A;RPS3A;RPL23A;EEF1A1;RPS27;RPL27A;RPL37A;RPL24;GAPDH;RPS23;FTL
Dehydration C0011175 rat GSE4130 sample 23	30/230	1.78386e-25	1.46771e-24	2.40112e-26	1.91858e-25	-1.25036	71.2527	IFITM3;IFITM2;SPARC;RPL31;RPL34;NDUFB2;HBB;HSPB1;RPL9;RPS15;RPS14;MT2A;RPL15;RPL37;RPS11;B2M;RPS12;RPL22;RPS6;RPL13A;HBA1;GFAP;EEF1A1;RPS25;RPS27;TUBB2A;NACA;RPL24;TXNIP;RPS23
juvenile dermatomyositis UMLS CUI-C0263666 human GSE11971 sample 772	40/503	1.82397e-25	1.486e-24	2.07181e-27	1.73906e-26	-1.13955	64.9127	IFITM3;IFITM2;SPARC;YWHAB;RPLP0;ACTB;RTN4;LDHB;TUBA1C;ATP5B;TUBA1B;MT2A;RPS19;PEA15;CFL1;NPTN;MAP4;RPS27A;TMSB10;B2M;TSC22D1;TUBB;RPS6;HLA-B;HLA-C;TUBB4B;ATP1B1;TUBA4A;MLLT11;EEF1A1;NACA;SPARCL1;TXNIP;XIST;CALM1;CRYAB;PAM;PFKM;HSPA1A;FTL
Oligodendroglioma C0028945 human GSE4290 sample 251	31/257	3.00152e-25	2.42162e-24	2.85608e-26	2.26038e-25	-1.21746	68.7447	AHCYL1;SPARC;RPL34;ATP5A1;RPLP0;FAM107A;HSPB1;MT1X;RPL9;RPL7;LDHB;SCRN1;UBC;NEFL;METTL7A;TNPO1;GLUL;RPL39;NEFH;CADPS2;RPS3A;HBA1;GFAP;EEF1A1;RPS25;RPS29;MAP1B;RPL24;SPARCL1;TXNIP;GAPDH
Uterine leiomyoma C0042133 human GSE2725 sample 399	31/258	3.3847e-25	2.67875e-24	3.17881e-26	2.49207e-25	-1.22979	69.2931	NDRG4;GBE1;RPLP0;ATP5G3;ENO2;RPL9;ACTB;RTN4;LDHB;MT2A;RPS17;RPS19;FTH1;CFL1;RPS27A;TNPO1;RPL39;RPS12;MDH1;FTH1P5;RPL13A;RPL23A;ATP1B1;TUBA4A;MLLT11;REEP1;RPS29;PLP1;GAPDH;RPS23;FTL
esophagus squamous cell carcinoma DOID-3748 human GSE63941 sample 658	28/192	3.37526e-25	2.67875e-24	7.78365e-26	5.88019e-25	-1.12263	63.2579	RPL31;RPL34;RPLP0;HSPB1;RPL9;ACTB;RPS15;LDHB;RPS17;CFL1;UBC;RPS11;RPS27A;RPL39;TUBB;RPL22;HLA-B;RPL13A;RPS3A;RPL23A;EEF1A1;RPS27;RPS29;NACA;RPL24;TXNIP;ANP32B;GAPDH
Infantile neuronal ceroid lipofuscinosis C0268281 mouse GSE6678 sample 141	34/338	5.2846e-25	4.14293e-24	2.17176e-26	1.76935e-25	-1.26933	70.9554	IFITM3;BEX1;MAGED1;RPL34;PLEKHB1;RPLP0;ACTB;RPL7;CDC42;LDHB;GJA1;UBC;NEFL;RPS11;RPS27A;B2M;RPL39;RPS10;NEFH;DDX17;GABARAPL1;DUSP1;DYNLT3;GFAP;HADHB;EEF1A1;ALDH1A1;VDAC3;RPL24;SPARCL1;PKP4;CRYAB;TPT1;RPS23
Neurological pain disorder C0423704 rat GSE2636 sample 129	31/262	5.44454e-25	4.22842e-24	4.85801e-26	3.7729e-25	-1.2377	69.1504	IFITM3;SPARC;RPL31;PTPRO;RPLP0;HSPB1;RPL9;TUBA1C;RPS17;TUBA1B;BASP1;UBC;RPL37;RPS27A;B2M;RPL39;RPL22;ATPIF1;RPS6;RPS3A;HBA1;NSG1;TUBB4B;EEF1A1;RPS25;GAP43;NACA;ALDH1A1;PLP1;RPL24;RPS23
Heart Injury C0018805 mouse GSE4710 sample 75	31/264	6.88406e-25	5.2969e-24	5.99102e-26	4.56747e-25	-1.21406	67.5449	NDRG4;IFITM2;SPARC;RPL34;RPLP0;ATP5C1;ATP5G3;RPL9;ACTB;RPS14;RPS17;TUBA1B;CFL1;RPS11;RPS27A;B2M;RPS10;SPTAN1;TMSB10;RPS12;DUSP1;RPL13A;RPL23A;EEF1A1;RPS29;RPL27A;RPL37A;TXNIP;PAM;TPT1;RPS23
cerebral palsy DOID-1969 human GSE31243 sample 877	32/291	9.01032e-25	6.86934e-24	5.84176e-26	4.49491e-25	-1.17782	65.2113	IFITM3;SPARC;RPL34;RPLP0;HBB;HSPB1;ACTB;LDHB;RPS17;TUBA1B;RPS19;FTH1;CFL1;RPL37;METTL7A;RPS27A;B2M;RPL39;TMSB10;RPS12;RPS3A;HBA1;HADHB;EEF1A1;RPS27;NACA;RPL24;SPARCL1;CRYAB;HSPA1A;RPS23;FTL
autism spectrum disorder DOID-0060041 human GSE25507 sample 1025	30/243	9.35632e-25	7.06827e-24	1.04025e-25	7.7878e-25	-1.15193	63.7348	RPL34;RPL9;ACTB;LDHB;TUBA1C;ATP5B;MT2A;RPS17;TUBA1B;RPS11;RPL39;TMSB10;RPS12;DDX17;DUSP1;RPL22;RPS6;FTH1P5;HUWE1;RPS3A;RPL23A;EEF1A1;RPS27;RPS29;NACA;RPL27A;RPL37A;RPL24;TPT1;RPS23
Parkinson's disease DOID-14330 human GSE19587 sample 1080	37/433	1.17267e-24	8.77919e-24	2.24907e-26	1.81454e-25	-1.19459	65.8255	ATP6V1A;SNAP25;NDRG4;IFITM2;BEX1;YWHAB;STXBP1;HSPB1;ENO2;BASP1;UBC;NEFL;RPL37;RPS11;ATP6V0E2;TAC1;NEFH;HLA-DPA1;MOAP1;ATPIF1;HLA-B;MLLT11;RPS25;RCAN2;MAFF;RPL37A;MT1F;GNAS;VDAC3;VAMP1;MT1G;PAM;PFKM;GAPDH;SCG2;INA;HSPA1A
Atherosclerosis C0004153 human GSE420 sample 234	33/326	2.28477e-24	1.69521e-23	1.05392e-25	7.81972e-25	-1.13769	61.9312	IFITM3;IFITM2;RPL31;RPL34;RPLP0;HBB;MT1X;LDHB;MT2A;RPS17;RPS19;RPSAP58;FTH1;PEA15;RPS10;RPS12;DUSP1;TUBB;RPS6;HLA-C;RPS3A;HBA1;TUBB4B;DNM1;RPS27;RPL27A;RPL37A;MT1F;TXNIP;MT1H;GAPDH;RPS23;FTL
Breast Cancer C0006142 human GSE2429 sample 148	31/276	2.69958e-24	1.98527e-23	2.03992e-25	1.50015e-24	-1.19396	64.7949	SPARC;MAGED1;RPLP0;ATP5C1;TUBA1C;RPS17;GJA1;TUBA1B;RPS19;BASP1;RPL37;RPS27A;B2M;RPL39;HLA-DPA1;MDH1;TUBB;RPL22;RPS6;HLA-B;HUWE1;RPL13A;RPS3A;TUBB4B;RPS29;NACA;GNAS;GAPDH;TPT1;RPS23;FTL
Nutritional deficiency, NEC C0267975 mouse GSE1776 sample 422	29/230	3.23083e-24	2.3551e-23	4.15345e-25	3.02764e-24	-1.15476	62.4604	RPL34;RPLP0;HSPB1;RPL9;RPS15;RPS14;RPS17;TUBA1B;FTH1;RPS11;RPS27A;RPS10;RPS12;RPL22;RPL13A;RPL23A;EEF1A1;RPS25;RPS29;NACA;RPL27A;RPL37A;VDAC3;RPL24;TXNIP;ANP32B;GAPDH;TPT1;RPS23
esophagus squamous cell carcinoma DOID-3748 human GSE63941 sample 659	28/209	3.78291e-24	2.73357e-23	6.40627e-25	4.62922e-24	-1.08951	58.7588	RPL31;RPL34;RPLP0;HSPB1;RPL9;ACTB;RPS15;RPS17;RPS19;CFL1;RPS11;RPL39;TUBB;RPL22;HLA-B;HLA-C;RPL13A;RPS3A;RPL23A;TUBB4B;ATP1B1;EEF1A1;RPS27;RPS29;RPL24;TXNIP;ANP32B;GAPDH
Huntington's disease DOID-12858 mouse GSE3248 sample 723	30/263	9.93379e-24	7.11636e-23	8.57325e-25	6.1417e-24	-1.17657	62.3181	CYFIP2;ATP6V1A;GABRB1;RPL34;ATP5A1;RPLP0;STMN2;ENO2;RPL7;TUBA1C;TUBB3;UBC;RPL37;RPS11;RPS27A;B2M;TMSB10;NSF;DUSP1;ATPIF1;RPL23A;EEF1A1;GAP43;RPL27A;NDUFAB1;ALDH1A1;GNAS;SPARCL1;CALM1;RPS23
Intestinal polyposis UMLS CUI-C1257915 mouse GSE6078 sample 952	26/180	2.42462e-23	1.72211e-22	6.0267e-24	4.0526e-23	-1.05521	54.9488	RPL34;RPLP0;RPL9;RPL7;RPS15;RPS17;TUBA1B;RPS19;RPL15;RPS11;RPS27A;RPS10;TMSB10;RPS12;RPL22;RPL13A;RPL23A;EEF1A1;RPS25;RPS29;NACA;RPL27A;RPL37A;RPL24;TPT1;RPS23
facioscapulohumeral muscular dystrophy DOID-11727 human GSE15090 sample 541	25/162	3.26447e-23	2.29896e-22	1.08132e-23	6.91215e-23	-1.09129	56.5032	IFITM3;IFITM2;RPL34;HBB;MT1X;ACTB;MT2A;UBC;B2M;GLUL;RPL39;TMSB10;MT1HL1;HLA-DPA1;HLA-B;HLA-C;HBA1;ATP1B1;HADHB;TXNIP;MT1H;CALM1;PFKM;GAPDH;TPT1
Familial combined hyperlipidaemia C0020474 human GSE1010 sample 137	28/226	3.42396e-23	2.39102e-22	4.47882e-24	3.07595e-23	-1.09704	56.7484	RPL31;RPL34;RPLP0;ATP5C1;HBB;RPL9;RPS14;LDHB;TUBA1C;RPS19;BASP1;TUBB3;RPS27A;RPL39;RPL22;ATPIF1;RPL13A;RPL23A;HBA1;TUBB4B;RPS25;RPS27;TUBB2A;NACA;RPL37A;RPL24;TPT1;FTL
Hypercholesteremia C0020443 mouse GSE3889 sample 221	31/302	4.1902e-23	2.90171e-22	2.43523e-24	1.72793e-23	-1.10957	57.1725	IFITM3;RPL34;RPLP0;HSPB1;RPL9;ACTB;RPS15;RPS14;RPS17;TUBA1B;FTH1;CFL1;UBC;RPL15;RPS11;RPS27A;RPL39;RPS10;TMSB10;DUSP1;RPL13A;RPL23A;EEF1A1;TUBB2A;RPS29;RPL27A;RPL37A;RPL24;GAPDH;TPT1;RPS23
osteoarthritis DOID-8398 human GSE16464 sample 751	28/229	4.9529e-23	3.40153e-22	6.21743e-24	4.13335e-23	-1.10418	56.7103	GBE1;HSPB1;RPL9;ACTB;TUBA1C;GJA1;TUBA1B;UBC;GLUL;RPL39;TMSB10;MT1HL1;DUSP1;DYNLT3;HUWE1;RPL23A;TUBA4A;EEF1A1;MAFF;RPL37A;RPL24;TXNIP;XIST;CRYAB;GAPDH;TPT1;HSPA1A;RPS23
cervical cancer DOID-4362 human GSE9750 sample 617	31/304	5.11653e-23	3.48511e-22	2.92039e-24	2.03937e-23	-1.09414	56.1588	IFITM3;IFITM2;MT1X;NDRG1;LDHB;MT2A;TUBA1B;RPS19;BASP1;FTH1;CFL1;RPL37;B2M;RPL39;TMSB10;MDH1;TUBB;FTH1P5;HUWE1;RPL23A;HBA1;ATP1B1;MLLT11;RPL37A;RPL24;MT1H;ANP32B;GAPDH;TPT1;HSPA1A;FTL
head and neck squamous cell carcinoma 5520 human GSE6631 sample 458	33/363	7.0898e-23	4.78994e-22	2.45362e-24	1.72793e-23	-1.11951	57.0958	IFITM3;SPARC;MAGED1;YWHAB;RPLP0;HSPB1;NDRG1;ACTB;RTN4;RPL7;LDHB;RPS17;TUBA1B;RPS19;FTH1;CFL1;UBC;RPL37;RPS27A;B2M;RPS10;TMSB10;TUBB;HLA-C;RPS3A;TUBA4A;EEF1A1;RPS29;GNAS;RPL24;ANP32B;GAPDH;FTL
multiple sclerosis DOID-2377 human GSE16461 sample 584	24/148	7.4684e-23	5.00503e-22	3.0947e-23	1.93361e-22	-1.11248	56.6795	RPL31;RPS6;RPLP0;HUWE1;FTH1P5;RPL13A;RPS3A;RPL23A;RPL9;RPS25;RPS14;RPS17;RPS27;RPS19;RPL27A;UBC;TXNIP;RPL15;RPS11;B2M;GAPDH;TPT1;HSPA1A;RPS12
Generalized seizures C0234533 rat GSE1156 sample 342	30/282	7.81377e-23	5.1946e-22	5.50296e-24	3.74833e-23	-1.16164	59.1315	IFITM3;RPL31;NDUFB2;HSPB1;ENO2;CDC42;RPS14;MT2A;RPS17;TUBA1B;BASP1;FTH1;CFL1;RPL15;RPS11;RPS27A;B2M;RPS10;SPTAN1;TMSB10;RPS6;RPL13A;TUBB4B;GFAP;RPS25;GAP43;NDUFAB1;CALM1;GAPDH;RPS23
familial hypercholesterolemia DOID-13810 human GSE6088 sample 908	30/283	8.67143e-23	5.71901e-22	6.0472e-24	4.0526e-23	-1.18233	60.0615	RPL31;RPL34;PTPRO;RPLP0;ATP5C1;RPS15;CDC42;RPS17;RGS1;CFL1;UBC;RPL37;RPS11;TMSB10;DUSP1;DYNLT3;FTH1P5;HUWE1;HLA-C;RPS3A;RPL23A;RPS25;RPS27;NACA;RPL37A;XIST;GAPDH;TPT1;HSPA1A;RPS23
Senescence C0001792 human GSE1572 sample 408	30/286	1.18222e-22	7.7356e-22	8.00851e-24	5.15897e-23	-1.09369	55.2197	FAM107A;HBB;MT1X;FGF1;NDRG1;MT2A;TUBA1B;MBP;METTL7A;RPS27A;GLUL;NEFH;HLA-DPA1;DYNLT3;RPS6;HLA-C;HBA1;GFAP;HADHB;RPS27;RPL27A;MT1F;PLP1;MT1G;SPARCL1;TXNIP;MT1H;ANP32B;XIST;CRYAB
Neurofibromatosis DOID-8712 mouse GSE1482 sample 667	33/369	1.19162e-22	7.73622e-22	3.96174e-24	2.74351e-23	-1.11819	56.448	CYFIP2;ATP6V1A;SNAP25;SPARC;RTN1;ATP5A1;RTN4;RPL7;LDHB;GJA1;TUBA1B;BASP1;TUBB3;NPTN;MBP;RPL37;RPS11;RPS27A;GLUL;SPTAN1;GABARAPL1;GAD1;ATPIF1;DNM1;MLLT11;GAP43;VSNL1;NDUFAB1;ATP6V1B2;SPARCL1;PKP4;SCG2;TPT1
Cardiac Hypertrophy C1383860 rat GSE1055 sample 354	23/133	1.31214e-22	8.4526e-22	7.15336e-23	4.43615e-22	-1.03841	52.3203	TSC22D1;RPL34;RPL22;NDUFB2;RPL13A;RPS3A;ATP5G3;RPL9;TUBA4A;EEF1A1;RPS14;TUBA1C;RPS17;RPS27;RPS19;RPS29;RPL27A;FTH1;RPL37;CRYAB;RPS10;RPS23;RPS12
hepatocellular carcinoma DOID-684 human GSE57957 sample 660	31/314	1.35878e-22	8.68573e-22	7.11474e-24	4.69234e-23	-1.05305	53.0213	IFITM3;SPARC;RPL31;RPLP0;NDUFB2;HSPB1;RPL9;ACTB;RPS14;ATP5B;RPS17;RPS11;RPS27A;ATP6V0E2;B2M;RPL39;RPS10;RPS12;HLA-DPA1;ATP6V0E1;MDH1;HLA-B;EEF1A1;RPS25;RPS27;RPS29;ALDH1A1;MT1F;SPARCL1;MT1H;FTL
systemic lupus erythematosus DOID-9074 human GSE10325 sample 692	31/315	1.49526e-22	9.48522e-22	7.7649e-24	5.08081e-23	-1.03695	52.1115	IFITM2;RPL34;ATP5C1;HBB;MT1X;ADD3;ACTB;MT2A;RPS17;TUBA1B;RPS19;RGS1;CFL1;TMSB10;MT1HL1;HLA-DPA1;TUBB;FTH1P5;HLA-C;RPL13A;RPL23A;HBA1;TUBB4B;RPS27;RPS29;MT1F;RPL24;MT1H;XIST;GAPDH;RPS23
Diabetic Retinopathy C0011884 rat GSE1979 sample 189	32/346	1.99238e-22	1.25429e-21	7.98991e-24	5.15897e-23	-1.19637	59.7795	IFITM3;SPARC;RTN1;STXBP1;RPLP0;HBB;HSPB1;ENO2;ACTB;LDHB;ATP5B;MT2A;RPS17;SV2B;FTH1;RPL37;RPS27A;B2M;RPL39;MDH1;RPL22;HBA1;DCLK1;DNM1;GFAP;HADHB;RPS25;RPS29;GNAS;SPARCL1;TXNIP;RPS23
anaplastic thyroid carcinoma UMLS CUI-C0238461 human GSE65144 sample 654	31/324	3.48497e-22	2.17745e-21	1.6845e-23	1.06856e-22	-1.08483	53.5999	IFITM3;IFITM2;SPARC;GBE1;RPLP0;NDRG1;ACTB;RTN4;RGS4;TUBA1C;MT2A;RPS17;TUBA1B;BASP1;TUBB3;CFL1;B2M;RPL39;TMSB10;TUBB;HLA-B;FTH1P5;HLA-C;HBA1;TUBB4B;MLLT11;MAP1B;CALM1;GAPDH;HSPA1A;FTL
Carcinoma, Hepatocellular C0019204 human GSE6764 sample 407	30/297	3.5715e-22	2.21486e-21	2.18774e-23	1.37728e-22	-1.05859	52.2771	IFITM3;YWHAB;ATP5A1;HSPB1;ACTB;RPS15;ATP5B;RPS19;PEG10;CFL1;NPTN;RPL37;RPS11;B2M;GLUL;RPL39;TMSB10;HLA-DPA1;HLA-B;HLA-C;RPL13A;ATP1B1;HADHB;RPL37A;ALDH1A1;SPARCL1;TXNIP;GAPDH;HSPA1A;FTL
COPD - Chronic obstructive pulmonary disease C0024117 human GSE3320 sample 255	24/158	3.77372e-22	2.32293e-21	1.23884e-22	7.49454e-22	-0.992807	48.974	RPL34;FTH1P5;RPL23A;HBA1;ATP1B1;ADD3;EEF1A1;REEP1;RPS14;TUBA1C;UCHL1;TUBA1B;RPS27;BASP1;FTH1;CFL1;UBC;ALDH1A1;TXNIP;B2M;GAPDH;TPT1;HSPA1A;FTL
Diabetic Nephropathy C0011881 human GSE1009 sample 223	25/186	1.10771e-21	6.76845e-21	2.30579e-22	1.34938e-21	-0.96444	46.5361	IFITM3;IFITM2;FAM107A;HBB;HSPB1;RPS14;MT2A;RPS17;RPSAP58;CFL1;RPL37;RPS11;RPS10;HLA-C;RPL13A;HBA1;EEF1A1;RPL37A;MT1F;MT1G;MT1H;CRYAB;GAPDH;TPT1;FTL
Alexander Disease C0270726 mouse GSE977 sample 87	29/286	1.67095e-21	1.01355e-20	1.13771e-22	6.95629e-22	-1.10225	52.7325	IFITM3;MACF1;SPARC;RTN1;RPL34;RPLP0;ACTB;RPL7;CDC42;TUBA1C;RPS17;TUBA1B;TUBB3;FTH1;UBC;RPL37;RPS11;B2M;RPS10;TMSB10;DUSP1;RPS6;RPL23A;GFAP;EEF1A1;ALDH1A1;TXNIP;XIST;TPT1
Hypertrophy, Left Ventricular C0149721 rat GSE2116 sample 248	29/287	1.84405e-21	1.11044e-20	1.24458e-22	7.49454e-22	-1.06852	51.0135	IFITM3;RPL31;YWHAB;HBB;FGF1;RPL9;ACTB;RPS15;RPS14;MT2A;TUBA1B;FTH1;PEA15;RPS11;B2M;GLUL;TMSB10;RPS6;RPL13A;EEF1A1;RPS25;RPL27A;RPL24;SPARCL1;CRYAB;PAM;GAPDH;TPT1;HSPA1A
pancreatic intraductal papillary-mucinous adenoma DOID-7851 human GSE19650 sample 608	30/316	2.16928e-21	1.29688e-20	1.13845e-22	6.95629e-22	-0.983182	46.7797	MAGED1;RPL34;PTPRO;RPLP0;NDUFB2;ADD3;CFL1;RPS11;B2M;GLUL;RPL39;TMSB10;DDX17;RPS6;HUWE1;RPL23A;ATP1B1;EEF1A1;RPS25;RPS27;TUBB2A;RPS29;NDUFAB1;RPL37A;RPL24;TXNIP;XIST;TPT1;HSPA1A;RPS23
oligodendroglioma DOID-3181 human GSE15824 sample 859	29/290	2.47278e-21	1.46777e-20	1.62617e-22	9.58405e-22	-1.08465	51.4656	IFITM3;SPARC;BEX1;MAGED1;GBE1;ATP5A1;RPLP0;RPL9;ACTB;RPS15;LDHB;ATP5B;RPS19;UBC;RPL15;RPS11;RPL39;TMSB10;TUBB;HLA-C;RPL13A;RPS3A;MLLT11;EEF1A1;NACA;GNAS;RPL24;PAM;GAPDH
Emery-Dreifuss muscular dystrophy, autosomal recessive form DOID-11726 mouse GSE8000 sample 677	28/266	3.13167e-21	1.84569e-20	2.57564e-22	1.48636e-21	-1.13248	53.4675	IFITM3;SPARC;RPL34;RPL9;RTN4;RPS14;LDHB;RPS17;TUBA1B;FTH1;RPL15;RPS11;RPS27A;B2M;RPL39;RPS10;RPL23A;ATP1B1;EEF1A1;RPS25;RPS29;RPL27A;GNAS;SPARCL1;PAM;GAPDH;TPT1;RPS23
Erectile dysfunction associated with type 2 diabetes mellitus C1997651 rat GSE2457 sample 186	31/351	3.78757e-21	2.21653e-20	1.5156e-22	8.99619e-22	-1.0023	47.1307	IFITM3;GBE1;RPLP0;FAM107A;HBB;HSPB1;ACTB;MT2A;RPS17;RPS19;FTH1;UBC;NPTN;RPL15;RPL37;B2M;GLUL;DDX17;RPS6;RPL23A;HBA1;ATP1B1;HADHB;EEF1A1;NACA;RPL27A;GNAS;RPL24;SPARCL1;TXNIP;RPS23
cellular phase chronic idiopathic myelofibrosis 8106 human GSE3410 sample 460	32/382	4.11538e-21	2.39153e-20	1.31567e-22	7.86561e-22	-1.05587	49.5622	IFITM3;MACF1;IFITM2;BEX1;RPL34;ATP5A1;ATP5C1;HSPB1;RTN4;UCHL1;RPS19;SCRN1;RPL15;RPS27A;HLA-DPA1;DDX17;TSC22D1;RPL22;HLA-B;HLA-C;ATP1B1;HADHB;RPS25;RPS27;RPS29;NACA;ALDH1A1;RPL24;TXNIP;ANP32B;XIST;HSPA1A
acute myocardial infarction DOID-9408 mouse GSE775 sample 1004	29/301	7.04418e-21	4.06508e-20	4.23401e-22	2.42652e-21	-0.981352	45.5368	IFITM3;SPARC;RPL34;RPLP0;ACTB;RTN4;RPL7;TUBA1C;UCHL1;TUBA1B;RPS19;BASP1;CFL1;RPS11;RPS27A;B2M;RPS10;TMSB10;DUSP1;RPS6;EEF1A1;TUBB2A;RPL27A;RPL37A;SPARCL1;CALM1;GAPDH;TPT1;RPS23
Spinal Cord Injury C0037929 rat GSE2599 sample 426	27/249	7.68275e-21	4.40301e-20	7.46331e-22	4.16242e-21	-1.08004	50.0226	IFITM3;SPARC;RPLP0;HSPB1;ACTB;RPS14;MT2A;RPS17;GJA1;FTH1;RPL15;RPS11;B2M;RPL39;TMSB10;RPS12;RPL22;RPS6;RPL13A;RPS3A;DCLK1;GFAP;EEF1A1;RPS25;RPS29;SPARCL1;TXNIP
Thrombocytopenia C0040034 mouse GSE2527 sample 253	26/226	9.29769e-21	5.29204e-20	1.14883e-21	6.35786e-21	-0.996002	45.9401	RPL34;ATP5A1;RPLP0;RPL9;RPL7;RPS15;RPS14;RPS17;RGS1;RPL15;RPS11;RPS27A;RPS10;SLC18A2;RPL22;RPL13A;RPL23A;EEF1A1;RPS25;RPS29;NACA;RPL27A;RPL37A;ANP32B;GAPDH;RPS23
systemic lupus erythematosus (SLE) DOID-9074 human GSE36700 sample 512	29/306	1.11753e-20	6.31749e-20	6.46439e-22	3.67939e-21	-0.999958	45.9387	IFITM3;ATP6V1A;IFITM2;HSPB1;MT1X;ADD3;ACTB;TUBA1C;MT2A;TUBA1B;FTH1;CFL1;UBC;NPTN;B2M;GLUL;TMSB10;MT1HL1;HLA-DPA1;HLA-B;FTH1P5;HLA-C;ALDH1A1;MT1F;ATP6V1B2;TXNIP;MT1H;XIST;FTL
Lung Injury C0273115 human GSE1541 sample 67	27/254	1.30079e-20	7.30376e-20	1.2016e-21	6.52635e-21	-1.02663	47.0079	IFITM3;IFITM2;NDUFB2;HSPB1;RPL9;ACTB;RPL7;RPS15;RPS14;RPS17;RPS19;PEA15;CFL1;RPS10;TMSB10;SNRPN;RPL22;RPS6;HLA-B;RPL23A;TUBB4B;EEF1A1;RPS29;RPL37A;RPL24;MT1H;GAPDH
pancreatic ductal adenocarcinoma DOID-3498 mouse GSE53659 sample 699	35/499	1.61257e-20	8.99361e-20	2.57238e-22	1.48636e-21	-0.746536	34.0225	IFITM3;IFITM2;SPARC;RPL34;ATP5A1;RPLP0;ATP5G3;RPL9;ACTB;RPL7;CDC42;RPS15;ATP5B;TUBA1B;BASP1;CALD1;FTH1;CFL1;UBC;NPTN;RPS11;TMSB10;B2M;RPS10;SPTAN1;RPL13A;RPL23A;RPL27A;RPL37A;RPL24;SPARCL1;TXNIP;CALM1;GAPDH;RPS23
facioscapulohumeral muscular dystrophy DOID-11727 human GSE15090 sample 540	31/372	2.10416e-20	1.15036e-19	7.4386e-22	4.16242e-21	-1.0326	46.7849	IFITM3;IFITM2;SPARC;YWHAB;GBE1;RPLP0;HBB;ADD3;ACTB;TUBA1C;ATP5B;GJA1;TUBA1B;CFL1;UBC;NPTN;B2M;TMSB10;HLA-DPA1;MDH1;HLA-B;HLA-C;RPL13A;HBA1;HADHB;EEF1A1;NACA;RCAN2;SPARCL1;PFKM;FTL
Duchenne muscular dystrophy (DMD) C0013264 mouse GSE1026 sample 72	29/313	2.10216e-20	1.15036e-19	1.15528e-21	6.35786e-21	-0.956826	43.3526	IFITM3;SPARC;BEX1;ATP5A1;RPLP0;RPL7;TUBA1C;TUBA1B;RPS19;BASP1;TUBB3;FTH1;CFL1;UBC;RPL37;RPS11;RPS10;TMSB10;DUSP1;RPS6;TUBB2A;NACA;RPL27A;RPL37A;GNAS;CALM1;GAPDH;TPT1;RPS23
Huntington's disease DOID-12858 mouse GSE3248 sample 726	31/372	2.10416e-20	1.15036e-19	7.4386e-22	4.16242e-21	-0.946324	42.8758	MACF1;BEX1;RTN1;RPL34;ATP5A1;RPLP0;RPL7;CDC42;RPS17;UCHL1;TUBA1B;BASP1;RPL37;RPS11;RPS27A;B2M;RPS10;TMSB10;DDX17;GABARAPL1;SYT1;RPS6;RPL23A;GFAP;EEF1A1;TUBB2A;RPL27A;RPL24;XIST;CALM1;RPS23
ALS (Amyotrophic Lateral Sclerosis) C0002736 human GSE833 sample 283	30/345	2.71584e-20	1.47507e-19	1.17037e-21	6.39854e-21	-0.906976	40.8616	IFITM3;SPARC;RPL31;ATP5A1;RPLP0;ATP5C1;HSPB1;MT1X;RPS15;RPS14;MT2A;RPS17;RPS19;CFL1;RPS11;B2M;RPS10;SPTAN1;HLA-DPA1;HLA-C;HADHB;RPS25;RPL27A;ALDH1A1;GNAS;SPARCL1;TXNIP;MT1H;GAPDH;FTL
Cushing Syndrome C0010481 human GSE4060 sample 1	29/316	2.74238e-20	1.47982e-19	1.47564e-21	7.96269e-21	-1.00626	45.325	RPL31;YWHAB;RPL34;ATP5A1;ATP5C1;HSPB1;RPL9;RPL7;LDHB;GJA1;SCRN1;RPL15;RPS27A;RPL39;TMSB10;RPS12;HLA-DPA1;DYNLT3;RPS6;RPS3A;RPL23A;RPS25;RPS29;NACA;ALDH1A1;RPL24;SPARCL1;XIST;RPS23
endometrial cancer DOID-1380 human GSE17025 sample 838	29/318	3.26895e-20	1.75258e-19	1.73486e-21	9.30107e-21	-0.981862	44.0534	IFITM3;IFITM2;MAGED1;YWHAB;ATP5A1;ATP5C1;HSPB1;ADD3;LDHB;TUBA1C;ATP5B;TUBA1B;RGS1;FTH1;CFL1;B2M;GLUL;TMSB10;HLA-DPA1;TUBB;GAD1;HLA-B;FTH1P5;HLA-C;TUBB4B;ATP1B1;CALM1;GAPDH;FTL
colorectal cancer DOID-9256 human GSE1323 sample 763	30/351	4.44426e-20	2.36743e-19	1.84787e-21	9.84343e-21	-0.93968	41.8722	IFITM3;IFITM2;MAGED1;NDUFB2;HSPB1;MT1X;ATP5G3;ACTB;RPS15;LDHB;TUBA1C;ATP5B;MT2A;TUBA1B;SCRN1;CFL1;UBC;RPL37;TNPO1;B2M;TMSB10;MT1HL1;TUBB;NACA;MT1F;RPL24;MT1G;MT1H;ANP32B;RPS23
autism spectrum disorder DOID-0060041 human GSE25507 sample 1026	27/270	6.50061e-20	3.44077e-19	5.18584e-21	2.71034e-20	-0.952921	42.0998	RPL31;RPL34;HBB;RPL9;RPL7;RPS14;LDHB;RPS17;RPL37;RPS27A;RPL39;RPS12;DUSP1;RPL22;RPS6;RPL13A;RPS3A;RPL23A;HBA1;EEF1A1;RPS25;RPS27;RPS29;NACA;RPL24;TPT1;RPS23
Huntington's disease DOID-12858 mouse GSE3621 sample 704	26/244	6.61433e-20	3.4788e-19	6.72905e-21	3.4732e-20	-1.00614	44.4338	IFITM3;BEX1;ATP5A1;ATP5C1;ATP5G3;ACTB;RPL7;RPS15;RPS14;ATP5B;UCHL1;RPL15;RPS11;RPS27A;B2M;RPL39;SNRPN;RPL13A;RPL23A;EEF1A1;RPS25;NACA;RPL37A;VDAC3;GAPDH;RPS23
endometrial cancer DOID-1380 human GSE17025 sample 845	29/327	7.09587e-20	3.68711e-19	3.548e-21	1.87795e-20	-0.95822	42.25	IFITM3;ATP6V1A;IFITM2;YWHAB;PTPRO;ATP5C1;HSPB1;NDRG1;ACTB;LDHB;TUBA1C;ATP5B;TUBA1B;FTH1;CFL1;UBC;TAC1;TMSB10;TUBB;GAD1;HLA-B;FTH1P5;HLA-C;TUBB4B;ATP1B1;VDAC3;CALM1;GAPDH;FTL
melanoma in situ UMLS CUI-C0346040 human GSE4587 sample 980	24/196	7.09913e-20	3.68711e-19	1.21315e-20	6.10988e-20	-0.904874	39.8975	RPL34;HLA-B;HUWE1;HLA-C;RPS3A;RPL23A;RPL9;ACTB;EEF1A1;LDHB;RPS27;RPS29;RGS1;RPL27A;FTH1;CFL1;RPL37A;B2M;RPL39;TMSB10;TPT1;RPS23;HLA-DPA1;FTL
Inflammatory papules (Acne) 6543 human GSE6475 sample 459	28/299	7.52127e-20	3.8821e-19	4.68913e-21	2.46625e-20	-0.926564	40.8003	IFITM3;IFITM2;MT1X;NDRG1;ACTB;CDC42;TUBA1C;MT2A;TUBA1B;BASP1;FTH1;CFL1;RPL37;RPS27A;B2M;GLUL;RPL39;TMSB10;MT1HL1;HLA-DPA1;FTH1P5;RPL27A;NDUFAB1;MT1F;MT1G;MT1H;GAPDH;FTL
Epilepsy C0014544 human GSE7486 sample 417	24/199	1.02093e-19	5.23697e-19	1.67634e-20	8.14642e-20	-0.907787	39.6961	RPL34;PTPRO;RPLP0;RPL13A;HSPB1;RPL23A;ENO2;TUBB4B;ACTB;EEF1A1;CDC42;TUBB2A;RPS29;BASP1;TUBB3;RPL27A;CFL1;XIST;B2M;RPL39;GAPDH;TPT1;RPS23;FTL
endometrial cancer DOID-1380 human GSE17025 sample 842	28/305	1.284e-19	6.54604e-19	7.67001e-21	3.91029e-20	-0.950312	41.3378	IFITM3;YWHAB;ATP5A1;ATP5C1;HSPB1;MT1X;NDRG1;LDHB;TUBA1C;ATP5B;MT2A;TUBA1B;FTH1;CFL1;B2M;TMSB10;MT1HL1;TUBB;GAD1;HLA-B;HLA-C;TUBB4B;ATP1B1;MT1F;MT1G;MT1H;CALM1;GAPDH
Hypoxia C0242184 human GSE4630 sample 250	26/251	1.35745e-19	6.8783e-19	1.29152e-20	6.42665e-20	-0.915354	39.7662	GBE1;MT1X;ENO2;NDRG1;FAM127A;RTN4;MT2A;BASP1;RGS1;PEA15;UBC;GLUL;SPTAN1;HLA-DPA1;DUSP1;HLA-B;TUBA4A;HADHB;RPS27;NACA;MT1F;MT1G;TXNIP;MT1H;PAM;TPT1
Huntington's disease DOID-12858 mouse GSE5786 sample 721	30/369	1.84129e-19	9.2734e-19	6.93654e-21	3.55819e-20	-0.989559	42.6882	RTN1;MAGED1;YWHAB;RPL7;RGS4;RPS14;GJA1;TUBA1B;BASP1;CHN1;UBC;B2M;DDX17;GABARAPL1;TSC22D1;SYT1;DUSP1;RPL13A;TUBB2A;VSNL1;NACA;RPL27A;GNAS;PKP4;ANP32B;XIST;CALM1;CRYAB;PAM;INA
Huntington's disease DOID-12858 mouse GSE3621 sample 703	25/229	1.97117e-19	9.86774e-19	2.32353e-20	1.12259e-19	-0.956613	41.2018	IFITM3;BEX1;MAGED1;RPL34;ATP5A1;STMN2;ATP5G3;ACTB;RPL7;RPS15;ATP5B;TUBA1B;UBC;RPS11;B2M;CADPS2;SNRPN;EEF1A1;GAP43;NACA;GNAS;VDAC3;RPL24;XIST;GAPDH
endometriosis DOID-289 human GSE6364 sample 945	27/282	2.0264e-19	1.00834e-18	1.46675e-20	7.21224e-20	-0.958606	41.2611	SPARC;RPL34;PTPRO;HBB;RPL9;RTN4;CDC42;ATP5B;RPS17;GJA1;RPS11;B2M;TMSB10;ATPIF1;FTH1P5;RPS3A;HBA1;EEF1A1;RPS25;RPS27;RPS29;RPL27A;RPL37A;ALDH1A1;RPL24;PAM;FTL
Huntington's disease DOID-12858 mouse GSE3621 sample 702	28/311	2.16606e-19	1.07143e-18	1.24222e-20	6.21858e-20	-0.927019	39.8398	ATP6V1A;BEX1;RPL34;ATP5A1;RPLP0;STMN2;ATP5G3;RPL7;CDC42;ATP5B;RPL15;RPS11;RPS27A;B2M;RPL39;DYNC1I1;CADPS2;GABARAPL1;MDH1;RPL22;RPL13A;RPL23A;GAP43;TUBB2A;RPS29;NACA;VDAC3;RPS23
amyotrophic lateral sclerosis DOID-332 human GSE833 sample 1006	29/341	2.25966e-19	1.11111e-18	1.03777e-20	5.25845e-20	-0.816736	35.0657	IFITM3;SPARC;RPL31;ATP5A1;RPLP0;ATP5C1;HSPB1;MT1X;RPS15;RPS14;MT2A;RPS17;RPS19;CFL1;RPS11;B2M;RPS10;SPTAN1;HLA-DPA1;HADHB;RPS25;RPL27A;ALDH1A1;GNAS;SPARCL1;TXNIP;MT1H;GAPDH;FTL
Huntington's disease DOID-12858 mouse GSE3248 sample 722	28/312	2.36066e-19	1.1472e-18	1.34491e-20	6.65248e-20	-0.864255	37.068	MACF1;RTN3;AHCYL1;RTN1;RPL34;RPLP0;ACTB;RPL7;TUBA1C;GJA1;UCHL1;TUBA1B;BASP1;RPL37;RPS11;B2M;RPS10;TMSB10;GABARAPL1;RPS6;RPL23A;GFAP;MLLT11;EEF1A1;ALDH1A1;ATP6V1B2;GNAS;RPS23
Eczema C0013595 human GSE6012 sample 268	32/437	2.34746e-19	1.1472e-18	5.80375e-21	3.01432e-20	-0.837983	35.9459	ATP6V1A;IFITM2;YWHAB;ATP5A1;RPLP0;HBB;ACTB;TUBA1C;GJA1;TUBA1B;MT2A;TUBB3;CFL1;NPTN;RPS27A;RPL39;TMSB10;B2M;MT1HL1;HLA-DPA1;TUBB;HLA-B;HLA-C;TUBB4B;TUBA4A;RPS25;NDUFAB1;ATP6V1B2;MT1H;XIST;CALM1;GAPDH
Crohn's disease DOID-8778 human GSE3365 sample 794	26/261	3.64733e-19	1.76217e-18	3.17637e-20	1.49975e-19	-0.887985	37.6995	IFITM2;SPARC;PTPRO;RPL9;LDHB;TUBA1C;TUBA1B;BASP1;FTH1;NPTN;RPL37;RPS27A;RPL39;TSC22D1;DUSP1;RPL22;FTH1P5;HUWE1;RPL23A;TUBB4B;TUBA4A;RPS27;MAFF;GNAS;RPS23;FTL
endometrial cancer DOID-1380 human GSE17025 sample 839	27/289	3.83533e-19	1.84229e-18	2.63464e-20	1.25827e-19	-0.936426	39.709	IFITM3;ATP6V1A;IFITM2;YWHAB;ATP5A1;ATP5C1;HSPB1;NDRG1;ACTB;LDHB;TUBA1C;ATP5B;TUBA1B;FTH1;CFL1;B2M;TMSB10;TUBB;GAD1;HLA-B;HLA-C;TUBB4B;ATP1B1;GNAS;CALM1;GAPDH;FTL
Insulin Resistance DOID-9352 human GSE36297 sample 581	27/290	4.19525e-19	2.0036e-18	2.86115e-20	1.35864e-19	-0.864792	36.5938	AHCYL1;SPARC;RPL34;GBE1;RPLP0;NDUFB2;RPL9;RTN4;TUBA1C;GJA1;TUBA1B;CFL1;UBC;B2M;RPL39;NSF;DDX17;RPS6;FTH1P5;RPL13A;EEF1A1;RPS25;RPS27;CALM1;PFKM;GAPDH;RPS23
myotonic dystrophy type 1 DOID-11722 human GSE7177 sample 1054	26/263	4.42154e-19	2.0996e-18	3.78668e-20	1.76782e-19	-0.878049	37.1086	SPARC;BEX1;MAGED1;YWHAB;GBE1;STMN2;FAM127A;TUBA1C;ATP5B;MT2A;BASP1;CFL1;RPL39;DYNLT3;RPS6;FTH1P5;HUWE1;TUBA4A;EEF1A1;RPS29;RPL37A;MT1H;PAM;INA;TPT1;FTL
Rotavirus infection of children C1442797 human GSE2729 sample 43	27/293	5.47911e-19	2.58701e-18	3.65794e-20	1.71737e-19	-0.848846	35.6924	IFITM3;RPLP0;ATP5C1;RPS15;TUBA1B;RPS19;RGS1;FTH1;UBC;RPL37;B2M;GLUL;RPS12;MOAP1;GABARAPL1;DUSP1;HLA-C;RPL13A;TUBB4B;RPS25;RPS29;MAFF;RPL37A;MT1F;RPL24;MT1H;GAPDH
autism spectrum disorder DOID-0060041 human GSE25507 sample 1022	26/266	5.88332e-19	2.76217e-18	4.91632e-20	2.2697e-19	-0.883353	37.0805	RPL31;RPL34;NDUFB2;RPL9;RPS15;LDHB;MT2A;RPS17;RPL15;RPS11;RPS27A;RPL39;TMSB10;RPS12;RPL22;RPS6;RPL13A;RPS3A;RPL23A;HBA1;RPS25;RPS27;NACA;RPL24;ANP32B;RPS23
Neurofibromatosis DOID-8712 mouse GSE1482 sample 668	25/240	6.21662e-19	2.90225e-18	6.57183e-20	3.00066e-19	-0.883185	37.0248	CYFIP2;ATP6V1A;MACF1;SNAP25;SPARC;RTN1;RPL34;RPL7;TUBA1B;BASP1;FTH1;MBP;RPL37;RPS11;B2M;GLUL;RPS10;GABARAPL1;RPL23A;RPL37A;GNAS;INA;GAPDH;TPT1;RPS23
Huntington's disease DOID-12858 human GSE1751 sample 795	30/387	7.0584e-19	3.27683e-18	2.43757e-20	1.17088e-19	-0.792542	33.1242	RPL31;RPLP0;ADD3;RPL9;RTN4;RPL7;RPS14;RPS17;RPS19;FTH1;NPTN;RPL15;RPS11;RPL39;B2M;DDX17;DUSP1;RPL13A;RPL23A;RPS3A;HADHB;EEF1A1;RPS27;RPS29;RPL27A;RPL37A;TXNIP;XIST;GAPDH;TPT1
ductal carcinoma in situ DOID-0060074 human GSE21422 sample 605	27/297	7.78425e-19	3.59373e-18	5.05541e-20	2.32102e-19	-0.85334	35.5817	SPARC;MAGED1;YWHAB;HSPB1;NDRG1;ACTB;RPS15;TUBA1C;MT2A;RPS17;GJA1;TUBA1B;BASP1;FTH1;CFL1;NPTN;RPL39;TMSB10;HLA-DPA1;HLA-C;RPL23A;TUBB4B;ATP1B1;RPS27;NDUFAB1;GAPDH;HSPA1A
Uterine leiomyoma C0042133 human GSE593 sample 16	26/270	8.56167e-19	3.9308e-18	6.93093e-20	3.14732e-19	-0.870673	36.2216	MACF1;RPL34;ATP5A1;RPLP0;RPL9;RPS15;LDHB;RPS17;RPS19;RPL37;RPS27A;RPL39;MDH1;RPL22;RPS6;RPS3A;RPL23A;ATP1B1;RPS25;RPS27;RPS29;RPL27A;RPL37A;PLP1;RPS23;FTL
multiple sclerosis DOID-2377 human GSE26484 sample 742	26/271	9.39425e-19	4.28935e-18	7.54614e-20	3.40806e-19	-0.875842	36.3553	IFITM3;IFITM2;SPARC;PTPRO;HBB;RPS17;BASP1;FTH1;CFL1;UBC;NPTN;RPS11;GLUL;RPL39;TMSB10;RPS12;DUSP1;RPL22;HLA-B;FTH1P5;HLA-C;HBA1;TUBA4A;RPS29;GNAS;FTL
Congestive heart disease C0018802 mouse GSE2236 sample 258	26/272	1.03038e-18	4.67893e-18	8.2133e-20	3.68933e-19	-0.878485	36.3839	IFITM3;NDRG4;IFITM2;SPARC;RPL34;ATP5G3;ACTB;RTN4;RPS15;RPS14;FTH1;NPTN;RPS11;RPS27A;RPL39;SPTAN1;RPS12;ATPIF1;RPL13A;EEF1A1;RPS25;RPL37A;ALDH1A1;RPL24;SPARCL1;GAPDH
Purpura, Idiopathic Thrombocytopenic C0043117 human GSE574 sample 358	34/531	1.0387e-18	4.69109e-18	1.6285e-20	7.9605e-20	-0.267347	11.0704	CYFIP2;IFITM3;MACF1;YWHAB;RPLP0;ATP5C1;HBB;ADD3;RPL9;ACTB;RTN4;RPL7;RPS15;TUBA1B;CFL1;UBC;RPL15;RPS27A;TMSB10;HLA-DPA1;DDX17;MDH1;DUSP1;RPS6;HLA-C;HBA1;NACA;MT1F;GNAS;VDAC3;TXNIP;GAPDH;TPT1;FTL
Huntington's disease DOID-12858 human GSE1751 sample 796	26/273	1.1297e-18	5.07448e-18	8.9366e-20	3.99264e-19	-0.846546	34.9831	RPLP0;HBB;ADD3;RPL9;RTN4;RPL7;MT2A;FTH1;UBC;NPTN;RPL15;RPS11;B2M;RPL39;MT1HL1;DDX17;DUSP1;RPS3A;RPL23A;HBA1;HADHB;EEF1A1;RPS29;TXNIP;TPT1;RPS23
Muscular Dystrophy C0026850 mouse GSE3252 sample 158	29/362	1.16341e-18	5.1978e-18	4.77632e-20	2.21738e-19	-0.800285	33.0479	IFITM3;IFITM2;SPARC;BEX1;RPL34;RPL7;RPS15;RPS14;RPS17;TUBA1B;RPS11;RPS27A;GLUL;RPS10;TMSB10;RPS12;TSC22D1;RPL13A;RPL23A;TUBA4A;EEF1A1;RPS29;RPL27A;RPL37A;ALDH1A1;SPARCL1;PAM;PFKM;RPS23
Parkinson's disease DOID-14330 human GSE6613 sample 788	26/274	1.23811e-18	5.502e-18	9.7205e-20	4.27393e-19	-0.821556	33.8752	IFITM3;IFITM2;HBB;LDHB;TUBA1C;RPS17;TUBA1B;RPS19;BASP1;CFL1;UBC;RPL37;RPS27A;GLUL;RPL39;HLA-B;FTH1P5;HUWE1;HLA-C;HBA1;RPS27;RPS29;TXNIP;TPT1;HSPA1A;FTL
bronchopulmonary dysplasia UMLS CUI-C0006287 human GSE8586 sample 919	27/305	1.5463e-18	6.83497e-18	9.52815e-20	4.23417e-19	-0.785057	32.1957	CYFIP2;RPL31;RPL34;GBE1;PTPRO;HBB;RPL9;RPL7;RPS15;RPS17;RPS19;NPTN;RPL37;RPS27A;RPL39;RPL22;FTH1P5;RPL23A;HBA1;MLLT11;RPS25;RPS29;NDUFAB1;RPL24;SPARCL1;HSPA1A;RPS23
Retinitis Pigmentosa C0035334 mouse GSE128 sample 33	28/338	1.99038e-18	8.75136e-18	9.7121e-20	4.27393e-19	-0.782207	31.8814	IFITM3;SNAP25;SPARC;RPL34;ATP5A1;RPLP0;ACTB;RPL7;GJA1;TUBA1B;CFL1;UBC;NPTN;RPL37;RPS11;RPS27A;ATP6V0E2;TNPO1;B2M;SPTAN1;NSF;SYT1;RPL23A;EEF1A1;ALDH1A1;CRYAB;TPT1;HSPA1A
Emery-Dreifuss muscular dystrophy DOID-11726 mouse GSE6399 sample 675	25/253	2.24144e-18	9.80334e-18	2.11297e-19	9.09781e-19	-0.89732	36.4666	RPL34;ATP5G3;RPL9;LDHB;ATP5B;GJA1;UBC;RPS11;RPS27A;B2M;RPS10;RPL22;RPL13A;RPL23A;TUBA4A;HADHB;RPS29;RPL27A;NDUFAB1;RPL37A;SPARCL1;CRYAB;PAM;TPT1;RPS23
B-cell chronic lymphocytic leukaemia/small lymphocytic lymphoma C0023458 human GSE8835 sample 194	24/228	2.55612e-18	1.11211e-17	3.03098e-19	1.27554e-18	-0.748305	30.3124	CYFIP2;ATP6V0E1;DUSP1;YWHAB;ATPIF1;RPS6;NDUFB2;HBB;HBA1;RPL9;TUBA4A;RPS15;RPS25;MT2A;RPS27;RPS19;RPL24;TXNIP;RPL15;RPL37;XIST;RPS11;TMSB10;HLA-DPA1
cerebral palsy DOID-1969 human GSE31243 sample 878	27/312	2.77236e-18	1.19991e-17	1.63597e-19	7.11775e-19	-0.759463	30.7027	IFITM3;SPARC;RPL34;ATP5C1;HBB;ACTB;RPS17;TUBA1B;RPS19;CFL1;METTL7A;TMSB10;RPS12;TSC22D1;HUWE1;RPS3A;HBA1;HADHB;EEF1A1;RPS27;RPS29;NACA;RPL24;CRYAB;HSPA1A;RPS23;FTL
LGLL - Large granular lymphocytic leukemia C1522378 human GSE10631 sample 47	29/375	3.03992e-18	1.3089e-17	1.17377e-19	5.13369e-19	-0.719859	29.0353	IFITM3;IFITM2;YWHAB;ATP5A1;HBB;ADD3;RPL9;ACTB;MT2A;BASP1;CFL1;NPTN;RPL37;B2M;GLUL;RPL39;HLA-DPA1;HLA-B;HLA-C;HBA1;EEF1A1;RPS25;RPS27;RPS29;TXNIP;CALM1;HSPA1A;RPS23;FTL
myotonic dystrophy type 1 DOID-11722 human GSE7177 sample 1053	27/316	3.84436e-18	1.64673e-17	2.21553e-19	9.49025e-19	-0.754784	30.2668	IFITM2;BEX1;MAGED1;YWHAB;PNMAL1;GBE1;STMN2;HSPB1;MT1X;FAM127A;RTN4;RGS4;MT2A;GJA1;NPTN;B2M;RPL39;MT1HL1;DYNLT3;RPS6;HLA-C;TUBA4A;EEF1A1;VDAC3;PAM;TPT1;HSPA1A
Sjogren's syndrome DOID-12894 human GSE23117 sample 888	23/207	3.99338e-18	1.70179e-17	5.83191e-19	2.36406e-18	-0.742137	29.7314	DDX17;HLA-B;FTH1P5;HUWE1;HLA-C;ATP5C1;HBB;RPS3A;RPL9;HADHB;EEF1A1;CFL1;RPL37A;GNAS;NPTN;SPARCL1;RPL15;XIST;RPS11;B2M;RPL39;TPT1;HLA-DPA1
Obesity C0028754 rat GSE1813 sample 15	27/319	4.8973e-18	2.07636e-17	2.77409e-19	1.18219e-18	-0.792558	31.5896	IFITM3;SPARC;ATP5A1;NDUFB2;ATP5C1;HSPB1;ATP5G3;LDHB;TUBA1C;ATP5B;MT2A;CALD1;PEA15;TMSB10;ATP6V0E1;MDH1;DUSP1;DYNLT3;HADHB;TUBB2A;NDUFAB1;SPARCL1;TXNIP;CALM1;CRYAB;GAPDH;HSPA1A
pancreatic non-invasive intraductal papillary-mucinous carcinoma DOID-7685 human GSE19650 sample 609	27/320	5.30577e-18	2.23812e-17	2.98851e-19	1.26707e-18	-0.690728	27.4756	RPL31;RPL34;PTPRO;RPLP0;NDUFB2;NDRG1;ACTB;RPS15;TUBA1C;ATP5B;TUBA1B;RPS19;CFL1;RPS11;RPL39;TMSB10;RPL22;HLA-B;HLA-C;ATP1B1;RPS27;RPS29;NDUFAB1;RPL37A;RPL24;TXNIP;GAPDH
Asthma, allergic C0155877 human GSE3004 sample 360	29/383	5.38686e-18	2.26085e-17	2.00839e-19	8.69255e-19	-0.696505	27.6948	IFITM3;HBB;HSPB1;NDRG1;ACTB;TUBA1B;TUBB3;PEA15;CFL1;UBC;NPTN;RPL37;RPS11;TMSB10;TSC22D1;DUSP1;HLA-C;HBA1;ATP1B1;RPS27;TUBB2A;RPS29;MAFF;ALDH1A1;RPL24;CALM1;GAPDH;TPT1;HSPA1A
cerebral palsy DOID-1969 human GSE31243 sample 503	26/291	5.55882e-18	2.3213e-17	3.87486e-19	1.61809e-18	-0.757237	30.0859	IFITM3;SPARC;RPL34;PTPRO;HBB;ACTB;RPS17;TUBA1B;RPS19;CFL1;METTL7A;TMSB10;RPS12;TSC22D1;HUWE1;RPS3A;HBA1;HADHB;EEF1A1;RPS27;NACA;RPL24;CRYAB;HSPA1A;RPS23;FTL
Macular degeneration C0024437 human GSE1719 sample 46	25/263	5.71731e-18	2.37554e-17	4.97973e-19	2.04859e-18	-0.71121	28.2372	ATP6V1A;RPL34;NDRG1;ACTB;RPS15;LDHB;BASP1;RPL37;GLUL;GABARAPL1;ATP6V0E1;TSC22D1;DUSP1;RPS6;RPL23A;NACA;RPL27A;MAFF;RPL37A;ATP6V1B2;VDAC3;RPL24;CRYAB;TPT1;HSPA1A
cerebral palsy DOID-1969 human GSE11686 sample 913	26/292	6.05315e-18	2.50257e-17	4.19222e-19	1.7332e-18	-0.746769	29.6064	RPL34;HBB;HSPB1;RTN4;RPL7;CDC42;RPS17;RPS19;METTL7A;RPS27A;DDX17;DUSP1;RPL22;ATPIF1;RPL13A;HBA1;TUBA4A;EEF1A1;RPS27;NACA;RCAN2;RPL24;XIST;CALM1;GAPDH;TPT1
Neurofibromatosis DOID-8712 mouse GSE1482 sample 669	26/295	7.80032e-18	3.20894e-17	5.30011e-19	2.16965e-18	-0.731256	28.8059	SNAP25;GABRB1;RPL34;ATP5A1;ENO2;NDRG1;RPL7;RPS17;UCHL1;RPS19;MOBP;FTH1;CFL1;UBC;MBP;RPL37;RPS11;RPS27A;TSC22D1;RPL23A;GFAP;EEF1A1;RPL27A;CALM1;PFKM;RPS23
invasive ductal carcinoma DOID-3008 human GSE21422 sample 606	26/296	8.48277e-18	3.4725e-17	5.72787e-19	2.33326e-18	-0.746542	29.3455	MAGED1;YWHAB;RPLP0;ATP5C1;HSPB1;ACTB;TUBA1C;MT2A;TUBA1B;RGS1;FTH1;CFL1;UBC;B2M;TMSB10;HLA-DPA1;TUBB;HLA-B;FTH1P5;HLA-C;ATP1B1;MLLT11;NDUFAB1;GAPDH;HSPA1A;FTL
nasopharynx carcinoma DOID-9261 human GSE13597 sample 808	28/358	9.05911e-18	3.69026e-17	3.99985e-19	1.66194e-18	-0.644755	25.302	SPARC;ATP5A1;RPLP0;HBB;HSPB1;ATP5G3;RPL9;LDHB;ATP5B;MT2A;GJA1;TUBA1B;RPS19;FTH1;RPL37;TMSB10;HLA-DPA1;MDH1;TUBB;RPL22;FTH1P5;HBA1;NACA;GNAS;RPL24;XIST;GAPDH;FTL
Essential Thrombocytemia C0040028 human GSE2006 sample 434	30/426	1.02798e-17	4.16707e-17	3.03919e-19	1.27554e-18	-0.642444	25.1301	IFITM3;IFITM2;HSPB1;MT1X;ACTB;RTN4;TUBA1C;TUBA1B;MT2A;TUBB3;FTH1;PEA15;CFL1;NPTN;RPL15;TMSB10;MT1HL1;TSC22D1;TUBB;DYNLT3;HLA-B;FTH1P5;HUWE1;HLA-C;HBA1;TUBB4B;GNAS;ANP32B;GAPDH;FTL
CML - Chronic myeloid leukemia C0023473 human GSE11889 sample 403	27/334	1.58158e-17	6.38008e-17	8.26703e-19	3.31879e-18	-0.640266	24.769	ATP5A1;PTPRO;RPLP0;NDUFB2;HBB;RTN4;RPS15;RPS14;LDHB;RPS19;CFL1;RPS11;HLA-DPA1;DDX17;RPS6;RPL13A;ATP1B1;MLLT11;EEF1A1;RPS27;RPL27A;RPL37A;VDAC3;RPL24;ANP32B;XIST;HSPA1A
Sickle Cell Anemia C0002895 human GSE9877 sample 109	29/403	2.12363e-17	8.52529e-17	7.31343e-19	2.95022e-18	-0.673494	25.856	IFITM3;ATP6V1A;IFITM2;PTPRO;HSPB1;ATP5G3;RPL9;FAM127A;LDHB;TUBA1C;ATP5B;RPS14;GJA1;TUBA1B;FTH1;PEA15;MDH1;RPS6;HLA-B;FTH1P5;HLA-C;RPS27;ALDH1A1;ATP6V1B2;GNAS;RPL24;MT1G;FTL;RPS23
Sjogren's syndrome DOID-12894 human GSE23117 sample 890	23/223	2.13512e-17	8.53021e-17	2.65813e-18	1.05186e-17	-0.68256	26.2004	DDX17;HLA-B;HUWE1;HLA-C;HBB;RPS3A;RPL23A;ADD3;RPL9;EEF1A1;RPS27;RPS29;RPL27A;RPL37A;NPTN;RPL15;XIST;RPS11;B2M;RPL39;TMSB10;HLA-DPA1;FTL
Aplastic anaemia C0002874 human GSE3807 sample 424	24/254	3.15565e-17	1.25471e-16	3.00305e-18	1.17161e-17	-0.692826	26.3237	CYFIP2;YWHAB;RPLP0;HUWE1;HBB;RPL13A;MT1X;RPS3A;RPL23A;HBA1;ADD3;LDHB;MT2A;RPS19;RPL27A;MT1F;RPL24;MT1G;MT1H;XIST;B2M;TMSB10;TPT1;MT1HL1
Sarcoidosis C0036202 human GSE2657 sample 12	29/413	4.0945e-17	1.62025e-16	1.36062e-18	5.43593e-18	-0.632747	23.8763	CYFIP2;IFITM3;IFITM2;YWHAB;RPLP0;HBB;ATP5G3;ADD3;MT2A;RGS1;FTH1;CFL1;UBC;TMSB10;B2M;DUSP1;HBA1;TUBB4B;TUBA4A;TUBB2A;RPS27;MT1F;GNAS;VDAC3;RPL24;ANP32B;CALM1;GAPDH;HSPA1A
Hypertension C0020538 rat GSE2739 sample 209	21/182	5.61758e-17	2.21242e-16	1.0534e-17	3.96098e-17	-0.720591	26.9631	SPARC;TSC22D1;RPL31;RPS6;HBB;RPS3A;HBA1;RPL9;EEF1A1;CDC42;RPS29;NACA;RPL27A;ALDH1A1;PLP1;RPS27A;B2M;CRYAB;RPL39;TPT1;HSPA1A
schizophrenia DOID-5419 human GSE12679 sample 768	28/384	5.64679e-17	2.21343e-16	2.23419e-18	8.8833e-18	-0.736824	27.5667	IFITM3;GABRB1;IFITM2;SPARC;GBE1;RPLP0;FAM107A;MT1X;NDRG1;ATP5B;MT2A;GJA1;RPS19;RPS11;MT1HL1;ATP6V0E1;FTH1P5;RPL13A;HADHB;RPS25;RPL27A;MAFF;MT1F;RPL24;MT1H;CRYAB;PAM;FTL
acute myocardial infarction DOID-9408 mouse GSE775 sample 1002	27/352	5.97483e-17	2.33103e-16	2.86901e-18	1.1246e-17	-0.6104	22.8023	IFITM3;RPLP0;ATP5C1;ACTB;RTN4;RPL7;TUBA1C;GJA1;TUBA1B;RPS19;TUBB3;CFL1;RPL37;RPS11;RPS27A;RPS10;SPTAN1;TMSB10;TSC22D1;RPL23A;EEF1A1;TUBB2A;RPL27A;TXNIP;CALM1;CRYAB;HSPA1A
Huntington's disease DOID-12858 mouse GSE3248 sample 727	27/354	6.89206e-17	2.67072e-16	3.28069e-18	1.27395e-17	-0.677276	25.2039	CYFIP2;RTN3;RTN1;ACTB;CDC42;TUBA1C;UCHL1;TUBA1B;BASP1;TUBB3;RPL37;TMSB10;DYNC1I1;DDX17;GABARAPL1;SYT1;RPS6;GFAP;EEF1A1;TUBB2A;RPL27A;RPL37A;ATP6V1B2;GNAS;CALM1;GAPDH;RPS23
Meningococcal infection C0025303 human GSE4646 sample 347	28/387	6.90981e-17	2.67072e-16	2.703e-18	1.06455e-17	-0.590184	21.9613	RPL31;RPL34;PTPRO;MT1X;RPL9;NDRG1;RTN4;RPS14;GJA1;MT2A;FTH1;UBC;RPL37;RPS27A;RPS11;RPL39;TMSB10;B2M;MT1HL1;DUSP1;FTH1P5;RPS25;RPS27;RPS29;RPL27A;MAFF;MT1H;RPS23
Neurofibromatosis DOID-8712 mouse GSE1482 sample 665	24/265	8.37592e-17	3.2224e-16	7.37486e-18	2.8242e-17	-0.74659	27.6377	CYFIP2;SNAP25;MAGED1;YWHAB;ATPIF1;RPLP0;RPL7;MLLT11;RPS17;UCHL1;TUBA1B;TUBB2A;VSNL1;CFL1;UBC;RPL37A;GNAS;RPL37;RPS11;RPS27A;TMSB10;DYNC1I1;TPT1;RPS23
Pseudomonas Infection C0033817 human GSE923 sample 170	27/361	1.12791e-16	4.31934e-16	5.21287e-18	2.01483e-17	-0.584618	21.4678	RTN3;RPL34;RPL9;ACTB;LDHB;TUBA1C;ATP5B;TUBA1B;TUBB3;FTH1;UBC;NPTN;RPL37;RPS27A;B2M;TMSB10;TUBB;RPL22;HLA-B;FTH1P5;HLA-C;TUBB4B;EEF1A1;RPS25;NACA;MAFF;GAPDH
Vulvar intraepithelial tumor UMLS CUI-C0346210 human GSE5563 sample 967	26/330	1.2278e-16	4.68028e-16	6.89245e-18	2.65168e-17	-0.619415	22.693	YWHAB;HBB;HSPB1;NDRG1;ACTB;LDHB;TUBA1C;TUBA1B;CFL1;B2M;NEFH;TUBB;RPL22;HLA-B;HLA-C;HBA1;TUBB4B;TUBA4A;RPS25;RPS27;RPS29;MAFF;ANP32B;CALM1;GAPDH;HSPA1A
familial hypercholesterolemia DOID-13810 human GSE6054 sample 910	25/300	1.32174e-16	5.01536e-16	9.07415e-18	3.4432e-17	-0.667057	24.3892	YWHAB;RPLP0;ATP5C1;ACTB;RPS15;CDC42;TUBA1C;RPS17;TUBA1B;CFL1;RPL37;RPS11;DUSP1;HUWE1;HLA-C;RPL13A;RPS3A;RPL23A;TUBB2A;RPL37A;GNAS;XIST;GAPDH;TPT1;HSPA1A
Duchenne muscular dystrophy (DMD) C0013264 mouse GSE466 sample 328	26/332	1.42252e-16	5.37324e-16	7.91116e-18	3.01568e-17	-0.582748	21.2638	IFITM3;MACF1;SPARC;RPLP0;RPL7;CDC42;TUBA1C;TUBA1B;RPS19;TUBB3;CFL1;NPTN;RPL37;RPS11;RPS27A;B2M;RPS10;TMSB10;DDX17;TSC22D1;ATPIF1;RPS6;RPL23A;EEF1A1;TUBB2A;CALM1
acute myocardial infarction DOID-9408 mouse GSE775 sample 1003	25/303	1.67175e-16	6.2861e-16	1.12933e-17	4.2084e-17	-0.604547	21.9617	IFITM3;AHCYL1;RPL34;RPLP0;ACTB;RTN4;TUBA1C;TUBA1B;RPS19;TUBB3;CFL1;UBC;RPL37;RPS11;RPS27A;SPTAN1;TMSB10;GABARAPL1;RPS6;RPL23A;EEF1A1;TUBB2A;TXNIP;CALM1;RPS23
Dehydration C0011175 rat GSE3110 sample 443	26/337	2.04623e-16	7.65954e-16	1.11239e-17	4.16394e-17	-0.638668	23.0721	SNAP25;SPARC;BEX1;RTN1;MAGED1;YWHAB;ATP5G3;TUBA1C;UCHL1;TUBB3;FTH1;CFL1;NPTN;ATP6V0E2;ATP1B1;DCLK1;MLLT11;REEP1;TUBB2A;ATP6V1B2;GNAS;VDAC3;CALM1;PAM;SCG2;GAPDH
actinic keratosis DOID-8866 human GSE2503 sample 628	20/170	2.18845e-16	8.15518e-16	4.63374e-17	1.65264e-16	-0.559383	20.1703	IFITM3;IFITM2;SPARC;HLA-B;FTH1P5;HLA-C;HBB;HSPB1;HBA1;NDRG1;TUBA4A;ACTB;TUBA1C;GJA1;BASP1;TUBB3;CFL1;RPL37A;B2M;TMSB10
Obesity C0028754 human GSE474 sample 236	27/371	2.23706e-16	8.29909e-16	9.93823e-18	3.75394e-17	-0.549627	19.8065	SPARC;RPL34;GBE1;ATP5A1;MT1X;ATP5G3;RTN4;RPS15;TUBA1C;ATP5B;MT2A;CFL1;METTL7A;MT1HL1;TSC22D1;TUBB4B;ATP1B1;TUBA4A;HADHB;REEP1;NDUFAB1;MT1F;VDAC3;MT1H;PAM;HSPA1A;FTL
nephronophthisis DOID-12712 mouse GSE6113 sample 942	25/307	2.27726e-16	8.41067e-16	1.50655e-17	5.5642e-17	-0.583337	21.0108	IFITM3;SPARC;RPL31;HSPB1;ACTB;RPS15;RPS14;TUBA1C;RPS17;TUBA1B;RPS19;RPL37;RPS11;RPS27A;B2M;RPL39;RPS10;TSC22D1;RPL22;RPS27;RPS29;RPL27A;RPL24;TXNIP;TPT1
Actinic keratosis C0022602 human GSE2503 sample 350	20/171	2.45803e-16	9.03815e-16	5.14107e-17	1.81027e-16	-0.554101	19.9155	IFITM3;IFITM2;SPARC;HLA-B;FTH1P5;HLA-C;HBB;HSPB1;HBA1;NDRG1;TUBA4A;ACTB;TUBA1C;GJA1;BASP1;TUBB3;CFL1;RPL37A;B2M;TMSB10
Escherichia coli infection of the central nervous system C1320188 mouse GSE3253 sample 341	27/375	2.92442e-16	1.07057e-15	1.27985e-17	4.74801e-17	-0.610461	21.8351	IFITM3;RTN3;AHCYL1;IFITM2;RTN1;FAM107A;ENO2;ATP5B;SV2B;BASP1;NPTN;ATP6V0E2;B2M;GLUL;SPTAN1;TMSB10;TSC22D1;SYT1;DNM1;GFAP;EEF1A1;VSNL1;NACA;RCAN2;TXNIP;CALM1;TPT1
Leukemia, Acute Megakaryocytic C0023462 mouse GSE2433 sample 95	24/282	3.46775e-16	1.2639e-15	2.74728e-17	1.00131e-16	-0.648385	23.0811	IFITM2;RPL34;RPL22;RPLP0;RPL13A;RPL23A;RPL9;RPL7;RPS15;EEF1A1;RPS14;RPS17;RPS19;NACA;RPL27A;RPL37A;RPL24;RPL15;ANP32B;RPS11;RPS27A;RPS10;GAPDH;RPS23
Dental cavity, complex C0399396 human GSE1629 sample 175	21/199	3.54492e-16	1.28639e-15	5.54344e-17	1.93554e-16	-0.561088	19.9612	IFITM3;IFITM2;RPLP0;HLA-B;FTH1P5;HLA-C;HBB;MT1X;HBA1;MT2A;BASP1;FTH1;CFL1;MT1F;MT1G;MT1H;B2M;TMSB10;MT1HL1;HLA-DPA1;FTL
nemaline myopathy DOID-3191 mouse GSE3384 sample 977	27/379	3.81036e-16	1.3767e-15	1.64348e-17	6.04306e-17	-0.522081	18.5358	IFITM3;MACF1;SPARC;RPL34;ATP5A1;RPLP0;NDUFB2;ATP5C1;RTN4;LDHB;RPS17;TUBA1B;UBC;RPL37;MAP4;RPS11;ATP6V0E2;B2M;RPS6;RPL23A;HADHB;EEF1A1;RPL27A;NDUFAB1;GNAS;HSPA1A;RPS23
type 1 diabetes mellitus 9744 rat GSE4990 sample 474	22/227	4.15405e-16	1.49438e-15	5.04946e-17	1.78557e-16	-0.650314	23.0323	ATP6V0E1;RPL31;YWHAB;RPL34;RPL22;NDUFB2;ATP5C1;HBB;RPS3A;HBA1;RPL9;RPS14;RPS27;RPS29;RPL27A;UBC;ANP32B;RPL37;RPS11;SPTAN1;RPS23;RPS12
Serous carcinoma C0206701 human GSE10971 sample 58	24/287	5.16917e-16	1.85154e-15	3.98175e-17	1.43862e-16	-0.678177	23.8709	RTN3;SPARC;TUBB;HLA-B;FTH1P5;HLA-C;ATP5G3;NDRG1;LDHB;TUBA1C;ATP5B;MT2A;TUBA1B;BASP1;FTH1;CFL1;MT1G;MT1H;ANP32B;B2M;RPL39;TMSB10;MT1HL1;FTL
Gamma-hydroxybutyric acidaemia C0268631 mouse GSE2866 sample 409	27/384	5.28022e-16	1.8832e-15	2.23776e-17	8.19197e-17	-0.580819	20.4317	MACF1;RTN3;AHCYL1;STXBP1;RPL34;STMN2;ENO2;ACTB;TUBA1C;GJA1;RPS19;FTH1;CFL1;NPTN;RPS27A;ATP6V0E2;DYNC1I1;NSF;SYT1;GAD1;RPS6;DNM1;GFAP;RPS27;RPL27A;PFKM;GAPDH
MS (Multiple Sclerosis) C0026769 mouse GSE842 sample 381	23/260	6.40712e-16	2.27535e-15	6.01494e-17	2.08267e-16	-0.636501	22.2673	IFITM3;RPL34;RPLP0;RPS6;RPL23A;ACTB;RTN4;RPL7;GFAP;EEF1A1;TUBA1C;RPS17;RPS19;RPL27A;FTH1;RPL37A;RPL37;RPS11;RPS27A;B2M;RPS10;TPT1;RPS23
familial hypercholesterolemia DOID-13810 human GSE6088 sample 907	25/321	6.48383e-16	2.29279e-15	4.00808e-17	1.44187e-16	-0.597146	20.8834	CYFIP2;RPL31;YWHAB;PTPRO;ATP5C1;RPL9;CDC42;LDHB;RGS1;CFL1;RPL39;RPL22;HUWE1;RPS3A;RPL23A;EEF1A1;RPS27;RPS29;RPL37A;GNAS;RPL24;ANP32B;XIST;TPT1;RPS23
ALS (Amyotrophic Lateral Sclerosis) C0002736 mouse GSE4390 sample 389	22/232	6.59244e-16	2.32132e-15	7.71117e-17	2.6155e-16	-0.597444	20.8839	IFITM3;SPARC;RPL34;RPLP0;RPS6;NDRG1;ACTB;RPL7;GFAP;EEF1A1;BASP1;RPL27A;FTH1;CFL1;RPL37A;RPL37;RPS11;RPS27A;B2M;RPS10;TPT1;RPS23
myelodysplastic syndrome DOID-0050908 human GSE19429 sample 812	24/291	7.07349e-16	2.4802e-15	5.33224e-17	1.86966e-16	-0.632745	22.0733	IFITM3;IFITM2;BEX1;RPL34;ATP5A1;RPLP0;FTH1P5;HBB;RPS3A;HBA1;HADHB;RPS25;LDHB;RPS19;RPS29;BASP1;NDUFAB1;UBC;NPTN;ANP32B;RPS11;B2M;RPL39;FTL
Gamma-hydroxybutyric acidaemia C0268631 mouse GSE2866 sample 205	24/292	7.64452e-16	2.66916e-15	5.73235e-17	1.99313e-16	-0.574684	20.0033	MACF1;RTN3;GABARAPL1;AHCYL1;RPL34;GAD1;ATPIF1;RPS6;RPL23A;ACTB;RTN4;RPL7;RPS17;GJA1;RPS19;BASP1;NPTN;RPL37;XIST;RPS11;RPS27A;B2M;RPS10;RPS23
myelodysplastic syndrome DOID-0050908 human GSE19429 sample 747	25/324	8.05802e-16	2.80176e-15	4.9142e-17	1.74517e-16	-0.531573	18.4746	IFITM3;ATP6V1A;IFITM2;BEX1;MAGED1;RPL34;HBB;MT1X;RPS15;MT2A;RPS19;BASP1;RPS11;B2M;RPL39;MT1HL1;HLA-DPA1;HLA-B;HLA-C;ATP1B1;RPS29;MT1F;TPT1;RPS23;FTL
Senescence C0001792 mouse GSE5078 sample 331	24/293	8.25913e-16	2.84786e-15	6.16089e-17	2.12436e-16	-0.55626	19.3189	IFITM3;DDX17;NDRG4;MAGED1;STXBP1;ATPIF1;ENO2;NDRG1;RTN4;RPL7;GFAP;EEF1A1;TUBA1C;RPS17;GJA1;TUBA1B;RPS19;UBC;GNAS;SPARCL1;PKP4;RPS11;B2M;GLUL
systemic lupus erythematosus DOID-9074 human GSE13887 sample 450	26/357	8.24991e-16	2.84786e-15	4.12972e-17	1.47922e-16	-0.478809	16.6296	RPL34;HBB;ADD3;RPL9;NDRG1;RTN4;BASP1;RGS1;FTH1;NPTN;RPL37;RPS11;RPS27A;DUSP1;RPS6;FTH1P5;HBA1;RPS25;MAFF;VDAC3;TXNIP;ANP32B;XIST;CALM1;GAPDH;FTL
Pulmonary Hypertension C0020542 human GSE703 sample 241	28/427	8.66436e-16	2.97524e-15	2.97547e-17	1.07975e-16	-0.378008	13.1101	YWHAB;ATP5A1;ATP5C1;ATP5G3;NDRG1;RPL7;LDHB;MT2A;RPS19;FTH1;RPS27A;TMSB10;B2M;GLUL;HLA-DPA1;MDH1;RPS3A;HADHB;RPS27;NACA;RPL27A;ATP6V1B2;GNAS;RPL24;MT1H;GAPDH;TPT1;FTL
Down Syndrome C0013080 mouse GSE1611 sample 105	24/294	8.92043e-16	3.05057e-15	6.61976e-17	2.27315e-16	-0.536198	18.5809	CYFIP2;ATP6V1A;DDX17;NDRG4;SPARC;GAD1;ATP5A1;ENO2;DNM1;RTN4;TUBB2A;MOBP;BASP1;UBC;RPL37A;GNAS;XIST;B2M;GLUL;NEFH;SPTAN1;TMSB10;INA;RPS23
hepatitis C DOID-1883 human GSE20948 sample 599	24/295	9.63178e-16	3.28033e-15	7.11098e-17	2.43178e-16	-0.527712	18.2463	RPL34;RPLP0;RPS6;RPL13A;RPS3A;RPL9;EEF1A1;RPS17;RPS29;FTH1;NDUFAB1;RPL37A;ALDH1A1;RPL24;TXNIP;ANP32B;RPL37;RPL39;PFKM;GAPDH;TPT1;HSPA1A;RPS12;FTL
Endometriosis C0014175 human GSE7305 sample 149	25/330	1.23601e-15	4.19233e-15	7.34371e-17	2.50107e-16	-0.463848	15.9224	IFITM3;RPL34;ATP5C1;HBB;HSPB1;ATP5G3;ATP5B;CALD1;FTH1;NPTN;RPL15;RPS27A;TMSB10;RPL22;FTH1P5;HBA1;ATP1B1;RPS25;RPS27;RPS29;RCAN2;SPARCL1;TPT1;RPS23;FTL
endometrial cancer DOID-1380 human GSE17025 sample 844	23/269	1.34801e-15	4.55366e-15	1.1983e-16	4.04791e-16	-0.587588	20.1191	IFITM3;TUBB;ATP5A1;PTPRO;RPS6;FTH1P5;HLA-C;ATP5C1;HSPB1;ATP1B1;ADD3;NDRG1;ACTB;RTN4;TUBA1C;ATP5B;TUBA1B;FTH1;CFL1;CALM1;ATP6V0E2;TMSB10;GAPDH
Breast cancer DOID-1612 mouse GSE24594 sample 616	22/242	1.60604e-15	5.4033e-15	1.7495e-16	5.83869e-16	-0.552139	18.8086	SPARC;MAGED1;DUSP1;RPLP0;RPL13A;HSPB1;RPL23A;ATP5G3;ACTB;EEF1A1;RPS25;RPS14;RPS29;CALD1;RPL27A;VDAC3;TXNIP;ANP32B;RPS27A;RPL39;TPT1;RPS23
endometrial cancer DOID-1380 human GSE17025 sample 841	23/272	1.7164e-15	5.75134e-15	1.49978e-16	5.04582e-16	-0.594005	20.1953	IFITM3;YWHAB;TUBB;GAD1;HLA-B;HLA-C;ATP5C1;HSPB1;TUBB4B;ATP1B1;ADD3;ACTB;LDHB;TUBA1C;TUBA1B;FTH1;CFL1;VDAC3;CALM1;B2M;GLUL;TMSB10;GAPDH
Huntington's disease DOID-12858 human GSE24250 sample 671	24/307	2.36411e-15	7.88986e-15	1.6465e-16	5.51712e-16	-0.47871	16.1222	IFITM3;RTN3;IFITM2;YWHAB;ATP5A1;HLA-B;FTH1P5;HLA-C;HBB;HBA1;ACTB;RTN4;HADHB;TUBA1C;TUBA1B;FTH1;CFL1;UBC;GNAS;GLUL;GAPDH;HSPA1A;HLA-DPA1;FTL
Transplanted Heart Complication C0340529 mouse GSE582 sample 373	24/308	2.54312e-15	8.45333e-15	1.76306e-16	5.86042e-16	-0.445175	14.9603	DUSP1;RPLP0;RPS6;RPL13A;RPL23A;NDRG1;RPL7;EEF1A1;TUBA1C;RPS19;BASP1;TUBB3;RPL27A;FTH1;CFL1;UBC;ANP32B;RPL37;CALM1;RPS11;RPS10;TMSB10;HSPA1A;RPS23
myelodysplastic syndrome DOID-0050908 human GSE19429 sample 750	23/283	4.0574e-15	1.34331e-14	3.34199e-16	1.09771e-15	-0.57446	19.0366	IFITM3;IFITM2;BEX1;NDUFB2;HBB;MT1X;HBA1;ATP1B1;ACTB;HADHB;LDHB;ATP5B;MT2A;GJA1;RPS19;BASP1;NDUFAB1;MT1F;MT1H;MT1HL1;RPS23;HLA-DPA1;FTL
myotonic dystrophy type 1 DOID-11722 human GSE7178 sample 1052	25/348	4.23353e-15	1.39606e-14	2.34298e-16	7.75704e-16	-0.439937	14.56	SPARC;BEX1;MAGED1;ATP5C1;ATP5G3;RPL9;ACTB;ATP5B;FTH1;UBC;B2M;RPL39;TMSB10;MDH1;TUBB4B;MLLT11;HADHB;ALDH1A1;PLP1;GNAS;TXNIP;FGF13;PFKM;HSPA1A;FTL
Dehydration C0011175 rat GSE3131 sample 60	21/225	4.30101e-15	1.4127e-14	5.41377e-16	1.75736e-15	-0.56481	18.6839	NSF;YWHAB;STXBP1;ACTB;DNM1;GLS;EEF1A1;MT2A;TUBA1B;RPS29;CHN1;PLP1;GNAS;NPTN;SPARCL1;VAMP1;RPL15;RPS27A;GLUL;PAM;GAPDH
prostate cancer DOID-10283 human GSE3325 sample 991	23/285	4.72477e-15	1.54578e-14	3.85254e-16	1.26042e-15	-0.495021	16.3287	RTN3;BEX1;ATP6V0E1;STXBP1;TUBB;DYNLT3;PTPRO;RPLP0;FTH1P5;HBB;HBA1;TUBB4B;ATP1B1;TUBA1C;TUBA1B;RPS19;PEG10;MAP1B;UBC;GNAS;RPL39;TMSB10;HSPA1A
Malignant Melanoma C0025202 human GSE3189 sample 117	25/350	4.83191e-15	1.57464e-14	2.6548e-16	8.75451e-16	-0.395318	13.0311	STXBP1;HSPB1;ACTB;FAM127A;RPS14;LDHB;TUBA1C;TUBA1B;RPS19;TUBB3;FTH1;PEA15;CFL1;UBC;ATP6V0E2;TUBB;RPL22;HLA-B;TUBB4B;ATP6V1B2;PLP1;GNAS;CRYAB;GAPDH;FTL
Type 1 diabetes mellitus C0011854 mouse GSE4616 sample 363	22/257	5.65882e-15	1.83691e-14	5.61037e-16	1.81409e-15	-0.496006	16.2717	IFITM3;GABARAPL1;AHCYL1;ATPIF1;RPLP0;RPS6;RPL23A;RTN4;RPL7;HADHB;TUBA1C;RPS17;RPS19;RPL27A;FTH1;RPL37A;TXNIP;PKP4;RPL37;RPS27A;B2M;RPS23
esophagus adenocarcinoma DOID-4914 human GSE1420 sample 644	24/322	6.87104e-15	2.22173e-14	4.48479e-16	1.46152e-15	-0.374514	12.2134	IFITM3;IFITM2;SPARC;TSC22D1;MAGED1;RPL34;TUBB;RPLP0;HLA-B;HLA-C;RPL23A;ATP1B1;NDRG1;ACTB;TUBA1C;TUBA1B;CFL1;B2M;RPL39;TMSB10;TPT1;HSPA1A;HLA-DPA1;FTL
amyotrophic lateral sclerosis DOID-332 rat GSE7493 sample 682	23/292	7.97431e-15	2.55855e-14	6.28505e-16	1.99346e-15	-0.530477	17.2206	NDRG4;DUSP1;YWHAB;ATP5A1;STMN2;RPS3A;ATP1B1;ACTB;CDC42;LDHB;TUBA1C;UCHL1;RPS19;NACA;RPL27A;MAP1B;GNAS;NEFM;CALM1;RPS11;ATP6V0E2;RAB6B;GAPDH
Sjogren's syndrome DOID-12894 human GSE23117 sample 889	23/292	7.97431e-15	2.55855e-14	6.28505e-16	1.99346e-15	-0.458302	14.8776	DDX17;IFITM2;RPL34;RPL22;PTPRO;HLA-B;FTH1P5;HLA-C;HBB;RPS3A;HBA1;ADD3;ACTB;RPS27;RPS29;BASP1;FTH1;CFL1;XIST;B2M;TMSB10;HLA-DPA1;FTL
myelodysplastic syndrome DOID-0050908 human GSE19429 sample 748	24/327	9.68129e-15	3.07067e-14	6.19495e-16	1.98e-15	-0.430483	13.8911	IFITM3;ATP6V1A;IFITM2;RPL34;PTPRO;HLA-B;HBB;MT1X;ATP1B1;HADHB;MT2A;RPS27;RPS19;RPS29;MT1F;NPTN;MT1G;MT1H;METTL7A;RPL39;HSPA1A;MT1HL1;HLA-DPA1;FTL
endometrial cancer DOID-1380 human GSE17025 sample 848	24/327	9.68129e-15	3.07067e-14	6.19495e-16	1.98e-15	-0.402357	12.9835	MAGED1;YWHAB;PNMAL1;TUBB;ATP5A1;PTPRO;FTH1P5;HLA-C;ATP5C1;ENO2;NDRG1;LDHB;TUBA1C;ATP5B;TUBA1B;RPS19;NDUFAB1;CHN1;CFL1;TMSB10;PFKM;GAPDH;HSPA1A;FTL
Gamma-hydroxybutyric acidaemia C0268631 mouse GSE2866 sample 311	24/327	9.68129e-15	3.07067e-14	6.19495e-16	1.98e-15	-0.398775	12.8679	NSF;GABARAPL1;SYT1;RPL34;RPLP0;RPS6;RPL23A;TUBA4A;DNM1;GFAP;RPS27;VSNL1;BASP1;TUBB3;RPL27A;RPL37A;SPARCL1;RPS11;RPS27A;ATP6V0E2;SULT4A1;PFKM;DYNC1I1;RPS23
Hepatocellular carcinoma DOID-684 human GSE10393 sample 493	23/302	1.6433e-14	5.17266e-14	1.23828e-15	3.89776e-15	-0.42366	13.4467	TSC22D1;MDH1;RPL22;ATPIF1;RPLP0;RPS6;ATP5C1;RPL13A;RPL23A;RPS25;RPS17;RPS27;RPS19;RPSAP58;VSNL1;RPS29;NACA;ALDH1A1;RPL15;XIST;RPS11;RPS27A;RPS10
Carcinoma, Hepatocellular C0019204 mouse GSE2127 sample 300	23/302	1.6433e-14	5.17266e-14	1.23828e-15	3.89776e-15	-0.409616	13.001	SPARC;BEX1;RPLP0;RPL13A;RPL23A;RPL7;EEF1A1;TUBA1B;TUBB2A;RPS29;RPL27A;FTH1;NPTN;RPL15;XIST;RPS27A;GLUL;RPL39;RPS10;SPTAN1;GAPDH;RPS23;RPS12
endometrial cancer DOID-1380 human GSE17025 sample 843	23/305	2.03039e-14	6.367e-14	1.51064e-15	4.71932e-15	-0.447963	14.1234	IFITM3;ATP6V1A;YWHAB;TUBB;ATP5A1;HLA-B;FTH1P5;HLA-C;ATP5C1;HSPB1;ADD3;ACTB;LDHB;TUBA1C;ATP5B;TUBA1B;FTH1;CFL1;CALM1;TAC1;B2M;TMSB10;GAPDH
Polycystic Ovary Syndrome C0032460 human GSE6798 sample 292	23/306	2.17755e-14	6.80279e-14	1.6134e-15	5.02147e-15	-0.420736	13.2355	SPARC;GBE1;ATPIF1;RPLP0;NDUFB2;HBB;HSPB1;HBA1;ATP5G3;ACTB;TUBA4A;EEF1A1;RPS25;ATP5B;RPS29;RPL27A;UBC;RPL37A;CALM1;TMSB10;PFKM;GAPDH;FTL
HIV - Human immunodeficiency virus infection C0019693 human GSE6740 sample 419	24/340	2.29625e-14	7.14674e-14	1.40076e-15	4.39257e-15	-0.301213	9.45956	ATP6V0E1;DUSP1;YWHAB;HLA-B;HBB;MT1X;HBA1;ADD3;ACTB;CDC42;RPS25;LDHB;TUBA1C;MT2A;RPS29;CFL1;TXNIP;MT1H;CALM1;B2M;RPL39;TMSB10;GAPDH;MT1HL1
Osteolysis C0029435 human GSE755 sample 128	23/307	2.33475e-14	7.23948e-14	1.72275e-15	5.34182e-15	-0.372116	11.6801	IFITM3;ATP6V0E1;MDH1;RPL34;TUBB;ATP5A1;HBB;RPL13A;RTN4;RPL7;LDHB;TUBA1B;RPSAP58;BASP1;RGS1;RPL27A;NDUFAB1;CFL1;NPTN;RPL15;RPS27A;GLUL;TMSB10
Dehydration C0011175 rat GSE4130 sample 210	22/278	2.88197e-14	8.83733e-14	2.55812e-15	7.84426e-15	-0.513744	16.0174	ATP6V1A;SNAP25;SPARC;MDH1;MAGED1;YWHAB;NDUFB2;ATP5G3;ATP1B1;RPL9;MLLT11;TUBA1C;MT2A;UCHL1;TUBB2A;RPS29;FTH1;GNAS;ATP6V0E2;PAM;SCG2;RPS23
endometrial cancer DOID-1380 human GSE17025 sample 849	22/278	2.88197e-14	8.83733e-14	2.55812e-15	7.84426e-15	-0.493263	15.3788	IFITM3;ATP6V1A;IFITM2;YWHAB;TUBB;DYNLT3;ATP5A1;PTPRO;HLA-C;ATP5C1;TUBB4B;ATP1B1;NDRG1;RTN4;LDHB;TUBA1C;ATP5B;MT2A;TUBA1B;SCRN1;CFL1;GAPDH
cystic fibrosis DOID-1485 human GSE15568 sample 833	22/278	2.88197e-14	8.83733e-14	2.55812e-15	7.84426e-15	-0.450976	14.0604	RPL31;DUSP1;RPL34;TUBB;HLA-B;RPL13A;MT1X;TUBB4B;ACTB;RPS25;TUBA1C;MT2A;TUBA1B;TUBB3;CFL1;UBC;MT1F;MT1H;RPS11;TMSB10;HSPA1A;MT1HL1
Cerebral Infarction C0007785 mouse GSE63 sample 262	19/192	3.17107e-14	9.68809e-14	5.33383e-15	1.61179e-14	-0.385278	11.9752	DUSP1;ATPIF1;RPL23A;TUBA4A;DNM1;RTN4;VSNL1;MOBP;FTH1;UBC;PLP1;RPL37;RPS11;SCG2;GLUL;RPS10;INA;TPT1;HSPA1A
Severe acute respiratory syndrome (SARS) C1175175 human GSE1739 sample 165	19/195	4.21457e-14	1.2829e-13	6.91826e-15	2.083e-14	-0.369261	11.3724	RTN3;SPARC;TSC22D1;HLA-B;HLA-C;HBB;RPL23A;HBA1;EEF1A1;BASP1;FTH1;CFL1;RPL37A;RPS11;B2M;RPL39;RPS10;TMSB10;GAPDH
Adenocarcinoma of esophagus C0279628 human GSE1420 sample 164	23/318	4.9416e-14	1.49871e-13	3.49272e-15	1.06708e-14	-0.295235	9.04556	IFITM3;IFITM2;SPARC;MAGED1;YWHAB;RPL34;TUBB;RPLP0;HLA-B;HLA-C;RPL23A;ATP1B1;ACTB;TUBA1C;TUBA1B;CFL1;B2M;RPL39;TMSB10;TPT1;HSPA1A;HLA-DPA1;FTL
Overexertion C0161750 human GSE3606 sample 286	22/286	5.16344e-14	1.5603e-13	4.41839e-15	1.34494e-14	-0.402424	12.312	IFITM3;RTN3;HLA-B;FTH1P5;HBB;HBA1;ACTB;TUBA4A;EEF1A1;TUBA1C;BASP1;FTH1;CFL1;UBC;ATP6V1B2;TXNIP;B2M;GLUL;GAPDH;TPT1;HSPA1A;FTL
diabetic retinopathy DOID-8947 mouse GSE12610 sample 911	23/322	6.44229e-14	1.93969e-13	4.48725e-15	1.36091e-14	-0.413333	12.5543	BEX1;SNRPN;STXBP1;GAD1;PLEKHB1;ATP5A1;RPLP0;RPL13A;NDRG1;LDHB;TUBA1B;TUBB2A;SV2B;RPS19;BASP1;FTH1;CFL1;UBC;SPARCL1;NEFL;RPS27A;SPTAN1;SCG2
autism spectrum disorder DOID-0060041 human GSE25507 sample 1028	21/261	8.28194e-14	2.48458e-13	8.39961e-15	2.51082e-14	-0.411071	12.3823	DUSP1;RPS6;HLA-C;HBB;RPL13A;RPS3A;RPL23A;HBA1;RPL9;TUBA4A;LDHB;RPS17;RPS29;NACA;FTH1;TXNIP;MBP;B2M;GLUL;RPL39;TPT1
Uterine leiomyoma C0042133 human GSE2724 sample 225	21/262	8.92996e-14	2.66935e-13	9.01223e-15	2.66518e-14	-0.396744	11.9209	SPARC;RTN1;MDH1;MAGED1;GBE1;RPLP0;FTH1P5;RPL13A;TUBA4A;MLLT11;RPS15;REEP1;LDHB;RPS19;FTH1;PLP1;NEFL;NEFM;RPL15;GAPDH;FTL
endometrial cancer DOID-1380 human GSE17025 sample 840	22/298	1.19621e-13	3.5629e-13	9.73658e-15	2.86918e-14	-0.371898	11.0656	IFITM3;IFITM2;YWHAB;TUBB;ATP5A1;HLA-B;FTH1P5;HLA-C;ATP5C1;HSPB1;ADD3;NDRG1;ACTB;LDHB;TUBA1C;TUBA1B;FTH1;CFL1;TMSB10;GAPDH;HLA-DPA1;FTL
Duchenne muscular dystrophy (DMD) C0013264 mouse GSE1008 sample 298	23/333	1.31023e-13	3.88858e-13	8.78872e-15	2.60837e-14	-0.282167	8.37004	IFITM3;GABARAPL1;AHCYL1;DUSP1;ATP5A1;RPLP0;RPL23A;RPL7;HADHB;CDC42;TUBA1C;GJA1;TUBA1B;RPS19;FTH1;RPL37A;SPARCL1;RPL37;RPS27A;ATP6V0E2;B2M;RPS10;TMSB10
Emery-Dreifuss muscular dystrophy, autosomal dominant form DOID-11726 mouse GSE8000 sample 676	23/335	1.48636e-13	4.38003e-13	9.9059e-15	2.89852e-14	-0.320655	9.47129	IFITM3;RPL34;RPL13A;RPL23A;ATP1B1;RPL9;EEF1A1;RPS25;RPS17;GJA1;TUBA1B;RPS29;RPL27A;FTH1;RCAN2;RPL15;RPS11;RPS27A;B2M;RPS10;PAM;TPT1;RPS23
cervical cancer DOID-4362 human GSE9750 sample 619	23/335	1.48636e-13	4.38003e-13	9.9059e-15	2.89852e-14	-0.266294	7.86561	MDH1;TUBB;PTPRO;FTH1P5;TUBB4B;ACTB;LDHB;TUBA1C;ATP5B;UCHL1;TUBA1B;BASP1;TUBB3;FTH1;NDUFAB1;CFL1;UBC;GNAS;MT1H;ANP32B;TMSB10;GAPDH;FTL
Carcinoma in situ of small intestine C0686083 mouse GSE422 sample 119	25/408	1.5836e-13	4.65007e-13	7.36484e-15	2.20945e-14	-0.244355	7.20209	IFITM3;MACF1;AHCYL1;RPL34;RPLP0;PTPRO;RTN4;RPL7;TUBA1C;GJA1;TUBA1B;BASP1;FTH1;UBC;RPS11;RPS10;TSC22D1;RPS6;RPL13A;EEF1A1;RPL37A;GNAS;PKP4;ANP32B;GAPDH
colorectal adenocarcinoma DOID-0050861 mouse GSE31106 sample 1070	21/270	1.6125e-13	4.71826e-13	1.56703e-14	4.55316e-14	-0.407272	11.9965	IFITM3;IFITM2;RPLP0;RPL13A;ATP5G3;RPL7;EEF1A1;TUBA1B;RPS29;BASP1;RPL27A;FTH1;CFL1;UBC;CALM1;RPS11;RPS27A;B2M;RPL39;TMSB10;RPS12
prostate cancer DOID-10283 human GSE55945 sample 835	20/241	1.86598e-13	5.4232e-13	2.19856e-14	6.30002e-14	-0.405242	11.8776	RPL34;PTPRO;RPLP0;RPS6;RPL9;RPS15;RPS25;ATP5B;TUBB2A;RPS19;RPS29;RPL27A;RPL37A;RPL24;RPS11;ATP6V0E2;FGF13;RPL39;TPT1;FTL
Scleroderma C0011644 human GSE1724 sample 155	25/411	1.86647e-13	5.4232e-13	8.62272e-15	2.56827e-14	-0.195676	5.73519	ATP6V1A;IFITM2;SPARC;ATP5A1;LPAR1;ATP5C1;ADD3;FAM127A;RTN4;LDHB;TUBA1B;BASP1;CALD1;PEA15;CHN1;GLUL;DDX17;GABARAPL1;MDH1;RPL22;RPS6;HLA-C;HADHB;PAM;PFKM
Niemann-Pick disease Type C DOID-14504 mouse GSE39621 sample 469	22/310	2.66671e-13	7.72138e-13	2.07561e-14	5.96828e-14	-0.356055	10.3088	IFITM3;ATP6V1A;CADPS2;IFITM2;SPARC;STMN2;RPL13A;TUBA4A;DNM1;GFAP;RPS14;GJA1;TUBA1B;SV2B;RPL27A;ALDH1A1;SPARCL1;RPS27A;ATP6V0E2;B2M;RPL39;TMSB10
polycystic ovary syndrome DOID-11612 human GSE34526 sample 797	24/382	2.93035e-13	8.45527e-13	1.58069e-14	4.57683e-14	-0.205682	5.93568	IFITM3;IFITM2;BEX1;DUSP1;RPLP0;HLA-B;HLA-C;RPL13A;HBA1;ACTB;TUBA1C;TUBA1B;BASP1;FTH1;CFL1;UBC;ATP6V1B2;NPTN;TXNIP;GLUL;GAPDH;HSPA1A;HLA-DPA1;FTL
rheumatoid arthritis DOID-7148 human GSE15573 sample 904	21/279	3.0613e-13	8.80257e-13	2.861e-14	8.08671e-14	-0.34185	9.85033	IFITM3;ATP6V0E1;RPL31;RPL22;RPS6;HLA-B;NDUFB2;RPL9;EEF1A1;RPS25;RPS14;RPS17;RPS27;RPS29;BASP1;UBC;RPS27A;RPL39;RPS10;GAPDH;TPT1
colon carcinoma DOID-1520 mouse GSE422 sample 651	25/421	3.19555e-13	9.15691e-13	1.44552e-14	4.21482e-14	-0.188077	5.41132	IFITM3;MACF1;AHCYL1;RPL34;RPLP0;PTPRO;RTN4;RPL7;TUBA1C;GJA1;TUBA1B;BASP1;FTH1;UBC;RPS11;RPS10;TSC22D1;RPS6;RPL13A;EEF1A1;RPL37A;GNAS;PKP4;ANP32B;GAPDH
neurofibromatosis DOID-8712 mouse GSE1482 sample 666	21/282	3.77051e-13	1.07673e-12	3.48082e-14	9.80529e-14	-0.312135	8.92906	ATP6V1A;SNAP25;GABRB1;NDRG4;RTN1;STXBP1;ENO2;NDRG1;TUBA4A;DNM1;TUBA1C;TUBA1B;VSNL1;MOBP;FTH1;CFL1;PLP1;NPTN;MBP;CALM1;TPT1
Type 1 diabetes mellitus C0011854 mouse GSE1659 sample 346	23/352	4.19545e-13	1.1899e-12	2.6581e-14	7.53886e-14	-0.197047	5.61575	GABARAPL1;DUSP1;RPL34;RPLP0;RPS6;RPL23A;RPL7;EEF1A1;RPS17;RPS19;BASP1;RPL27A;FTH1;ALDH1A1;GNAS;TXNIP;ANP32B;RPL37;RPS11;RPS27A;B2M;RPS10;RPS23
pancreatic invasive intraductal papillary-mucinous carcinoma DOID-8150 human GSE19650 sample 610	23/352	4.19545e-13	1.1899e-12	2.6581e-14	7.53886e-14	-0.190712	5.4352	TSC22D1;YWHAB;NDUFB2;ATP5C1;ATP5G3;ATP1B1;NDRG1;TUBA4A;TUBA1C;RPS29;NDUFAB1;CFL1;UBC;RPL37A;NPTN;RPL24;XIST;RPS11;B2M;RPL39;TMSB10;TPT1;HSPA1A
colon adenoma DOID-0050912 mouse GSE422 sample 650	25/427	4.38042e-13	1.23814e-12	1.95821e-14	5.65025e-14	-0.155065	4.41259	IFITM3;AHCYL1;RPL34;RPLP0;PTPRO;RTN4;RPL7;CDC42;TUBA1C;GJA1;TUBA1B;BASP1;UBC;RPS11;RPS10;TSC22D1;RPS6;RPL13A;RPL23A;EEF1A1;RPL27A;RPL37A;GNAS;ANP32B;GAPDH
systemic lupus erythematosus DOID-9074 human GSE10325 sample 691	24/390	4.5848e-13	1.29151e-12	2.42691e-14	6.93045e-14	-0.167543	4.76003	IFITM3;IFITM2;DUSP1;RPL34;FTH1P5;HBB;MT1X;HBA1;HADHB;RPS25;MT2A;FTH1;CFL1;ATP6V1B2;NPTN;TXNIP;MT1H;RPL37;METTL7A;CALM1;TMSB10;GLUL;MT1HL1;FTL
Cardiac Hypertrophy C1383860 mouse GSE1621 sample 51	21/287	5.30595e-13	1.48961e-12	4.80287e-14	1.34383e-13	-0.289765	8.19014	IFITM3;SPARC;RPL34;ATPIF1;ACTB;RTN4;EEF1A1;CDC42;TUBA1C;TUBA1B;TUBB2A;NACA;CFL1;RPL37A;SPARCL1;CALM1;CRYAB;SPTAN1;TMSB10;TPT1;RPS23
Type 2 diabetes mellitus C0011860 mouse GSE2899 sample 203	22/323	6.10707e-13	1.70875e-12	4.5525e-14	1.27808e-13	-0.22502	6.3285	IFITM3;IFITM2;RPLP0;DNM1;RPL7;HADHB;EEF1A1;TUBA1C;TUBA1B;RPL27A;UBC;RPL37A;TXNIP;RPL37;RPS11;RPS27A;B2M;GLUL;RPS10;TPT1;HSPA1A;RPS23
skin squamous cell carcinoma DOID-3151 human GSE2503 sample 627	19/227	6.6219e-13	1.84658e-12	8.78956e-14	2.43471e-13	-0.267022	7.48815	IFITM3;HLA-B;FTH1P5;HBB;HSPB1;HBA1;TUBB4B;NDRG1;ACTB;TUBA4A;TUBA1C;MT2A;GJA1;TUBA1B;BASP1;TUBB3;CFL1;TMSB10;GAPDH
Duchenne muscular dystrophy (DMD) C0013264 mouse GSE1472 sample 410	22/329	8.83577e-13	2.45569e-12	6.46748e-14	1.80352e-13	-0.184911	5.13217	ATP6V1A;MACF1;AHCYL1;SPARC;TSC22D1;ATPIF1;ATP5C1;RPL7;REEP1;CDC42;TUBA1C;TUBA1B;TUBB2A;BASP1;CFL1;CALM1;RPS11;RPS27A;B2M;RPS10;TMSB10;RPS12
amyotrophic lateral sclerosis DOID-332 mouse GSE10953 sample 681	20/263	9.57633e-13	2.65264e-12	1.01536e-13	2.79462e-13	-0.338485	9.36733	SPARC;RPLP0;RPL13A;HSPB1;RPL23A;GFAP;RPS14;RPS17;RPS29;FTH1;CFL1;UBC;RPL37A;ALDH1A1;RPL24;PKP4;RPS11;CRYAB;RPL39;INA
Breast Cancer C0006142 mouse GSE2528 sample 28	21/299	1.17187e-12	3.2353e-12	1.01562e-13	2.79462e-13	-0.246109	6.76121	IFITM3;ATP6V1A;RTN1;ATPIF1;RPL13A;ACTB;RPL7;RPS17;RPS19;BASP1;NACA;FTH1;CFL1;RPL37A;RPL37;XIST;CALM1;RPS27A;B2M;SPTAN1;HSPA1A
myelodysplastic syndrome DOID-0050908 human GSE19429 sample 749	21/300	1.24976e-12	3.43891e-12	1.07944e-13	2.96044e-13	-0.288984	7.92049	IFITM3;IFITM2;SPARC;BEX1;RPL34;HLA-B;HLA-C;HBB;MT1X;ATP1B1;RTN4;HADHB;MT2A;RPS19;MT1F;NPTN;MT1G;MT1H;B2M;MT1HL1;HLA-DPA1
Viral cardiomyopathy C0264797 human GSE4172 sample 384	23/373	1.39742e-12	3.83252e-12	8.39758e-14	2.33391e-13	-0.15863	4.33002	MOAP1;NDRG4;MDH1;RPL31;MAGED1;GBE1;RPS6;ATP5C1;RPL9;ACTB;MLLT11;EEF1A1;LDHB;ATP5B;GJA1;RCAN2;VDAC3;NPTN;TXNIP;CALM1;PAM;TPT1;HSPA1A
endometrial cancer DOID-1380 human GSE17025 sample 846	21/302	1.42034e-12	3.86986e-12	1.21858e-13	3.32013e-13	-0.239954	6.54597	TUBB;ATP5A1;ATPIF1;PTPRO;ATP5C1;HSPB1;TUBB4B;ATP1B1;NDRG1;ACTB;LDHB;TUBA1C;ATP5B;TUBA1B;FTH1;CFL1;VDAC3;CALM1;TMSB10;GAPDH;FTL
Appendicitis C0003615 human GSE9579 sample 98	21/302	1.42034e-12	3.86986e-12	1.21858e-13	3.32013e-13	-0.20835	5.68381	IFITM3;IFITM2;RPL31;RPL34;FTH1P5;HBB;RPL13A;HBA1;LDHB;RPS17;TUBA1B;RPS19;BASP1;NACA;FTH1;PEA15;RPL24;ANP32B;XIST;TMSB10;HSPA1A
Neurogenic Muscular Atrophy C0270948 rat GSE2566 sample 396	18/208	1.56042e-12	4.23761e-12	2.40188e-13	6.41788e-13	-0.247254	6.72188	RPL22;ATP5A1;NDUFB2;HBB;RPL23A;HBA1;ATP5G3;TUBA4A;ATP5B;RPS29;NDUFAB1;UBC;TXNIP;CALM1;RPS11;PFKM;GAPDH;RPS23
Turner Syndrome C0041408 mouse GSE1606 sample 218	20/271	1.66948e-12	4.51902e-12	1.71307e-13	4.62195e-13	-0.331092	8.97873	NSF;RTN3;GABARAPL1;NDRG4;RPL34;RPL22;ATPIF1;TUBA4A;MLLT11;EEF1A1;TUBA1C;RPS17;VSNL1;CFL1;CALM1;RPS11;RPS27A;TMSB10;DYNC1I1;RPS23
breast cancer DOID-1612 human GSE9574 sample 448	22/344	2.15116e-12	5.80393e-12	1.51065e-13	4.10244e-13	-0.0934071	2.50938	RPL31;RPL34;RPL22;ATP5A1;RPS6;NDUFB2;RPL23A;N4BP2L2;NDRG1;ACTB;RPS15;RPS14;RPS17;RPS27;RPS19;RPS29;VDAC3;RPL15;ANP32B;METTL7A;GLUL;RPS23
Muscular Dystrophy C0026850 mouse GSE2629 sample 18	21/309	2.20567e-12	5.93176e-12	1.8503e-13	4.97605e-13	-0.181368	4.86793	IFITM3;SPARC;MAGED1;DUSP1;ATPIF1;ACTB;EEF1A1;CDC42;TUBA1C;GJA1;TUBA1B;BASP1;NDUFAB1;CFL1;RPL37;CALM1;RPS11;B2M;TMSB10;TPT1;RPS23
Bacterial Infection C0004623 human GSE3026 sample 322	23/385	2.6824e-12	7.19058e-12	1.57049e-13	4.25107e-13	-0.0622069	1.65746	CYFIP2;DDX17;MACF1;SPARC;YWHAB;ATP5A1;RPLP0;RPS6;HLA-C;HBB;RPS3A;HBA1;ACTB;CFL1;ATP6V1B2;GNAS;RPL24;TXNIP;METTL7A;ANP32B;RPS11;GAPDH;FTL
Cystic Fibrosis C0010674 mouse GSE765 sample 65	21/314	2.99912e-12	8.01372e-12	2.47809e-13	6.60029e-13	-0.153705	4.0782	IFITM3;RPL34;ATP5A1;RPLP0;RPS6;RPL13A;RPL23A;EEF1A1;CDC42;TUBA1C;RPS17;TUBA1B;RPS19;RPL27A;CFL1;RPL37A;RPL37;RPS27A;TMSB10;GAPDH;RPS23
diffuse large B-cell lymphoma DOID-0050745 mouse GSE6136 sample 684	16/160	3.10761e-12	8.27701e-12	7.04805e-13	1.81716e-12	-0.260911	6.9134	RPL34;RPLP0;RPL9;ACTB;RPL7;EEF1A1;RPS14;RPS27;RPS29;RPL27A;FTH1;RPL37A;TXNIP;B2M;GAPDH;TPT1
autism spectrum disorder DOID-0060041 human GSE25507 sample 1030	21/317	3.59644e-12	9.54838e-12	2.94577e-13	7.82088e-13	-0.173164	4.56305	IFITM3;RTN3;TUBB;RPL22;ATP5A1;RPLP0;RPS6;HLA-B;HBB;HBA1;EEF1A1;LDHB;TUBA1C;ATP5B;TUBA1B;NACA;UBC;ATP6V1B2;GNAS;TXNIP;GAPDH
Bacterial Infection C0004623 human GSE4748 sample 414	20/284	3.95967e-12	1.04793e-11	3.87327e-13	1.01536e-12	-0.240165	6.3055	TUBB;HLA-B;FTH1P5;HSPB1;TUBB4B;ATP1B1;ACTB;RPS25;TUBA1C;TUBA1B;RPS19;TUBB3;RPL27A;NDUFAB1;CFL1;RPL24;B2M;GAPDH;HSPA1A;FTL
acute myocardial infarction DOID-9408 mouse GSE775 sample 1005	24/434	4.48673e-12	1.18364e-11	2.1852e-13	5.85775e-13	0.00590402	-0.154271	IFITM3;SPARC;TSC22D1;DUSP1;RPL34;ATPIF1;ACTB;RTN4;RPL7;EEF1A1;GJA1;TUBA1B;RPS19;FTH1;CFL1;UBC;ALDH1A1;NPTN;SPARCL1;RPS27A;CALM1;RPS11;TMSB10;B2M
autism spectrum disorder DOID-0060041 human GSE25507 sample 1032	19/253	4.54996e-12	1.19362e-11	5.33547e-13	1.38124e-12	-0.249278	6.51012	RPL34;HLA-B;FTH1P5;HLA-C;HBB;HBA1;ACTB;EEF1A1;RPS25;BASP1;CFL1;TXNIP;MBP;B2M;RPL39;GAPDH;TPT1;HSPA1A;HLA-DPA1
myotonic dystrophy type 1 DOID-11722 human GSE7178 sample 1051	21/321	4.56763e-12	1.19362e-11	3.69932e-13	9.72828e-13	-0.125795	3.28475	SPARC;BEX1;MAGED1;RPL34;ATP5C1;ATP1B1;ACTB;MLLT11;ATP5B;BASP1;NACA;UBC;PLP1;GNAS;NPTN;TXNIP;FGF13;RPL39;PFKM;HSPA1A;FTL
endometriosis of ovary DOID-11432 human GSE7305 sample 939	21/321	4.56763e-12	1.19362e-11	3.69932e-13	9.72828e-13	-0.112193	2.92959	SPARC;DUSP1;RPL34;RPL22;RPL23A;RPL9;NDRG1;RTN4;RPS25;MT2A;RPS27;CALD1;RCAN2;SPARCL1;GLUL;TMSB10;TPT1;HSPA1A;RPS23;HLA-DPA1;FTL
systemic lupus erythematosus DOID-9074 human GSE10325 sample 693	22/360	5.29089e-12	1.37828e-11	3.5759e-13	9.4636e-13	-0.0266493	0.69195	IFITM3;IFITM2;DUSP1;HLA-B;HLA-C;HBB;RPL23A;HBA1;MT2A;RPS17;TUBA1B;RPS29;FTH1;CFL1;UBC;TXNIP;MT1H;B2M;RPL39;GAPDH;TPT1;MT1HL1
COPD - Chronic obstructive pulmonary disease C0024117 human GSE475 sample 343	20/289	5.45275e-12	1.41601e-11	5.24504e-13	1.36207e-12	-0.159683	4.14136	MDH1;GBE1;FTH1P5;NDUFB2;HSPB1;ATP5G3;TUBB4B;ATP1B1;FAM127A;RTN4;RPS15;RPS25;LDHB;NDUFAB1;RPL37A;GNAS;CRYAB;PFKM;TPT1;HSPA1A
Duchenne muscular dystrophy DOID-11723 human GSE6011 sample 674	22/363	6.23049e-12	1.61294e-11	4.18338e-13	1.0932e-12	-0.0208623	0.53828	IFITM3;IFITM2;SPARC;MAGED1;DYNLT3;RPLP0;HLA-B;HLA-C;DCLK1;ACTB;MLLT11;EEF1A1;REEP1;TUBA1C;GJA1;TUBA1B;CFL1;ALDH1A1;B2M;TMSB10;HLA-DPA1;FTL
Type 2 diabetes mellitus C0011860 mouse GSE642 sample 320	20/294	7.46081e-12	1.92545e-11	7.06307e-13	1.81716e-12	-0.173638	4.44885	GABARAPL1;DDC;TSC22D1;DUSP1;ATP5A1;ATP5C1;ATP1B1;NDRG1;ACTB;RPL7;TUBB2A;BASP1;FTH1;CFL1;UBC;RPL37A;ALDH1A1;TXNIP;GAPDH;TPT1
Streptococcal tonsillitis C0275804 mouse GSE11494 sample 263	17/200	8.90457e-12	2.29093e-11	1.4915e-12	3.7673e-12	-0.219204	5.57753	IFITM3;IFITM2;TSC22D1;DUSP1;RPL13A;RPL23A;ACTB;RPS14;TUBA1B;RPS27;RPS29;FTH1;ALDH1A1;B2M;GLUL;TMSB10;GAPDH
Cardiomyopathy, Dilated C0007193 human GSE3586 sample 323	24/450	9.60905e-12	2.46454e-11	4.57358e-13	1.19142e-12	0.0985046	-2.49889	GABARAPL1;SNRPN;SPARC;MDH1;GBE1;DYNLT3;ATP5A1;RPS6;HBB;FGF1;ADD3;RTN4;MLLT11;EEF1A1;GJA1;MT2A;UCHL1;CHN1;UBC;ATP6V1B2;VDAC3;TXNIP;CRYAB;SCG2
Breast Cancer C0006142 rat GSE1872 sample 63	18/233	1.06388e-11	2.72026e-11	1.43927e-12	3.64645e-12	-0.216547	5.47139	IFITM3;IFITM2;TSC22D1;RPL31;RPL34;RPL22;RPLP0;ACTB;EEF1A1;TUBA1C;MT2A;GJA1;RPS19;FTH1;UBC;RPL15;B2M;GAPDH
diffuse large B-cell lymphoma DOID-0050745 mouse GSE6136 sample 686	17/203	1.13072e-11	2.8823e-11	1.86243e-12	4.68995e-12	-0.192748	4.85833	IFITM3;DUSP1;RPL34;RPLP0;RPL13A;RTN4;RPS15;EEF1A1;RPS25;RPS14;RPS29;RPL27A;RPL37A;TXNIP;B2M;RPL39;TMSB10
Hypotensive episode C0520541 rat GSE2401 sample 388	21/339	1.28439e-11	3.264e-11	9.93813e-13	2.5411e-12	-0.0559523	1.40318	MACF1;GABARAPL1;ATP6V0E1;TSC22D1;RPL31;RPL34;ATP5C1;RPS3A;NDRG1;RPS15;HADHB;MT2A;RPS27;RPS29;FTH1;UBC;ALDH1A1;RPL37;RPS11;RPS27A;SPTAN1
autism spectrum disorder DOID-0060041 human GSE25507 sample 1029	20/303	1.29175e-11	3.27271e-11	1.19062e-12	3.03498e-12	-0.112273	2.81496	SPARC;RPL31;RPL34;RPL22;PTPRO;RPLP0;RPL13A;TUBA4A;RPS15;ATP5B;RPS19;RPS29;NACA;FTH1;UBC;RPL24;TXNIP;RPL15;TMSB10;RPS12
Nemaline Myopathy C0206157 mouse GSE3384 sample 180	23/419	1.50303e-11	3.79641e-11	8.28716e-13	2.1255e-12	0.0336033	-0.837426	SPARC;DUSP1;RPLP0;TUBA4A;RPL7;HADHB;CDC42;EEF1A1;TUBA1C;TUBA1B;RPS19;FTH1;UBC;ALDH1A1;VDAC3;RPS11;ATP6V0E2;CRYAB;PFKM;GAPDH;GLUL;RPS10;HSPA1A
Rhinovirus infection C0276447 human GSE11348 sample 324	21/344	1.69212e-11	4.26107e-11	1.29456e-12	3.28985e-12	-0.0373654	0.926753	IFITM3;IFITM2;RPL34;RPL22;MT1X;RPS25;ATP5B;MT2A;TUBA1B;RPS19;RPS29;BASP1;FTH1;NDUFAB1;ALDH1A1;NPTN;RPL24;RPS27A;PAM;MT1HL1;HLA-DPA1
cystic fibrosis DOID-1485 mouse GSE769 sample 1058	20/312	2.19475e-11	5.51009e-11	1.97414e-12	4.95621e-12	-0.0681863	1.67345	IFITM3;RPL34;RPLP0;RPS6;RPL23A;NDRG1;RPL7;HADHB;EEF1A1;RPS25;RPS17;RPS19;NACA;RPL27A;FTH1;RPL37A;ANP32B;RPL37;RPS27A;RPS23
familial hypercholesterolemia DOID-13810 human GSE6054 sample 909	20/315	2.60847e-11	6.52903e-11	2.32838e-12	5.82796e-12	-0.0805435	1.96282	SPARC;DUSP1;YWHAB;RPL22;ATP5A1;PTPRO;RPLP0;RPL13A;RPS3A;HBA1;CDC42;RPS17;RPS27;RPS29;NDUFAB1;CFL1;GNAS;XIST;RPS27A;RPL39
Down syndrome DOID-14250 human GSE19681 sample 1066	19/280	2.67629e-11	6.67866e-11	2.84952e-12	7.08968e-12	-0.128004	3.11612	BEX1;TSC22D1;RPL31;MAGED1;RPL34;RPLP0;RPS6;HUWE1;ATP5C1;RPL23A;ACTB;EEF1A1;TUBA1C;RPS29;RPL39;GAPDH;HSPA1A;RPS23;RPS12
Hepatic lipidosis C0015695 mouse GSE5538 sample 10	20/316	2.76184e-11	6.87152e-11	2.45913e-12	6.13674e-12	-0.0903853	2.1975	IFITM3;GABARAPL1;IFITM2;RPL34;ATP5A1;RPL13A;ATP5G3;RPL9;RPS15;EEF1A1;RPS14;RPS29;NACA;RPL37A;ALDH1A1;RPL15;RPS11;RPS10;GAPDH;RPS23
Burn C0006434 rat GSE802 sample 97	19/283	3.21844e-11	7.98366e-11	3.39571e-12	8.42339e-12	-0.24134	5.83065	MDH1;RPS6;HBB;HBA1;ATP1B1;EEF1A1;RPS25;MT2A;RPS17;RPS19;RPS29;NACA;FTH1;RPL15;RPS11;RPS27A;RPL39;RPS10;RPS23
swine influenza DOID-0050211 human GSE48466 sample 498	19/285	3.63498e-11	8.99009e-11	3.8126e-12	9.40139e-12	-0.0923095	2.21892	IFITM3;IFITM2;HLA-B;FTH1P5;HLA-C;MT1X;ATP1B1;ADD3;MT2A;MAFF;UBC;MT1F;MT1G;TXNIP;MT1H;B2M;TMSB10;MT1HL1;HLA-DPA1
Leukemia, Chronic T-Cell C2363142 human GSE5788 sample 74	19/287	4.10133e-11	1.01134e-10	4.27692e-12	1.04841e-11	-0.0575564	1.37658	IFITM3;DUSP1;TUBB;RPLP0;HLA-C;HBB;RPL13A;HBA1;ATP5G3;ADD3;RPL7;TUBA1C;ATP5B;TUBA1B;CFL1;VDAC3;RPL15;ATP6V0E2;GAPDH
Duchenne muscular dystrophy (DMD) C0013264 mouse GSE1025 sample 144	20/324	4.32927e-11	1.06438e-10	3.78183e-12	9.35328e-12	0.00439954	-0.104986	IFITM3;DDC;TSC22D1;DUSP1;RPL34;RPL7;EEF1A1;REEP1;CDC42;TUBA1C;TUBA1B;TUBB2A;FTH1;UBC;RPL37A;RPS11;B2M;TMSB10;PFKM;RPS23
Huntington's disease DOID-12858 mouse GSE3248 sample 728	19/288	4.35487e-11	1.06752e-10	4.52841e-12	1.10355e-11	-0.109062	2.6019	MACF1;RTN3;AHCYL1;DUSP1;STXBP1;RPLP0;HUWE1;ACTB;DNM1;GFAP;EEF1A1;TUBA1C;TUBA1B;FTH1;ALDH1A1;PLP1;GNAS;MBP;ATP6V0E2
Huntington's disease DOID-12858 human GSE24250 sample 466	17/221	4.37323e-11	1.06887e-10	6.59311e-12	1.58349e-11	-0.0981771	2.34181	IFITM2;RPL34;HLA-B;FTH1P5;HLA-C;HBB;RPL13A;HBA1;RPL9;HADHB;TUBA1C;TUBA1B;FTH1;CFL1;UBC;XIST;GAPDH
Cystic Fibrosis C0010674 mouse GSE769 sample 428	20/325	4.57525e-11	1.11496e-10	3.98761e-12	9.80385e-12	0.0147623	-0.351458	IFITM3;GABARAPL1;RPL34;ATPIF1;RPLP0;RPS6;RPL23A;NDRG1;RPL7;HADHB;RPS25;RPS17;RPS19;NACA;FTH1;RPL37A;RPL37;RPS11;RPS27A;RPS23
anemia DOID-2355 human GSE4619 sample 792	19/289	4.62296e-11	1.1233e-10	4.79365e-12	1.16477e-11	-0.128555	3.05928	IFITM3;IFITM2;RPL31;RPL34;PTPRO;RPLP0;HLA-B;NDUFB2;ATP5C1;HBB;RPL13A;HBA1;ACTB;LDHB;ATP5B;RPS19;NDUFAB1;ANP32B;FTL
amyotrophic lateral sclerosis type 10 DOID-0060201 human GSE18632 sample 629	18/256	5.09379e-11	1.23409e-10	6.2986e-12	1.51714e-11	-0.24655	5.84334	GABBR2;SNAP25;PTPRO;HSPB1;MT1X;HBA1;SYNGR3;REEP1;CDC42;MT2A;GAP43;VSNL1;RCAN2;MT1F;ATP6V1B2;MT1H;INA;MT1HL1
prostate cancer DOID-10283 human GSE3325 sample 990	19/296	6.97619e-11	1.68524e-10	7.0984e-12	1.69505e-11	-0.0610865	1.42857	IFITM2;RPLP0;RPS6;HLA-B;HLA-C;RPL13A;HBA1;NDRG1;RPS25;RPS19;NACA;MAFF;RPL24;FGF13;RPL39;TMSB10;TPT1;HLA-DPA1;FTL
thymic carcinoma DOID-3284 mouse GSE2501 sample 985	18/261	7.00617e-11	1.68757e-10	8.52041e-12	2.01722e-11	-0.152912	3.57534	AHCYL1;RPL34;RPLP0;RPS6;ATP5C1;RPL13A;RPL23A;NDRG1;RPL7;RPS17;RPS19;RPL27A;RPL37;RPS27A;B2M;RPS10;GAPDH;TPT1
nemaline myopathy DOID-3191 mouse GSE3384 sample 973	22/412	7.30529e-11	1.75454e-10	4.5086e-12	1.10195e-11	0.112329	-2.62173	SPARC;DUSP1;RPL34;RPLP0;ATP5C1;RPL23A;TUBA4A;RPL7;HADHB;EEF1A1;TUBA1C;RPS17;RPS19;FTH1;UBC;GNAS;RPS27A;ATP6V0E2;PFKM;RPS10;HSPA1A;RPS23
asthma DOID-2841 human GSE16032 sample 729	19/297	7.39162e-11	1.77015e-10	7.50169e-12	1.78622e-11	-0.0776571	1.81159	CYFIP2;MOAP1;RPL31;RPL34;RPL22;HLA-B;RPL9;RPS25;LDHB;RPS29;NACA;CFL1;RPL24;RPL15;ANP32B;CALM1;TPT1;RPS12;HLA-DPA1
hepatitis C DOID-1883 human GSE20948 sample 598	19/298	7.82999e-11	1.86975e-10	7.92629e-12	1.88193e-11	-0.0146645	0.341251	DUSP1;RPLP0;FTH1P5;RPL13A;RPS3A;ATP1B1;RPL9;EEF1A1;GJA1;PEG10;MAFF;ALDH1A1;TXNIP;ANP32B;PFKM;GAPDH;TPT1;RPS12;FTL
Down syndrome DOID-14250 human GSE19681 sample 1065	20/335	7.86494e-11	1.87271e-10	6.70869e-12	1.60661e-11	0.109891	-2.55673	DUSP1;YWHAB;RPL34;TUBB;RPS6;FTH1P5;ATP5C1;HBB;TUBB4B;ACTB;EEF1A1;TUBA1C;RPS29;BASP1;TUBB3;FTH1;VDAC3;RPS11;RPL39;FTL
nemaline myopathy DOID-3191 mouse GSE3384 sample 972	21/374	8.05071e-11	1.91147e-10	5.81628e-12	1.40504e-11	0.0930932	-2.16373	DUSP1;ATP5A1;RPS6;TUBA4A;RPL7;HADHB;EEF1A1;CDC42;TUBA1C;TUBA1B;FTH1;UBC;RPL37A;ALDH1A1;VDAC3;RPS11;ATP6V0E2;B2M;GLUL;PFKM;GAPDH
invasive ductal carcinoma DOID-3008 human GSE5764 sample 626	18/265	8.99528e-11	2.12965e-10	1.0802e-11	2.52857e-11	-0.122959	2.84425	SPARC;RPL31;YWHAB;RPS6;ATP5C1;HSPB1;RPL23A;RPL9;GJA1;RPS27;RPS19;RPS29;CFL1;RPL24;RPL39;TMSB10;GAPDH;RPS12
SCID - Severe combined immunodeficiency C0085110 mouse GSE3414 sample 201	19/301	9.29468e-11	2.18189e-10	9.3386e-12	2.1922e-11	-0.0049983	0.115456	IFITM3;IFITM2;SPARC;DUSP1;RPL34;DYNLT3;HSPB1;ACTB;RPL7;ALDH1A1;NPTN;SPARCL1;TXNIP;PKP4;ANP32B;CALM1;B2M;GLUL;SPTAN1
multiple sclerosis DOID-2377 human GSE21942 sample 743	19/301	9.29468e-11	2.18189e-10	9.3386e-12	2.1922e-11	-0.00489875	0.113156	CYFIP2;IFITM2;DUSP1;RPL22;PTPRO;HBB;HBA1;ADD3;RPL9;RTN4;RPL7;RPS15;CDC42;RPS25;BASP1;RPL37;CALM1;RPS27A;RPL39
hepatitis C DOID-1883 human GSE20948 sample 597	19/301	9.29468e-11	2.18189e-10	9.3386e-12	2.1922e-11	0.0236594	-0.546507	ATP6V1A;TUBB;RPLP0;FTH1P5;RPL13A;ATP1B1;NDRG1;TUBA1C;ATP5B;TUBA1B;PEG10;FTH1;ALDH1A1;GLUL;PFKM;GAPDH;TPT1;HSPA1A;FTL
APECED - Autoimmune polyendocrinopathy-candidiasis-ectodermal dystrophy C0085859 mouse GSE85 sample 6	18/266	9.5686e-11	2.23986e-10	1.14552e-11	2.67394e-11	-0.048747	1.12459	DDX17;RPL34;ATPIF1;RPLP0;RPL23A;RTN4;RPL7;HADHB;EEF1A1;RPS19;BASP1;VDAC3;RPL37;RPS11;RPS27A;RPS10;TPT1;RPS23
Down Syndrome C0013080 human GSE5390 sample 277	23/460	9.72019e-11	2.26895e-10	5.09603e-12	1.23464e-11	0.424194	-9.77946	IFITM3;DDX17;IFITM2;SPARC;DUSP1;FAM107A;HLA-B;HSPB1;MT1X;ADD3;GJA1;MT2A;RGS1;PEG10;PEA15;MAFF;TXNIP;MT1H;XIST;CRYAB;B2M;GLUL;HLA-DPA1
diffuse large B-cell lymphoma DOID-0050745 mouse GSE6136 sample 687	17/234	1.07548e-10	2.50343e-10	1.53797e-11	3.56003e-11	-0.0937653	2.1522	IFITM3;DUSP1;RPL34;ATPIF1;RPLP0;RPS15;EEF1A1;RPS25;RPS14;RPS29;RGS1;ALDH1A1;TXNIP;B2M;RPL39;TMSB10;HSPA1A
ulcerative colitis DOID-8577 human GSE3365 sample 762	18/271	1.29797e-10	3.01288e-10	1.53096e-11	3.5537e-11	-0.0105664	0.240544	IFITM3;IFITM2;DUSP1;PTPRO;FTH1P5;HUWE1;LDHB;BASP1;FTH1;GNAS;RPL15;RPL37;RPS11;RPL39;GAPDH;HSPA1A;RPS12;FTL
Ulcerative Colitis C0009324 human GSE3365 sample 188	18/272	1.37848e-10	3.19087e-10	1.62126e-11	3.74242e-11	-0.00876718	0.199058	IFITM3;IFITM2;SPARC;DUSP1;PTPRO;FTH1P5;HUWE1;LDHB;TUBA1C;BASP1;FTH1;GNAS;RPL37;RPS11;RPL39;GAPDH;RPS12;FTL
anemia DOID-2355 human GSE4619 sample 791	19/310	1.53635e-10	3.5464e-10	1.51134e-11	3.51798e-11	0.0311685	-0.704298	IFITM3;IFITM2;BEX1;HLA-B;HLA-C;HBB;ACTB;RPS25;LDHB;RPS19;RPS29;NDUFAB1;CFL1;TXNIP;B2M;TMSB10;RPS23;HLA-DPA1;FTL
PTSD - Post-traumatic stress disorder C0038436 human GSE860 sample 338	18/279	2.08574e-10	4.80125e-10	2.40637e-11	5.49366e-11	0.000953643	-0.0212574	DDX17;SPARC;ATP5A1;HBB;HBA1;RTN4;RPS15;EEF1A1;RPS27;RPS29;CFL1;RPL37A;GNAS;TXNIP;RPL37;B2M;TPT1;RPS23
Osteoarthritis C0029408 human GSE16464 sample 199	19/317	2.24444e-10	5.1523e-10	2.17489e-11	4.99264e-11	0.0980281	-2.17793	SPARC;MAGED1;TUBB;HSPB1;TUBB4B;TUBA1C;GJA1;TUBA1B;TUBB2A;TUBB3;CFL1;MAFF;NPTN;ANP32B;XIST;CRYAB;GLUL;TMSB10;HSPA1A
Kidney disorder associated with type 2 diabetes mellitus C1720457 mouse GSE2557 sample 8	19/318	2.3674e-10	5.41959e-10	2.28932e-11	5.24085e-11	0.0513499	-1.13812	IFITM3;GABARAPL1;IFITM2;TSC22D1;DUSP1;ATP5A1;HSPB1;ATP5G3;ACTB;TUBA4A;TUBA1B;TUBB2A;CFL1;UBC;RPL37A;TXNIP;CRYAB;TMSB10;GAPDH
COPD - Chronic obstructive pulmonary disease C0024117 human GSE3212 sample 196	21/400	2.76806e-10	6.31939e-10	1.92688e-11	4.43557e-11	0.218083	-4.79951	MDH1;RPL31;YWHAB;TUBB;ATP5A1;RPLP0;ATP5C1;ATP5G3;ATP1B1;LDHB;ATP5B;MT2A;RPS17;CFL1;ALDH1A1;ATP6V1B2;GNAS;MT1G;ANP32B;GAPDH;FTL
autism spectrum disorder DOID-0060041 human GSE25507 sample 1021	17/254	3.85383e-10	8.77407e-10	5.1552e-11	1.15783e-10	-0.0305826	0.662933	IFITM3;IFITM2;RPLP0;HUWE1;HLA-C;HBB;RPL13A;MT1X;HBA1;RPS25;MT2A;BASP1;MT1F;MT1H;GAPDH;MT1HL1;HLA-DPA1
Cardiomyopathy C0878544 human GSE1869 sample 79	19/330	4.42223e-10	1.00406e-09	4.17907e-11	9.48853e-11	0.169892	-3.65933	DDX17;RTN3;GBE1;ATPIF1;RPS6;HBB;RPS3A;HBA1;FGF1;ADD3;RPL9;REEP1;GJA1;RPS29;RPL24;TXNIP;MAP4;RPL39;HLA-DPA1
hepatitis C DOID-1883 human GSE20948 sample 600	18/293	4.60788e-10	1.04336e-09	5.13765e-11	1.15701e-10	0.0730975	-1.57146	DUSP1;RPLP0;RPS6;RPL13A;RPS3A;RPL9;EEF1A1;GJA1;SCRN1;MAFF;UBC;ATP6V1B2;RPL24;TXNIP;ANP32B;GAPDH;TPT1;RPS12
systemic lupus erythematosus DOID-9074 mouse GSE2376 sample 633	19/331	4.65288e-10	1.05069e-09	4.3892e-11	9.93848e-11	0.119343	-2.56449	IFITM3;RPL34;RPL22;RPS6;ATP5C1;RPL13A;RPL23A;ATP5G3;HADHB;EEF1A1;ATP5B;TUBA1B;CFL1;RPL37A;ANP32B;RPS11;B2M;GAPDH;TPT1
Treacher Collins syndrome DOID-2908 mouse GSE10167 sample 480	17/258	4.90471e-10	1.10456e-09	6.48564e-11	1.45271e-10	-0.070327	1.50751	BEX1;RPLP0;ATP5C1;RPL9;ACTB;RPL7;EEF1A1;RPS25;ATP5B;GJA1;TUBA1B;RPS19;NPTN;RPL15;ANP32B;RPS11;RPS27A
Infertility due to azoospermia C1321542 mouse GSE3676 sample 151	21/413	4.95161e-10	1.11211e-09	3.39577e-11	7.73118e-11	0.283233	-6.06859	MACF1;SPARC;YWHAB;RPL34;ATP5A1;RPS6;RPL23A;DNM1;RPL7;HADHB;RPS27;RPL37A;UBC;ALDH1A1;RPS27A;CALM1;RPS11;ATP6V0E2;TMSB10;PFKM;RPS23
Down syndrome DOID-14250 human GSE20910 sample 1063	19/333	5.14806e-10	1.15311e-09	4.83932e-11	1.09279e-10	0.194191	-4.1532	IFITM3;DDX17;IFITM2;RPLP0;RPS6;FTH1P5;HBB;RPL13A;HBA1;RPS15;FTH1;MAFF;UBC;RPL24;XIST;TMSB10;GAPDH;RPS23;FTL
Malignant Melanoma C0025202 human GSE4587 sample 326	19/342	8.04359e-10	1.79683e-09	7.44989e-11	1.65975e-10	0.244514	-5.12035	BEX1;RPL34;GBE1;DYNLT3;HLA-B;HLA-C;NDRG1;MLLT11;LDHB;NACA;RGS1;CHN1;PLP1;SPARCL1;B2M;RPL39;TMSB10;TPT1;HLA-DPA1
Type 2 diabetes mellitus C0011860 rat GSE6428 sample 291	17/269	9.31127e-10	2.07444e-09	1.19601e-10	2.64331e-10	0.0406459	-0.845216	DDX17;RPLP0;ATP5C1;ATP5G3;ATP5B;RPS27;FTH1;UBC;ALDH1A1;ATP6V1B2;NEFL;TXNIP;RPL15;ATP6V0E2;B2M;GAPDH;RPS12
Primary pulmonary hypoplasia C0456891 mouse GSE1363 sample 20	17/270	9.85483e-10	2.18967e-09	1.26273e-10	2.78336e-10	0.0470374	-0.975456	MAGED1;RPL34;RPLP0;RPS6;RPL13A;RPL23A;TUBA1C;RPS19;RPL27A;FTH1;RPL37A;GNAS;SPARCL1;RPL37;PAM;GAPDH;TPT1
Papillary Carcinoma of the Thyroid C0238463 human GSE3678 sample 306	18/308	1.02639e-09	2.27447e-09	1.10945e-10	2.45853e-10	0.106765	-2.20975	SPARC;TSC22D1;RPLP0;RPS6;HLA-B;FTH1P5;HLA-C;RPL13A;MLLT11;EEF1A1;RPS19;BASP1;FTH1;B2M;PAM;TMSB10;TPT1;HLA-DPA1
inclusion body myositis DOID-3429 human GSE48280 sample 706	21/431	1.06875e-09	2.36205e-09	7.20423e-11	1.60933e-10	0.352148	-7.27424	NSF;SPARC;MAGED1;HLA-B;LPAR1;HLA-C;DCLK1;MLLT11;EEF1A1;LDHB;TUBA1C;MT2A;UCHL1;CALD1;RCAN2;PEA15;ALDH1A1;SPARCL1;TMSB10;B2M;HLA-DPA1
ovarian cancer DOID-2394 human GSE14407 sample 611	16/236	1.07179e-09	2.36248e-09	1.63071e-10	3.55675e-10	0.0424483	-0.876725	NDRG1;ACTB;RPS15;RPS17;RPS27;RPS19;RPS29;CFL1;RPL37A;VDAC3;RPL24;ANP32B;RPL37;RPL39;TMSB10;GAPDH
Setleis syndrome C1744559 human GSE16524 sample 285	20/393	1.29518e-09	2.84734e-09	1.0117e-10	2.24792e-10	0.274545	-5.61846	IFITM3;RTN3;IFITM2;SPARC;DUSP1;TUBB;RPS6;STMN2;TUBB4B;ADD3;FAM127A;TUBA1C;ATP5B;TUBA1B;TUBB3;NPTN;TXNIP;ANP32B;CRYAB;HSPA1A
Cardiac Failure C0018801 mouse GSE1988 sample 273	17/275	1.30392e-09	2.85899e-09	1.65108e-10	3.59175e-10	0.0702004	-1.43615	IFITM3;GABARAPL1;SPARC;ATP5A1;HSPB1;RTN4;EEF1A1;TUBA1B;NACA;FTH1;RCAN2;ALDH1A1;ANP32B;B2M;GLUL;SPTAN1;GAPDH
Zaire ebolavirus DOID-4325 human GSE31747 sample 497	18/313	1.32673e-09	2.90134e-09	1.42097e-10	3.11564e-10	0.22205	-4.53883	MDH1;DUSP1;ATP1B1;RPL9;NDRG1;LDHB;TUBA1B;BASP1;RGS1;CFL1;MAFF;UBC;MT1F;ATP6V1B2;VDAC3;B2M;GLUL;HLA-DPA1
autism spectrum disorder DOID-0060041 human GSE25507 sample 1027	17/276	1.37802e-09	3.00561e-09	1.74093e-10	3.77732e-10	0.0785875	-1.60339	CYFIP2;DUSP1;TUBB;RPL22;RPS6;HLA-B;HBB;HBA1;TUBA4A;RPS25;TUBA1C;ATP5B;TUBA1B;NACA;CFL1;GAPDH;HLA-DPA1
Barrett's esophagus DOID-9206 human GSE1420 sample 643	18/314	1.39579e-09	3.03639e-09	1.49229e-10	3.26341e-10	0.24226	-4.93964	IFITM3;IFITM2;TSC22D1;DUSP1;RPL34;HLA-B;HLA-C;RPL23A;ATP1B1;ACTB;TUBA4A;TUBA1C;TUBA1B;CFL1;B2M;TMSB10;TPT1;FTL
Type 1 diabetes mellitus C0011854 mouse GSE2254 sample 204	20/400	1.7553e-09	3.80851e-09	1.36133e-10	2.99277e-10	0.307581	-6.20102	IFITM3;ATP6V1A;GABARAPL1;SPARC;ATP5A1;NDRG1;RTN4;HADHB;CDC42;EEF1A1;TUBA1C;TUBA1B;FTH1;UBC;ATP6V1B2;GNAS;ANP32B;GAPDH;B2M;SCG2
schizophrenia DOID-5419 human GSE12679 sample 767	17/285	2.24268e-09	4.84069e-09	2.779e-10	5.9673e-10	0.0396895	-0.790439	CADPS2;GABRB1;BEX1;SYT1;PNMAL1;ATP5A1;ATP1B1;MLLT11;ATP5B;VSNL1;RPL37A;ANP32B;FGF13;NEFH;PFKM;INA;DYNC1I1
psoriasis DOID-8893 human GSE26952 sample 982	17/285	2.24268e-09	4.84069e-09	2.779e-10	5.9673e-10	0.122166	-2.43302	HLA-B;HBB;MT1X;RPS15;RPS25;MT2A;RPS17;RPS27;RPS29;RPL27A;RPL37A;PLP1;MT1G;MT1H;RPL37;RPS27A;RPS23
Thymic Carcinoma C0205969 mouse GSE2501 sample 344	16/249	2.33275e-09	5.02206e-09	3.42098e-10	7.27067e-10	0.0424409	-0.843564	RPL34;RPLP0;RPS6;ATP5C1;RPL13A;RPL23A;RPL7;RPS17;RPS19;RPL27A;RPL37;RPS27A;B2M;RPS10;GAPDH;RPS23
RA (rheumatoid arthritis) C0003873 human GSE1919 sample 110	17/286	2.3647e-09	5.0777e-09	2.92428e-10	6.24699e-10	0.171443	-3.4053	SPARC;YWHAB;TUBB;ATP5A1;HLA-C;ATP1B1;ACTB;TUBA1B;GAP43;BASP1;RPL27A;FTH1;PEA15;NPTN;MT1G;TMSB10;HLA-DPA1
polycystic ovary syndrome DOID-11612 human GSE8157 sample 880	18/325	2.40893e-09	5.15933e-09	2.5291e-10	5.45892e-10	0.259298	-5.14553	SPARC;ATP5A1;ATPIF1;NDUFB2;HBB;HSPB1;ATP5G3;ATP1B1;ACTB;TUBA4A;EEF1A1;RPS25;ATP5B;UBC;CALM1;PFKM;GAPDH;HSPA1A
invasive lobular carcinoma DOID-3457 human GSE5764 sample 625	17/287	2.49282e-09	5.32528e-09	3.07657e-10	6.55545e-10	0.148928	-2.95024	IFITM3;IFITM2;SPARC;HLA-B;FTH1P5;HLA-C;HBA1;ATP5G3;HADHB;FTH1;VDAC3;SPARCL1;B2M;PAM;GAPDH;HSPA1A;HLA-DPA1
Ventilator-associated lung injury C0340257 mouse GSE2411 sample 355	18/328	2.78478e-09	5.93373e-09	2.91044e-10	6.23343e-10	0.265876	-5.23751	IFITM3;DDX17;IFITM2;DUSP1;RPL34;HSPB1;ACTB;RTN4;RPS15;RPS14;ATP5B;RPS17;TUBA1B;NACA;CFL1;MAFF;RPL37A;RPS23
Acute pancreatitis C0001339 mouse GSE3644 sample 376	20/412	2.91221e-09	6.18938e-09	2.23418e-10	4.8349e-10	0.365615	-7.18592	GABARAPL1;TSC22D1;DUSP1;RPLP0;HSPB1;RPL9;NDRG1;TUBA4A;ACTB;RTN4;EEF1A1;TUBA1B;NACA;CFL1;UBC;ATP6V1B2;ANP32B;RPS11;TAC1;TMSB10
Obesity C0028754 mouse GSE4692 sample 319	17/291	3.07188e-09	6.51208e-09	3.76197e-10	7.97499e-10	0.196894	-3.85932	IFITM3;IFITM2;SPARC;TSC22D1;ATP5G3;EEF1A1;TUBA1C;UBC;ALDH1A1;GNAS;SPARCL1;CALM1;B2M;CRYAB;PAM;GAPDH;RPS12
Autism DOID-0060041 human GSE25507 sample 464	16/255	3.28713e-09	6.95065e-09	4.74859e-10	9.99008e-10	0.0919201	-1.7955	DUSP1;RPL34;RPS6;HLA-B;HBB;HBA1;TUBA4A;EEF1A1;RPS25;ATP5B;MT2A;BASP1;NACA;B2M;TPT1;HSPA1A
schizophrenia DOID-5419 human GSE12679 sample 543	17/295	3.7726e-09	7.93679e-09	4.58617e-10	9.67286e-10	0.138695	-2.69005	GABRB1;IFITM2;PTPRO;FAM107A;RPL13A;NDRG1;RPS25;ATP5B;MT2A;GJA1;MAFF;XIST;PAM;NEFH;INA;GAPDH;FTL
MDS - Myelodysplastic syndrome C0026986 human GSE4619 sample 206	17/295	3.7726e-09	7.93679e-09	4.58617e-10	9.67286e-10	0.156674	-3.03878	IFITM3;IFITM2;MDH1;RPL34;RPLP0;HLA-B;HLA-C;ATP5C1;HBB;HBA1;LDHB;ATP5B;RPS19;NDUFAB1;TXNIP;B2M;HLA-DPA1
schizophrenia DOID-5419 human GSE12679 sample 542	17/296	3.96939e-09	8.32971e-09	4.81679e-10	1.0108e-09	0.104617	-2.02378	CADPS2;PAQR6;BEX1;SYT1;PNMAL1;RPS6;ENO2;ATP1B1;DCLK1;MLLT11;RPS25;ATP5B;VSNL1;ANP32B;FGF13;PFKM;DYNC1I1
Alzheimer's disease DOID-10652 human GSE36980 sample 523	18/341	5.12666e-09	1.07311e-08	5.26314e-10	1.10168e-09	0.350505	-6.69073	IFITM3;MACF1;IFITM2;HLA-B;HLA-C;MT1X;HBA1;FGF1;MT2A;GJA1;RPSAP58;SNORD68;MT1F;MT1G;MT1H;B2M;CRYAB;MT1HL1
prostate cancer DOID-10283 human GSE55945 sample 834	16/275	9.65652e-09	2.01622e-08	1.33689e-09	2.77047e-09	0.138313	-2.55265	RPL34;RPLP0;RPS6;HLA-B;HLA-C;RPL13A;RPL9;RPS25;RPS17;RPS19;RPS29;RPL37A;TXNIP;FGF13;RPL39;TMSB10
endometriosis DOID-289 human GSE23339 sample 883	17/315	1.00471e-08	2.09251e-08	1.18322e-09	2.4643e-09	0.331486	-6.10465	SPARC;DUSP1;HBB;HBA1;NSG1;RPL9;RPS14;MT2A;UCHL1;RGS1;ATP6V1B2;RPS27A;B2M;RPL39;TMSB10;HLA-DPA1;FTL
Parkinson's disease DOID-14330 human GSE19587 sample 496	15/239	1.03374e-08	2.1476e-08	1.68723e-09	3.47051e-09	0.177344	-3.26091	YWHAB;PTPRO;FTH1P5;HUWE1;HSPB1;ATP1B1;MAFF;RPL37A;PLP1;RPL24;MBP;RPL37;TPT1;HSPA1A;RPS23
Rift Valley fever DOID-1328 mouse GSE18064 sample 876	15/240	1.09353e-08	2.26615e-08	1.78054e-09	3.6534e-09	0.14543	-2.66591	IFITM3;IFITM2;RPL23A;RPL7;RPS15;RPS17;TUBA1B;RPS19;RPS29;BASP1;RPL27A;NPTN;B2M;TPT1;RPS12
Muscular Dystrophy C0026850 mouse GSE2507 sample 405	16/278	1.12594e-08	2.32751e-08	1.55029e-09	3.19676e-09	0.18054	-3.30425	IFITM3;MACF1;SPARC;TSC22D1;ATP5A1;ATPIF1;HADHB;EEF1A1;TUBA1C;GJA1;TUBA1B;GNAS;RPS27A;B2M;TMSB10;TPT1
Retinoschisis C0152439 mouse GSE5581 sample 146	19/404	1.23515e-08	2.54692e-08	1.06922e-09	2.23246e-09	0.360227	-6.55956	BEX1;RPL34;STXBP1;RPL22;ATP5C1;RPL13A;RPL9;LDHB;TUBB2A;CFL1;NPTN;NEFL;ANP32B;RPS11;RPL39;NEFH;RPS10;RAB6B;TPT1
pancreatitis DOID-4989 mouse GSE3644 sample 513	18/362	1.29738e-08	2.66862e-08	1.30146e-09	2.70378e-09	0.39062	-7.0938	GABARAPL1;TSC22D1;DUSP1;HSPB1;NDRG1;ACTB;TUBA4A;RTN4;CDC42;TUBA1B;CFL1;UBC;ATP6V1B2;ANP32B;CALM1;TAC1;TMSB10;GAPDH
Carcinoma, Hepatocellular C0019204 mouse GSE4612 sample 315	18/363	1.35379e-08	2.77778e-08	1.35677e-09	2.80467e-09	0.407032	-7.37451	IFITM3;IFITM2;SPARC;ATP5A1;RPLP0;RPL13A;HSPB1;RPL23A;ACTB;RTN4;ATP5B;TUBA1B;FTH1;CFL1;B2M;SPTAN1;TMSB10;GAPDH
mytonic dystrophy Type 1 DOID-11722 human GSE7179 sample 1049	16/283	1.44805e-08	2.96386e-08	1.97661e-09	4.03579e-09	0.239542	-4.32385	BEX1;MAGED1;DYNLT3;ACTB;FAM127A;TUBA4A;RTN4;MT2A;GJA1;RPS29;CFL1;UBC;FGF13;RPL39;TMSB10;FTL
Duchenne muscular dystrophy (DMD) C0013264 mouse GSE1472 sample 62	16/285	1.59898e-08	3.26474e-08	2.17544e-09	4.42004e-09	0.202059	-3.62723	MACF1;DUSP1;RPL34;ATPIF1;TUBA1B;RPL27A;RPL37A;ALDH1A1;GNAS;RPS10;SPTAN1;TMSB10;GAPDH;TPT1;RPS23;RPS12
sickle cell anemia DOID-10923 human GSE11524 sample 481	18/371	1.8933e-08	3.8562e-08	1.88411e-09	3.8564e-09	0.338068	-6.01164	IFITM3;GABARAPL1;IFITM2;BEX1;DYNLT3;FAM107A;HBB;HSPB1;MT1X;HBA1;ATP1B1;MLLT11;MT2A;TUBB3;FTH1;CFL1;ATP6V1B2;SPARCL1
Hepatitis, Autoimmune C0241910 mouse GSE867 sample 230	18/373	2.05605e-08	4.17744e-08	2.04273e-09	4.16055e-09	0.442531	-7.83275	IFITM3;RPLP0;RPS6;ATP5C1;RPL23A;RPL7;HADHB;TUBA1C;TUBA1B;RPS19;RPL27A;RPL37A;RPS11;RPS27A;RPS10;GAPDH;TPT1;RPS23
Asthma, allergic C0155877 mouse GSE3184 sample 436	16/296	2.71862e-08	5.49677e-08	3.63775e-09	7.35515e-09	0.283506	-4.93884	IFITM3;RPL34;RPL22;ATP5G3;GJA1;TUBA1B;RPL27A;CFL1;ANP32B;CALM1;RPS11;RPS27A;B2M;RPS10;GAPDH;RPS12
inflammatory bowel disease DOID-0050589 human GSE4183 sample 551	17/337	2.71524e-08	5.49677e-08	3.11441e-09	6.31238e-09	0.407652	-7.10204	IFITM3;IFITM2;SPARC;TUBB;HLA-B;HLA-C;HBB;HBA1;LDHB;MT2A;BASP1;TUBB3;SPARCL1;ANP32B;XIST;TMSB10;HLA-DPA1
Essential Hypertension C0085580 rat GSE1675 sample 412	16/299	3.12914e-08	6.31145e-08	4.16989e-09	8.41062e-09	0.241814	-4.17852	SNRPN;TSC22D1;RPL31;RPL22;RPLP0;ATP5C1;RPS15;TUBA1B;CFL1;UBC;NPTN;RPL15;RPS27A;GAPDH;TPT1;HSPA1A
anemia DOID-2355 human GSE4619 sample 793	16/306	4.31616e-08	8.68457e-08	5.70058e-09	1.14425e-08	0.300462	-5.09534	IFITM3;IFITM2;MDH1;RPL34;PTPRO;HLA-B;HLA-C;HBB;RPL23A;MT2A;RPS19;RPL27A;NPTN;TXNIP;B2M;HLA-DPA1
Alcohol poisoning C0392620 rat GSE3311 sample 288	15/267	4.52758e-08	9.08797e-08	6.98669e-09	1.39231e-08	0.189128	-3.19824	IFITM3;RTN3;ATPIF1;HBB;HSPB1;HBA1;ATP1B1;ACTB;TUBA4A;SV2B;UBC;ALDH1A1;TXNIP;RPL39;HSPA1A
acute myocardial infarction DOID-9408 mouse GSE775 sample 1001	16/308	4.72382e-08	9.45871e-08	6.22412e-09	1.24333e-08	0.335805	-5.66438	SPARC;DUSP1;RPS6;RPL23A;ACTB;RPL7;TUBA1C;GJA1;TUBA1B;CFL1;RPL37A;RPL37;TMSB10;TPT1;HSPA1A;RPS23
osteoarthritis DOID-8398 human GSE16464 sample 752	18/394	4.73504e-08	9.45871e-08	4.63753e-09	9.33121e-09	0.523144	-8.82318	IFITM3;MAGED1;TUBB;HSPB1;TUBB4B;ACTB;LDHB;TUBA1C;ATP5B;TUBA1B;TUBB2A;TUBB3;MAP1B;CFL1;NDUFAB1;VDAC3;NPTN;CRYAB
autism spectrum disorder DOID-0060041 human GSE25507 sample 1024	17/353	5.33051e-08	1.06227e-07	6.02611e-09	1.20667e-08	0.442907	-7.41746	RPL31;DUSP1;RPL34;RPL22;RPLP0;RPL23A;RPL9;RPS15;TUBA1C;RPS17;TUBA1B;BASP1;NACA;FTH1;CFL1;RPL24;TMSB10
Bipolar Disorder C0005586 human GSE7036 sample 181	16/312	5.6463e-08	1.12251e-07	7.40569e-09	1.47228e-08	0.37423	-6.24578	ATP6V1A;YWHAB;RPL22;ATP5C1;ADD3;CDC42;TUBA1C;RPS19;RGS1;PEG10;NDUFAB1;UBC;RPL24;RPL15;TMSB10;FTL
autism spectrum disorder DOID-0060041 human GSE25507 sample 1031	16/315	6.44285e-08	1.27781e-07	8.42303e-09	1.67053e-08	0.411073	-6.80642	IFITM3;IFITM2;SPARC;DUSP1;HBB;MT1X;HBA1;RPS25;MT2A;FTH1;MT1H;MBP;B2M;MT1HL1;HLA-DPA1;FTL
Familial hypophosphataemic rickets C0733682 mouse GSE868 sample 172	15/276	7.00042e-08	1.38508e-07	1.06548e-08	2.10311e-08	0.233078	-3.8399	IFITM3;ATP6V1A;GABARAPL1;AHCYL1;TSC22D1;RPS6;ACTB;RTN4;TUBA1C;TUBA1B;GNAS;CALM1;B2M;RPS10;TPT1
autism spectrum disorder DOID-0060041 human GSE25507 sample 1023	16/327	1.07606e-07	2.12401e-07	1.39061e-08	2.73839e-08	0.451478	-7.24387	TUBB;ATP5A1;HLA-B;HLA-C;RPL23A;ACTB;TUBA4A;EEF1A1;TUBA1C;ATP5B;MT2A;TUBA1B;CFL1;ATP6V1B2;GNAS;TPT1
Nemaline Myopathy C0206157 mouse GSE3384 sample 317	19/466	1.17968e-07	2.32301e-07	9.96579e-09	1.9718e-08	0.875133	-13.9609	MACF1;GABARAPL1;RPL34;RPLP0;RPS6;NDUFB2;ATP5C1;RPL23A;RTN4;RPL7;HADHB;CDC42;EEF1A1;TUBA1B;FTH1;UBC;CALM1;CRYAB;HSPA1A
Hypertrophy, Left Ventricular C0149721 mouse GSE2459 sample 382	15/289	1.27564e-07	2.50604e-07	1.90901e-08	3.75033e-08	0.293883	-4.66529	IFITM3;GABARAPL1;NDRG4;SPARC;RPLP0;ACTB;EEF1A1;PEG10;UBC;GNAS;SPARCL1;TXNIP;ANP32B;GAPDH;DYNC1I1
Psoriasis vulgaris C0263361 human GSE6710 sample 444	15/290	1.33408e-07	2.61467e-07	1.99416e-08	3.90836e-08	0.33197	-5.25504	IFITM3;HSPB1;TUBB4B;ATP1B1;TUBA4A;RPS25;TUBA1C;RPS17;GJA1;BASP1;TUBB3;B2M;GLUL;TMSB10;HLA-DPA1
Asthma, allergic C0155877 mouse GSE2276 sample 348	16/338	1.68806e-07	3.30066e-07	2.16253e-08	4.22839e-08	0.512897	-7.99837	IFITM3;RPL34;ATP5A1;RPLP0;RPS6;RPL23A;TUBA1C;TUBA1B;BASP1;CFL1;CALM1;RPS11;B2M;RPS10;TMSB10;GAPDH
GERD - Gastro-esophageal reflux disease C0017168 human GSE2144 sample 27	16/346	2.31599e-07	4.51782e-07	2.95116e-08	5.72993e-08	0.55987	-8.55384	DUSP1;PTPRO;HSPB1;MT1X;TUBB4B;ATP1B1;NDRG1;ACTB;MT2A;RPS29;CFL1;MAFF;MT1G;MT1H;GAPDH;MT1HL1
acute myocardial infarction DOID-9408 mouse GSE775 sample 1000	18/443	2.71758e-07	5.28878e-07	2.61857e-08	5.09608e-08	0.709685	-10.7293	TSC22D1;DUSP1;RPL34;ATP5A1;HADHB;LDHB;RPS17;NACA;FTH1;NDUFAB1;VDAC3;SPARCL1;PKP4;RPL37;RPS27A;CALM1;B2M;RPS23
nemaline myopathy DOID-3191 mouse GSE3384 sample 971	19/493	2.80671e-07	5.44948e-07	2.36809e-08	4.61945e-08	1.42907	-21.5591	MACF1;GABARAPL1;RPL34;RPS6;RPL23A;RTN4;RPL7;HADHB;REEP1;CDC42;EEF1A1;TUBA1B;RPL37A;UBC;ALDH1A1;VDAC3;CRYAB;HSPA1A;RPS23
Arrhythmogenic Right Ventricular Cardiomyopathy C0349788 mouse GSE4120 sample 432	15/308	2.8973e-07	5.59921e-07	4.25366e-08	8.22045e-08	0.392001	-5.90131	RPL34;ATP5A1;ATP1B1;RPS15;HADHB;EEF1A1;CDC42;RPS25;LDHB;TUBA1B;RCAN2;VDAC3;PFKM;GAPDH;TPT1
Premature aging C0231341 human GSE10123 sample 55	15/308	2.8973e-07	5.59921e-07	4.25366e-08	8.22045e-08	0.400287	-6.02605	TSC22D1;RPL22;RPL7;RPS15;RPS25;RPS14;ATP5B;MT2A;RPS19;CFL1;GNAS;RPL15;TMSB10;GAPDH;TPT1
nemaline myopathy DOID-3191 mouse GSE3384 sample 975	16/361	4.09197e-07	7.88961e-07	5.17301e-08	9.97395e-08	0.549786	-8.08683	DUSP1;ATP5A1;RPLP0;RPL23A;ACTB;RTN4;HADHB;TUBA1B;FTH1;NDUFAB1;GNAS;VDAC3;SPARCL1;CRYAB;HSPA1A;RPS23
Spinal Cord Injury C0037929 rat GSE16710 sample 427	14/274	4.10716e-07	7.90057e-07	6.94727e-08	1.32717e-07	0.264614	-3.89125	GABARAPL1;PLEKHB1;RPLP0;ACTB;GFAP;TUBA1C;MT2A;RPS27;BASP1;TUBB3;ATP6V1B2;MBP;CALM1;GAPDH
Hypertension C0020538 mouse GSE1674 sample 400	15/318	4.35356e-07	8.35522e-07	6.34216e-08	1.21998e-07	0.447355	-6.55246	DUSP1;RPL34;RPLP0;RPL23A;NDRG1;RPL7;RPL27A;ALDH1A1;RPL37;RPS11;RPS27A;B2M;SCG2;HSPA1A;RPS23
Rift Valley fever DOID-1328 mouse GSE18064 sample 875	13/237	4.83592e-07	9.25957e-07	9.50146e-08	1.8068e-07	0.266318	-3.8728	IFITM3;ATP5A1;RPL23A;RPS15;TUBA1B;BASP1;RPL27A;CFL1;CALM1;RPL39;PAM;RPS23;RPS12
schizophrenia DOID-5419 human GSE25673 sample 891	15/326	5.96279e-07	1.1391e-06	8.6413e-08	1.647e-07	0.49367	-7.07555	CYFIP2;IFITM3;IFITM2;DUSP1;STXBP1;LPAR1;STMN2;NSG1;SV2C;PEG10;RCAN2;NEFL;TXNIP;NEFM;INA
Alzheimer's disease DOID-10652 human GSE36980 sample 521	17/419	6.0425e-07	1.15168e-06	6.63923e-08	1.27124e-07	0.614608	-8.80074	IFITM3;IFITM2;HLA-C;HBB;HBA1;FGF1;GFAP;GJA1;MOBP;MT1F;TXNIP;MT1G;MT1H;METTL7A;CRYAB;B2M;HLA-DPA1
nemaline myopathy DOID-3191 mouse GSE3384 sample 974	18/472	6.83461e-07	1.29967e-06	6.58066e-08	1.26294e-07	1.07933	-15.3222	IFITM3;MACF1;GABARAPL1;SPARC;TSC22D1;DUSP1;RPLP0;RPS6;RPL7;EEF1A1;RPS19;FTH1;UBC;SPARCL1;RPS27A;PFKM;B2M;HSPA1A
Cancer of prostate C0376358 mouse GSE1413 sample 48	14/294	9.54699e-07	1.81131e-06	1.58557e-07	2.98777e-07	0.372379	-5.16188	IFITM2;ATP5G3;ATP1B1;RTN4;RPS15;ATP5B;FTH1;GNAS;RPL24;TXNIP;CALM1;TAC1;B2M;GAPDH
atherosclerosis DOID-1936 mouse GSE19286 sample 906	15/341	1.04879e-06	1.98529e-06	1.50843e-07	2.86188e-07	0.556728	-7.66497	IFITM3;IFITM2;SPARC;MDH1;RPL34;RPL7;HADHB;LDHB;CFL1;CALM1;B2M;CRYAB;RPS10;TMSB10;GAPDH
methylmalonic acidemia DOID-14749 mouse GSE41044 sample 476	15/344	1.16982e-06	2.20936e-06	1.68048e-07	3.15946e-07	0.566081	-7.7319	BEX1;RPLP0;RPL23A;RPL7;RPS14;RPS19;RPS29;RPL27A;ALDH1A1;RPL24;RPL37;RPS27A;TMSB10;RPS23;RPS12
Type 2 diabetes mellitus C0011860 human GSE12643 sample 274	15/346	1.25733e-06	2.35857e-06	1.80486e-07	3.38564e-07	0.613035	-8.32901	ATP5A1;LPAR1;STMN2;ENO2;ADD3;NDRG1;DCLK1;GJA1;PEG10;MT1G;METTL7A;CRYAB;GLUL;PAM;HSPA1A
retinoblastoma DOID-768 mouse GSE6787 sample 455	16/393	1.25501e-06	2.35857e-06	1.57221e-07	2.96934e-07	0.644283	-8.75475	DDX17;AHCYL1;BEX1;TSC22D1;MAGED1;ATP5A1;ATP5C1;RPL23A;NDRG1;RTN4;GJA1;RPS19;BASP1;RPL37A;TMSB10;GAPDH
Parkinson's disease DOID-14330 human GSE19587 sample 740	16/393	1.25501e-06	2.35857e-06	1.57221e-07	2.96934e-07	0.665273	-9.03997	IFITM3;NDRG4;IFITM2;ATPIF1;PTPRO;HLA-B;ENO2;TUBB4B;ATP5B;RGS1;RCAN2;MAFF;RPL37A;NDUFAB1;RPL37;ATP6V0E2
psoriatic arthritis DOID-9008 human GSE61281 sample 696	15/349	1.39967e-06	2.61965e-06	2.0071e-07	3.75652e-07	0.487184	-6.56689	SYT1;RPL31;RPL34;LPAR1;RPS3A;RPL9;RPL7;RPS17;RGS1;SPARCL1;VAMP1;NEFL;RPL39;RAB6B;SCG2
Alzheimer's disease DOID-10652 human GSE36980 sample 519	12/220	1.42943e-06	2.66933e-06	3.17778e-07	5.88136e-07	0.345717	-4.65275	PAQR6;MT2A;SV2C;MOBP;ALDH1A1;MT1F;MT1G;HBB;TXNIP;MT1H;MT1X;HBA1
progressive myoclonus epilepsy DOID-891 mouse GSE47516 sample 518	13/261	1.43277e-06	2.66957e-06	2.73402e-07	5.07136e-07	0.218206	-2.93616	GABRB1;RTN1;ENO2;DNM1;VSNL1;MOBP;ALDH1A1;PLP1;VAMP1;TXNIP;MBP;NEFH;SCG2
Primary open angle glaucoma C0339573 human GSE2705 sample 257	15/351	1.50244e-06	2.79312e-06	2.15309e-07	4.02071e-07	0.641116	-8.59636	TUBB;HSPB1;MT1X;TUBB4B;ATP1B1;FGF1;TUBA4A;TUBA1C;MT2A;TUBA1B;TUBB2A;TUBB3;MT1F;MT1H;MT1HL1
hepatitis C DOID-1883 human GSE20948 sample 601	14/306	1.53194e-06	2.84162e-06	2.52411e-07	4.69247e-07	0.512953	-6.86791	YWHAB;RPS6;RPL13A;RPS3A;RPL9;EEF1A1;SCRN1;UBC;ATP6V1B2;RPL24;TXNIP;ANP32B;RPL37;RPS12
Type 2 diabetes mellitus C0011860 mouse GSE2899 sample 299	15/355	1.72854e-06	3.19915e-06	2.47426e-07	4.6101e-07	0.629684	-8.3548	DDC;TSC22D1;DUSP1;STXBP1;ATPIF1;TUBA1C;TUBA1B;NDUFAB1;SPARCL1;RPL37;CALM1;RPS11;RPS10;TMSB10;GAPDH
Muscular Dystrophy C0026850 mouse GSE2507 sample 232	13/271	2.17449e-06	4.01556e-06	4.11319e-07	7.56208e-07	0.381705	-4.97694	MACF1;AHCYL1;ATP5A1;ATP5C1;RPL23A;RTN4;HADHB;GJA1;NDUFAB1;GNAS;B2M;RPS10;TPT1
Schizophrenia DOID-1574 human GSE12679 sample 451	14/319	2.49305e-06	4.59363e-06	4.08145e-07	7.52036e-07	0.466608	-6.02018	IFITM2;FAM107A;RPL13A;N4BP2L2;NDRG1;MLLT11;RPS25;ATP5B;GJA1;ANP32B;RPS11;FGF13;PAM;NEFH
Nemaline Myopathy C0206157 mouse GSE3384 sample 78	15/366	2.51609e-06	4.62581e-06	3.59308e-07	6.63522e-07	0.713397	-9.19769	TSC22D1;RPL34;RPLP0;RPS6;ATP5C1;RTN4;HADHB;EEF1A1;NDUFAB1;UBC;GNAS;VDAC3;RPS11;ATP6V0E2;HSPA1A
smoldering myeloma DOID-9551 human GSE47552 sample 562	14/322	2.77977e-06	5.09931e-06	4.54547e-07	8.32002e-07	0.590463	-7.55388	GABARAPL1;SYT1;RPL31;RPL22;RPS17;UCHL1;RPS19;RPL37A;RPL24;RPS27A;RPS10;TMSB10;HSPA1A;RPS12
Primary open angle glaucoma C0339573 human GSE4316 sample 284	15/373	3.17155e-06	5.8052e-06	4.52495e-07	8.30074e-07	0.664518	-8.41366	CADPS2;DUSP1;FAM107A;NACA;RGS1;RCAN2;ALDH1A1;MT1F;SPARCL1;TXNIP;ANP32B;FGF13;TAC1;CRYAB;HLA-DPA1
prolactinoma DOID-5394 human GSE36314 sample 636	10/160	3.28428e-06	5.99833e-06	9.80297e-07	1.77479e-06	0.508815	-6.42448	NSF;GAP43;SV2C;SYT1;STXBP1;GNAS;HLA-C;NDRG1;B2M;PAM
Carcinoma in situ of large intestine C0686087 human GSE4183 sample 190	14/327	3.32344e-06	6.05653e-06	5.42505e-07	9.90818e-07	0.631779	-7.96958	IFITM3;IFITM2;SPARC;MAGED1;TUBB;HBB;HBA1;TUBA4A;LDHB;TUBB2A;BASP1;UBC;SPARCL1;GLUL
bipolar disorder DOID-3312 human GSE12679 sample 770	15/380	3.97588e-06	7.22967e-06	5.66971e-07	1.03323e-06	0.633746	-7.8808	SPARC;ATP6V0E1;GBE1;NDRG1;RPS25;MT2A;GJA1;RPS29;MAFF;PLP1;RPL24;TAC1;RPL39;PAM;MT1HL1
Alpha-1 anti-trypsin deficiency C0221757 human GSE1122 sample 281	12/244	4.18507e-06	7.59344e-06	9.0457e-07	1.64126e-06	0.47412	-5.87149	EEF1A1;TSC22D1;STXBP1;RPL37A;GNAS;MT1G;MT1H;RPS27A;B2M;ACTB;HLA-DPA1;FTL
nemaline myopathy DOID-3191 mouse GSE3384 sample 970	15/390	5.44132e-06	9.85128e-06	7.7593e-07	1.41094e-06	0.708402	-8.58689	MACF1;SPARC;RPLP0;RPS6;NDUFB2;RTN4;HADHB;CDC42;FTH1;NDUFAB1;UBC;GNAS;RPL37;CALM1;HSPA1A
monoclonal gammopathy of uncertain significance DOID-7442 human GSE47552 sample 563	13/300	6.59629e-06	1.19163e-05	1.22736e-06	2.21725e-06	0.534998	-6.38199	HBB;HSPB1;HBA1;DCLK1;RPS17;UCHL1;SV2C;RPL24;RPS27A;RPS10;TMSB10;HSPA1A;RPS12
ulcerative colitis DOID-8577 human GSE9452 sample 924	14/361	1.02818e-05	1.84939e-05	1.66997e-06	3.00378e-06	0.691231	-7.93888	IFITM3;IFITM2;STMN2;HBB;MT1X;MT2A;VSNL1;ALDH1A1;MT1F;MT1G;MT1H;XIST;MT1HL1;HLA-DPA1
myotonic dystrophy type 1 DOID-11722 human GSE7179 sample 1050	14/361	1.02818e-05	1.84939e-05	1.66997e-06	3.00378e-06	0.708698	-8.1395	IFITM3;IFITM2;BEX1;MAGED1;PNMAL1;ACTB;FAM127A;GJA1;TUBB3;NDUFAB1;RPL24;FGF13;RPL39;FTL
JRA - Juvenile rheumatoid arthritis C0553662 human GSE7753 sample 176	13/320	1.3149e-05	2.36e-05	2.43432e-06	4.36915e-06	0.582137	-6.54273	IFITM3;IFITM2;SPARC;DUSP1;HBB;HBA1;RPS15;TUBA1C;TUBA1B;RPS19;BASP1;GAPDH;FTL
NASH C0400966 human GSE24807 sample 185	12/275	1.40355e-05	2.51369e-05	2.97405e-06	5.30352e-06	0.361977	-4.0447	EEF1A1;IFITM2;RPS27;ALDH1A1;MT1F;MT1G;HBB;HBA1;RPS11;GLUL;RTN4;HLA-DPA1
nemaline myopathy DOID-3191 mouse GSE3384 sample 976	9/150	1.42645e-05	2.5492e-05	4.73791e-06	8.41283e-06	0.542147	-6.04913	HADHB;RPL34;ATP5A1;NDUFB2;ATP5C1;ATP6V0E2;GAPDH;TPT1;HSPA1A
Cardiomyopathy, Dilated C0007193 human GSE3585 sample 198	13/326	1.60017e-05	2.84741e-05	2.96044e-06	5.29059e-06	0.666547	-7.36056	GABRB1;SPARC;BEX1;DUSP1;HBB;HSPB1;HBA1;ENO2;FGF1;RGS4;UCHL1;RPS19;VSNL1
colon adenoma DOID-0050912 human GSE4183 sample 550	13/326	1.60017e-05	2.84741e-05	2.96044e-06	5.29059e-06	0.669263	-7.39055	IFITM3;IFITM2;TUBB;DYNLT3;TUBB4B;ATP1B1;RTN4;LDHB;RPS19;BASP1;ALDH1A1;RPL24;ANP32B
Type 1 diabetes mellitus C0011854 mouse GSE11 sample 173	12/279	1.62051e-05	2.87744e-05	3.42864e-06	6.10107e-06	0.460652	-5.08108	ATP5B;GJA1;BEX1;RPS29;DUSP1;TUBB3;NACA;RPL34;ATPIF1;ANP32B;ATP1B1;TUBA4A
dilated cardiomyopathy DOID-12930 human GSE42955 sample 678	12/297	3.00062e-05	5.31667e-05	6.32175e-06	1.12012e-05	0.552883	-5.75778	RGS4;DDX17;UCHL1;SNORD68;MT1F;MT1G;HBB;TXNIP;MT1H;HBA1;METTL7A;HSPA1A
Atherosclerosis C0004153 mouse GSE363 sample 193	12/299	3.20382e-05	5.66462e-05	6.74821e-06	1.19314e-05	0.542532	-5.61444	IFITM3;TUBA1C;DDC;BASP1;FTH1;RPS6;CFL1;UBC;RPS11;RPS10;ACTB;RTN4
diabetes mellitus type 2 DOID-9352 human GSE12643 sample 766	11/254	3.44903e-05	6.08523e-05	8.30704e-06	1.46564e-05	0.447078	-4.59365	MLLT11;REEP1;RGS4;TUBB2A;HERC2P2;CHN1;ALDH1A1;ATP1B1;TNPO1;SCG2;GLS
asthma DOID-2841 human GSE31773 sample 713	12/306	4.0122e-05	7.06385e-05	8.44654e-06	1.48709e-05	0.361485	-3.65952	GJA1;SPARC;BASP1;RCAN2;MAFF;ALDH1A1;STMN2;NEFL;ENO2;PAM;SCG2;DCLK1
diffuse large B-cell lymphoma DOID-0050745 mouse GSE6136 sample 688	11/263	4.73292e-05	8.31513e-05	1.13669e-05	1.9928e-05	0.418375	-4.16634	EEF1A1;RPS25;RPS14;MDH1;DUSP1;RPL34;FTH1;RPS27A;B2M;TMSB10;RTN4
MS (Multiple Sclerosis) C0026769 human GSE10064 sample 377	11/264	4.89817e-05	8.58729e-05	1.17608e-05	2.0532e-05	0.43311	-4.29821	TUBA1C;IFITM2;RGS1;HLA-C;MT1X;RPS11;B2M;RPS10;SPTAN1;GAPDH;TPT1
Colitis C0009319 mouse GSE2172 sample 401	11/266	5.2436e-05	9.17353e-05	1.25844e-05	2.19238e-05	0.463618	-4.56939	EEF1A1;MACF1;TUBA1C;TUBA1B;CFL1;RPL37;CALM1;GAPDH;ACTB;TPT1;RPL7
Wilson disease DOID-893 mouse GSE5348 sample 966	12/316	5.47149e-05	9.55212e-05	1.15198e-05	2.01535e-05	0.716041	-7.02678	RPS14;GABARAPL1;DDC;RPS29;RPL31;DUSP1;FTH1;B2M;GAPDH;ACTB;RTN4;RPS23
Nephrolithiasis C0392525 mouse GSE10162 sample 187	11/270	5.9977e-05	0.000104488	1.43832e-05	2.50051e-05	0.490738	-4.77073	LDHB;TSC22D1;RPS29;DUSP1;RPL34;UBC;RPL23A;RPL15;RPL9;NDRG1;ACTB
multiple myeloma DOID-9538 mouse GSE6980 sample 955	11/273	6.62271e-05	0.000115135	1.58749e-05	2.75408e-05	0.40288	-3.87668	IFITM3;TUBA1C;TUBA1B;IFITM2;SPARC;BASP1;FTH1;ANP32B;ATP5G3;RPS27A;GAPDH
Small cell carcinoma of lung C0149925 human GSE1037 sample 362	10/227	6.81962e-05	0.00011812	1.87097e-05	3.21235e-05	0.472674	-4.53442	MLLT11;UCHL1;BEX1;TUBB2A;TUBB;GAD1;STMN2;SCG2;SULT4A1;INA
dermatomyositis DOID-10223 human GSE48280 sample 705	14/429	6.8228e-05	0.00011812	1.12667e-05	1.97941e-05	0.91301	-8.75819	IFITM3;NSF;IFITM2;HLA-B;HLA-C;MLLT11;LDHB;MT2A;UCHL1;PEA15;PAM;TMSB10;B2M;HLA-DPA1
Nemaline Myopathy C0206157 mouse GSE3384 sample 160	11/276	7.3028e-05	0.000126167	1.74991e-05	3.02324e-05	0.534925	-5.09498	HADHB;DUSP1;RPL34;FTH1;RPLP0;ATP6V0E2;CRYAB;GAPDH;ACTB;TPT1;HSPA1A
schizophrenia DOID-5419 human GSE12679 sample 769	9/185	7.4182e-05	0.000127895	2.34344e-05	4.01525e-05	0.488921	-4.64914	RPS15;SNAP25;GJA1;DYNLT3;VAMP1;INA;GAPDH;NEFH;HSPA1A
Hyperlipidemia C0020473 rat GSE3512 sample 38	11/277	7.54241e-05	0.000129767	1.80716e-05	3.11567e-05	0.459686	-4.36351	HADHB;EEF1A1;TSC22D1;FTH1;GBE1;ALDH1A1;HBB;RPL13A;HBA1;ATP5G3;GLUL
Type 2 diabetes mellitus C0011860 mouse GSE2899 sample 45	12/332	8.7613e-05	0.000150426	1.8483e-05	3.17999e-05	0.745159	-6.96171	IFITM3;TUBA1C;TUBA1B;IFITM2;DUSP1;RPS6;RPL23A;CALM1;RPS10;DNM1;RPS23;RPL7
ulcerative colitis DOID-8577 human GSE11223 sample 587	13/386	9.09021e-05	0.000155752	1.69809e-05	2.93981e-05	0.83649	-7.78414	IFITM2;HBB;MT1X;GFAP;LDHB;GJA1;MT2A;RGS1;MT1F;ATP6V1B2;TXNIP;MT1G;MT1H
Cardiomyopathy C0878544 human GSE5406 sample 88	11/291	0.000116745	0.00019962	2.79678e-05	4.78215e-05	0.605972	-5.48739	MOAP1;SPARC;BEX1;MAGED1;BASP1;HLA-B;HBB;TXNIP;HBA1;FGF1;ADD3
Simian Acquired Immune Deficiency Syndrome C0080151 human GSE4785 sample 92	12/353	0.000155643	0.000265583	3.30184e-05	5.63415e-05	0.861009	-7.54928	LDHB;MT2A;BEX1;YWHAB;FTH1;NDUFAB1;CFL1;UBC;FTH1P5;NDUFB2;NPTN;MT1X
renal cell carcinoma DOID-4450 human GSE38424 sample 664	11/302	0.000161522	0.000275051	3.8742e-05	6.59726e-05	0.685019	-5.98081	IFITM3;MOAP1;IFITM2;BEX1;DUSP1;BASP1;RGS1;MAFF;NDRG1;HSPA1A;HLA-DPA1
ulcerative colitis DOID-8577 human GSE37283 sample 594	8/171	0.000243878	0.000414443	8.69857e-05	0.000147521	0.554965	-4.61667	DDX17;MT2A;MT1F;MT1G;TXNIP;MT1X;NDRG1;MT1HL1
Diabetic Neuropathy C0011882 mouse GSE11343 sample 7	10/267	0.000256739	0.000435408	6.99637e-05	0.000118895	0.54788	-4.52957	IFITM3;RPS15;SNRPN;RPS29;YWHAB;RPL34;FAM107A;ATP5G3;SPTAN1;GAPDH
Crohn's disease DOID-8778 human GSE6731 sample 757	9/230	0.00037945	0.000642206	0.000117566	0.000197368	0.551302	-4.34249	MLLT11;ATP5B;MT2A;TUBB2A;MAFF;HBB;HBA1;NDRG1;TMSB10
multiple myeloma DOID-9538 human GSE47552 sample 561	10/282	0.000395864	0.000668623	0.000108115	0.000182238	0.600601	-4.70538	GABARAPL1;RPS17;UCHL1;RPS19;SYT1;SNORD68;RPL24;RPS10;HSPA1A;RPS12
autism spectrum disorder DOID-0060041 human GSE28521 sample 1039	11/336	0.000402383	0.000678257	9.74753e-05	0.000164974	0.818184	-6.39665	IFITM3;PAQR6;MT2A;GABRB1;GAP43;IFITM2;BASP1;FAM107A;HSPB1;TNPO1;TMSB10
Crohn's disease DOID-8778 human GSE6731 sample 758	11/337	0.000412556	0.000693997	9.99809e-05	0.00016887	0.844999	-6.58519	IFITM3;TUBB2A;BASP1;RGS1;MAFF;ATP6V1B2;HBB;HBA1;GLUL;TMSB10;HSPA1A
Sepsis C0243026 mouse GSE4479 sample 150	10/284	0.000418439	0.000702471	0.000114332	0.000192328	0.589836	-4.58832	IFITM3;RPS17;IFITM2;DUSP1;RGS1;RPLP0;UBC;TXNIP;ATP1B1;B2M
Type 2 diabetes mellitus C0011860 mouse GSE2899 sample 279	10/292	0.000519751	0.000870792	0.000142316	0.000238438	0.618439	-4.67673	IFITM3;HADHB;GABARAPL1;TUBA1B;IFITM2;YWHAB;ALDH1A1;TMSB10;DNM1;RPS23
Alzheimer's disease DOID-10652 human GSE36980 sample 522	10/301	0.000657249	0.00109894	0.000180505	0.000301811	0.687825	-5.04	PAQR6;GJA1;AHCYL1;SNRPN;PLEKHB1;TXNIP;METTL7A;FGF1;HLA-DPA1;GFAP
Pulmonary Fibrosis C0034069 mouse GSE2640 sample 406	10/306	0.0007458	0.0012445	0.000205217	0.000342441	0.702878	-5.06147	SPARC;BASP1;CALD1;FTH1;CFL1;SPARCL1;TMSB10;GAPDH;ACTB;RTN4
nicotine dependence DOID-0050742 human GSE6264 sample 582	11/370	0.000892362	0.00148608	0.00021991	0.000366223	0.932932	-6.55071	EEF1A1;BASP1;YWHAB;GBE1;RPL37A;FTH1P5;CALM1;RPS11;TUBB4B;HLA-DPA1;FTL
pancreatic cancer DOID-1793 human GSE23952 sample 798	10/314	0.000907803	0.00150877	0.000250648	0.000416577	0.685461	-4.8013	MLLT11;REEP1;GJA1;TUBB2A;SYT1;MAP1B;HSPB1;CRYAB;SCG2;TUBA4A
Vitamin A Deficiency C0042842 rat GSE1600 sample 359	9/265	0.00104368	0.00173113	0.000324857	0.000538834	0.487172	-3.34444	IFITM3;EEF1A1;RPS25;MT2A;NACA;ALDH1A1;SPARCL1;ATP1B1;B2M
Hypoxia C0242184 mouse GSE3195 sample 70	9/272	0.00125134	0.00207144	0.000390397	0.000642415	0.564135	-3.77042	RPS17;TUBA1B;DUSP1;MAFF;CRYAB;SPTAN1;NDRG1;GAPDH;TPT1
Alzheimer's disease DOID-10652 human GSE36980 sample 520	9/275	0.00134999	0.00222587	0.000421641	0.000692458	0.660769	-4.36614	GJA1;SPARC;SNRPN;DUSP1;SNORD68;HSPB1;TXNIP;HSPA1A;HLA-DPA1
atopic dermatitis skin DOID-3310 human GSE32924 sample 630	10/331	0.00134892	0.00222587	0.000375635	0.000620582	0.824067	-5.4458	ATP6V1A;DDX17;ALDH1A1;PLP1;HBB;TXNIP;HBA1;XIST;TAC1;SLC18A2
Waldenstrom Macroglobulinemia UMLS CUI-C0024419 human GSE6691 sample 785	11/393	0.00144736	0.0023817	0.000361973	0.000599203	1.02835	-6.72336	HADHB;LDHB;BEX1;SCRN1;BASP1;TUBB;HBB;ANP32B;HBA1;HSPA1A;HLA-DPA1
HIV - Human immunodeficiency virus infection C0019693 human GSE2504 sample 157	11/396	0.00153709	0.00252435	0.000385211	0.00063514	1.03985	-6.73603	CYFIP2;BEX1;MAGED1;RPL34;FTH1;UBC;RPL24;ENO2;RPS11;TMSB10;FTL
Huntington's disease DOID-12858 mouse GSE9038 sample 718	8/229	0.00165012	0.00270463	0.000582293	0.000954408	0.515437	-3.30236	RALYL;RPL31;UBC;ALDH1A1;FAM107A;RPL15;XIST;GLUL
Leukemia DOID-1240 mouse GSE44025 sample 482	9/297	0.00228075	0.00373092	0.000719554	0.00117707	0.571403	-3.47599	IFITM3;LDHB;GABARAPL1;BEX1;TUBB2A;DUSP1;BASP1;TUBB3;PTPRO
Asthma C0004096 human GSE4302 sample 318	8/243	0.00238788	0.00389849	0.000846016	0.00138122	0.485478	-2.931	MLLT11;GJA1;SPARC;HBB;HBA1;XIST;RPS10;SLC18A2
large cell neuroendocrine carcinoma DOID-0050872 human GSE51852 sample 733	9/306	0.00278441	0.00453695	0.000882839	0.00143851	0.803745	-4.72901	MLLT11;UCHL1;DDC;BEX1;SYT1;GAD1;NEFL;NEFH;SCG2
Cancer of the testis C0153594 human GSE1818 sample 246	6/148	0.00301492	0.00490293	0.00137279	0.00220655	0.645631	-3.74736	GAP43;RPS19;BASP1;HBB;FTL;HLA-DPA1
facioscapulohumeral muscular dystrophy DOID-11727 human GSE36398 sample 672	9/314	0.00330261	0.0053603	0.00105217	0.00171107	0.809763	-4.62621	RGS4;SPARC;DUSP1;CALD1;MAP1B;METTL7A;TMSB10;DCLK1;DYNC1I1
peripartum cardiomyopathy DOID-9997 human GSE42955 sample 817	8/258	0.00344261	0.00557663	0.00122723	0.0019841	0.625711	-3.54873	RGS4;DDX17;MT1F;MT1G;HBB;TXNIP;HBA1;HSPA1A
autism spectrum disorder DOID-0060041 human GSE28521 sample 1041	9/317	0.00351545	0.00568354	0.00112209	0.0018212	0.905143	-5.11459	SPARC;CALD1;HSPB1;TXNIP;RPL9;HSPA1A;RPS23;HLA-DPA1;GFAP
acute myocardial infarction DOID-9408 human GSE48060 sample 510	8/261	0.00369128	0.00595622	0.00131776	0.0021222	0.539069	-3.01975	MT2A;BASP1;MT1F;MT1H;MT1X;XIST;RPS11;MT1HL1
bipolar disorder DOID-3312 human GSE12679 sample 544	9/324	0.0040541	0.00652898	0.00129992	0.00209754	0.849592	-4.67958	RPS25;GJA1;GBE1;MAFF;PLP1;ANP32B;PAM;NDRG1;HSPA1A
asthma DOID-2841 human GSE18965 sample 753	7/211	0.00423627	0.00680916	0.00170232	0.00273094	0.676937	-3.69883	RPL27A;RPL37A;HBB;HBA1;CALM1;RPS11;ADD3
multiple myeloma DOID-9538 human GSE6691 sample 787	11/454	0.00437944	0.00702571	0.00114902	0.00186127	1.29207	-7.01701	CADPS2;RTN3;IFITM2;SCRN1;SYT1;FTH1;TUBB;ATP1B1;PAM;PFKM;GAPDH
nasopharynx carcinoma DOID-9261 human GSE12452 sample 778	7/214	0.00457321	0.00730834	0.0018395	0.0029228	0.653392	-3.52017	GJA1;SPARC;STXBP1;GAD1;HBA1;PAM;GAPDH
hepatocellular carcinoma DOID-684 human GSE39791 sample 663	7/214	0.00457321	0.00730834	0.0018395	0.0029228	0.750774	-4.04482	MLLT11;ATP6V1A;SPARC;PEG10;ALDH1A1;SPARCL1;RPL15
intracranial aneurysm DOID-10941 human GSE26969 sample 744	6/163	0.00483322	0.00770903	0.0021975	0.00345856	0.710241	-3.78718	MLLT11;RGS4;GAP43;MAGED1;HBA1;SCG2
Obstructive sleep apnea C0520679 mouse GSE1873 sample 217	8/275	0.00504084	0.00802479	0.001813	0.00289732	0.691276	-3.65698	ATP5B;TUBB2A;RGS1;GBE1;RCAN2;DYNLT3;GAPDH;RTN4
endometrial cancer DOID-1380 human GSE17025 sample 847	7/220	0.0053074	0.00843298	0.00213952	0.00338011	0.722657	-3.78575	IFITM3;LDHB;PTPRO;VDAC3;ATP5C1;ATP1B1;NDRG1
allergic contact dermatitis DOID-3042 human GSE6281 sample 928	8/279	0.00548833	0.00870383	0.00197859	0.0031378	0.702297	-3.65555	CYFIP2;MT2A;RGS1;MT1F;FAM107A;MT1H;MT1X;MT1HL1
silicosis DOID-10325 rat GSE29110 sample 983	9/340	0.00552799	0.00875002	0.00179248	0.00287004	1.01312	-5.2661	RPLP0;CFL1;UBC;ATP6V1B2;CALM1;ATP1B1;B2M;TMSB10;GAPDH
low-grade serous ovarian carcinomas DOID-0050933 human GSE56443 sample 755	9/341	0.00563227	0.00889814	0.00182763	0.00291509	1.00339	-5.19677	SPARC;RPSAP58;VSNL1;RGS1;MAP1B;CHN1;ENO2;CRYAB;NDRG1
Adenocarcinoma of lung C0152013 human GSE1987 sample 431	8/281	0.00572316	0.00902456	0.00206574	0.00326977	0.811809	-4.19156	IFITM3;LDHB;DDC;NDUFAB1;MT1G;ATP6V0E2;ATP1B1;NDRG1
sarcoidosis DOID-11335 human GSE19314 sample 708	8/283	0.00596557	0.00938899	0.00215588	0.0033995	0.597737	-3.06146	PAQR6;TUBB2A;CHN1;ALDH1A1;RPS3A;XIST;FGF13;HLA-DPA1
Idiopathic fibrosing alveolitis C0085786 human GSE10921 sample 272	7/226	0.00612681	0.00962454	0.00247605	0.00387495	0.74757	-3.80893	TSC22D1;BASP1;CHN1;ALDH1A1;TXNIP;CRYAB;GLUL
Type 1 diabetes mellitus C0011854 mouse GSE1623 sample 53	7/229	0.00657028	0.0103017	0.0026589	0.00413773	0.713849	-3.58723	IFITM3;DUSP1;FTH1;TXNIP;XIST;B2M;GLUL
osteoarthritis DOID-8398 rat GSE8077 sample 944	9/355	0.0072581	0.0113587	0.00238042	0.00373938	0.955771	-4.70778	IFITM3;REEP1;RGS4;GAP43;SCRN1;RGS1;NSG1;DCLK1;HSPA1A
Waldenstrom Macroglobulinemia UMLS CUI-C0024419 human GSE6691 sample 784	8/293	0.00729688	0.0113979	0.00265405	0.00413773	0.857899	-4.22113	GABARAPL1;DUSP1;RGS1;UBC;ATP1B1;TUBA4A;HSPA1A;FTL
systemic juvenile idiopathic arthritis (sJIA) (subgroup-extended oligo) DOID-848 human GSE21521 sample 576	9/360	0.00791845	0.0123457	0.00260732	0.00407271	1.03571	-5.01132	PAQR6;FTH1;HBB;NEFL;HBA1;XIST;ENO2;FGF13;PFKM
obesity DOID-9970 mouse GSE55389 sample 612	10/426	0.00801276	0.0124693	0.00239404	0.00375368	1.16597	-5.62783	IFITM3;RPS14;GJA1;IFITM2;SNORD68;MAFF;FAM107A;RPL13A;TXNIP;GFAP
autism spectrum disorder DOID-0060041 human GSE62632 sample 1036	8/299	0.00819669	0.0127317	0.00299357	0.00464116	0.850581	-4.08621	MLLT11;BEX1;RTN1;CFL1;ALDH1A1;HSPB1;ATP1B1;B2M
prostate cancer DOID-10283 human GSE39452 sample 485	7/239	0.00822223	0.0127475	0.00334422	0.00516552	0.696825	-3.3454	HADHB;MAGED1;RCAN2;DYNLT3;TXNIP;SYNGR3;FAM127A
Infection by Aspergillus fumigatus C0276655 human GSE6965 sample 386	8/300	0.00835441	0.0129283	0.00305331	0.00472495	0.868695	-4.15667	IFITM3;IFITM2;TUBB2A;SCRN1;STXBP1;XIST;TAC1;TUBA4A
Huntington's disease DOID-12858 mouse GSE26001 sample 720	10/436	0.00934222	0.0144301	0.00281642	0.00437466	1.30089	-6.07932	IFITM3;GJA1;DUSP1;CALD1;PEG10;NEFL;NEFM;FGF13;B2M;INA
Squamous cell carcinoma of mouth C0585362 human GSE3524 sample 295	9/376	0.0103427	0.0159458	0.00345079	0.00532024	1.17726	-5.38182	UCHL1;GAP43;RGS1;GAD1;ALDH1A1;XIST;FGF13;SYNGR3;HLA-DPA1
Infection by Yersinia enterocolitica C0238528 mouse GSE2973 sample 127	8/316	0.0111998	0.0172352	0.00414153	0.00636157	0.962724	-4.32443	ATP6V1A;TUBA1C;SPARC;DUSP1;BASP1;RGS1;MAFF;RTN4
Peripheral motor neuropathy C0235025 mouse GSE1947 sample 104	7/256	0.0117055	0.0179801	0.00480907	0.00734621	0.762069	-3.38946	EEF1A1;ATP5A1;CFL1;ATP6V1B2;RPS10;TPT1;HSPA1A
Ventricular hypertrophy C0340279 mouse GSE4678 sample 313	8/320	0.0120112	0.0184157	0.00445533	0.00683095	0.998174	-4.41384	IFITM3;ALDH1A1;TXNIP;ANP32B;MAP4;B2M;SPTAN1;RTN4
adrenoleukodystrophy DOID-10588 human GSE34309 sample 865	7/258	0.012176	0.018634	0.00500886	0.00763736	0.737593	-3.25152	CADPS2;IFITM2;SNRPN;VSNL1;PTPRO;MAFF;ATP1B1
Ischemic stroke UMLS CUI-C0948008 human GSE22255 sample 856	8/323	0.0126477	0.0193203	0.00470245	0.00719657	0.896853	-3.9195	BEX1;RTN1;DUSP1;RGS1;NEFL;NSG1;HSPA1A;RPS23
autistic disorder DOID-12849 human GSE6575 sample 1042	10/457	0.0126788	0.0193322	0.0038976	0.00599798	1.5132	-6.60941	LDHB;RPS17;TUBB2A;RPL31;RPL34;RPS3A;RPL9;RPL39;RPS10;RPL7
tibial muscular dystrophy DOID-9884 human GSE42806 sample 539	7/265	0.0139308	0.0211636	0.00575761	0.00871507	0.718928	-3.07245	MLLT11;LDHB;UCHL1;ATP6V0E1;ATP6V0E2;DYNC1I1;HLA-DPA1
Hutchinson-Gilford progeria syndrome UMLS CUI-C0033300 mouse GSE32609 sample 984	7/265	0.0139308	0.0211636	0.00575761	0.00871507	0.807028	-3.44896	EEF1A1;GABARAPL1;RPS6;TXNIP;ATP1B1;RPL9;RPL39
sickle-cell anemia DOID-10923 human GSE16728 sample 507	8/332	0.0147058	0.0223002	0.00550736	0.00836676	0.834753	-3.52225	GJA1;ALDH1A1;HBB;HSPB1;HBA1;XIST;ATP1B1;TAC1
Papillary Carcinoma of the Thyroid C0238463 human GSE3467 sample 397	9/400	0.0149763	0.022669	0.00510315	0.00776688	1.20607	-5.06704	MLLT11;GABBR2;BASP1;CHN1;MAFF;STMN2;TMSB10;TUBA4A;HLA-DPA1
esophagus squamous cell carcinoma DOID-3748 human GSE20347 sample 607	7/271	0.0155733	0.0235298	0.00646356	0.00974812	0.858169	-3.57187	MLLT11;LDHB;UCHL1;SCRN1;BASP1;ENO2;FTL
Neurological pain disorder C0423704 rat GSE18803 sample 212	9/411	0.0175489	0.0264667	0.00604041	0.00912651	1.24667	-5.03999	IFITM3;MT2A;RPLP0;FAM107A;HSPB1;FGF1;B2M;GFAP;RPS12
atopic dermatitis DOID-3310 human GSE26952 sample 981	7/281	0.0186099	0.028016	0.00778084	0.0116924	0.920236	-3.66628	LDHB;MT2A;VSNL1;SCRN1;DYNLT3;MT1G;INA
colon cancer DOID-219 mouse GSE63032 sample 662	7/283	0.0192638	0.028948	0.00806647	0.0120997	0.874749	-3.45485	GABARAPL1;BEX1;HSPB1;PKP4;ANP32B;TUBB4B;GLUL
Breast Cancer C0006142 human GSE2155 sample 39	8/350	0.0195372	0.0293058	0.00742873	0.0111835	1.13628	-4.47174	HADHB;LDHB;GJA1;TXNIP;MAP4;XIST;PAM;RTN4
ulcerative colitis DOID-8577 human GSE6731 sample 760	7/286	0.0202746	0.0303571	0.00850933	0.012741	0.921114	-3.59086	IFITM3;ATP5B;TUBB2A;BASP1;MAFF;SPARCL1;TMSB10
Sepsis C0243026 rat GSE1781 sample 314	6/226	0.0216532	0.032363	0.0100917	0.0150831	0.730093	-2.79816	MT2A;RPS17;ATP6V0E1;DUSP1;RPL9;TPT1
Granulomatous Disease, Chronic C0018203 human GSE935 sample 371	7/299	0.0250841	0.0374235	0.0106375	0.0158135	1.00116	-3.6898	PEG10;MT1F;HBB;MT1X;HBA1;RPL39;SLC6A3
lung cancer DOID-1324 mouse GSE14277 sample 615	6/235	0.0256085	0.0381374	0.0120073	0.0177546	0.854087	-3.13008	RPS19;BASP1;RPLP0;ATP5G3;ATP1B1;GAPDH
Down syndrome DOID-14250 human GSE35561 sample 1062	8/371	0.0264961	0.0393887	0.0102655	0.0153153	1.21814	-4.42277	GJA1;UCHL1;STXBP1;PEG10;SNORD68;HBB;MT1X;HLA-DPA1
Acute Lung Injury C0242488 mouse GSE1871 sample 152	8/372	0.0268655	0.0398664	0.0104182	0.0155152	1.22413	-4.42758	IFITM3;IFITM2;BASP1;CFL1;MAFF;HSPB1;B2M;GAPDH
Type 1 diabetes mellitus C0011854 mouse GSE11 sample 178	7/306	0.0279739	0.0414372	0.011932	0.0176746	0.943481	-3.37435	PAQR6;GJA1;BEX1;RPS29;TUBB3;NACA;RPL34
Intestinal metaplasia of gastric mucosa C0267187 human GSE2669 sample 349	7/308	0.0288394	0.0426433	0.0123219	0.0181874	1.02729	-3.6428	DDC;HLA-B;HLA-C;XIST;TAC1;B2M;CRYAB
Ulcerative Colitis C0009324 human GSE6731 sample 249	6/246	0.0310625	0.0458443	0.0146802	0.0215916	0.865522	-3.00488	MLLT11;ATP5B;TUBB2A;SPARCL1;HSPB1;TMSB10
hepatocellular carcinoma DOID-684 human GSE58208 sample 735	9/455	0.0311145	0.0458443	0.0111749	0.0165827	1.59097	-5.52079	SPARC;DUSP1;TUBB3;RGS1;TUBB;MAFF;HBA1;ENO2;TUBB4B
cardiomyopathy DOID-0050700 human GSE9128 sample 780	8/385	0.0319977	0.0470622	0.0125595	0.0185053	1.33562	-4.59733	RTN1;DUSP1;PLEKHB1;ATP6V1B2;TXNIP;ADD3;GLUL;HSPA1A
autism spectrum disorder DOID-0060041 human GSE62632 sample 1037	4/128	0.0344737	0.0506142	0.0202791	0.0293587	0.92971	-3.13085	IFITM3;DUSP1;TXNIP;SLC18A2
Osteoporosis C0029456 human GSE2208 sample 163	7/323	0.0359135	0.0526351	0.0155447	0.0228227	1.1751	-3.90913	GABARAPL1;RPS17;TSC22D1;SCRN1;ALDH1A1;MBP;ADD3
Chronic phase chronic myelogenous leukemia DOID-8552 human GSE5550 sample 456	7/330	0.0395765	0.0579015	0.0172374	0.0252633	1.29211	-4.17289	IFITM3;AHCYL1;IFITM2;ALDH1A1;HBB;SLC18A2;RTN4
multiple myeloma DOID-9538 human GSE36474 sample 707	6/262	0.0402696	0.058812	0.0192686	0.0280425	0.872277	-2.80189	RGS4;BEX1;RCAN2;XIST;DCLK1;HLA-DPA1
schizophrenia DOID-5419 human GSE25673 sample 892	6/263	0.0408966	0.059623	0.0195844	0.0284025	0.895372	-2.86224	IFITM3;IFITM2;SV2C;PEG10;NEFM;HSPA1A
psoriasis DOID-8893 human GSE32407 sample 836	7/337	0.0434763	0.0632728	0.0190565	0.0277824	1.24237	-3.89551	NDRG4;TUBB2A;DYNLT3;MAFF;FAM107A;TAC1;SLC18A2
non-systemic juvenile idiopathic arthritis (sJIA) (subgroup-psoriatic) DOID-848 human GSE21521 sample 580	7/338	0.044053	0.064	0.019327	0.0280782	1.09692	-3.42499	IFITM3;DUSP1;RGS1;PNMAL1;PEG10;MAFF;GLUL
progressive myoclonus epilepsy DOID-891 mouse GSE47516 sample 517	8/415	0.0463099	0.0671615	0.0187123	0.0273284	1.23443	-3.79266	IFITM3;IFITM2;BASP1;PTPRO;ALDH1A1;TAC1;B2M;GFAP
Sendai virus infection C1319860 mouse GSE2935 sample 336	6/272	0.0468186	0.0677809	0.0225865	0.0325292	0.98462	-3.01439	IFITM3;GBE1;PTPRO;CALM1;B2M;HSPA1A
Septic Shock C0036983 human GSE9692 sample 307	9/494	0.0481512	0.069589	0.0179967	0.0263296	2.6664	-8.08829	MT2A;ATP6V0E1;BASP1;MAFF;MT1F;MT1H;MT1X;FGF13;HSPA1A
muscular dystrophy DOID-9884 human GSE42806 sample 530	6/275	0.0489049	0.0705556	0.0236524	0.0339154	0.905356	-2.73225	MLLT11;LDHB;UCHL1;BASP1;ATP6V0E2;DYNC1I1
Carcinoma, Hepatocellular C0019204 human GSE3632 sample 125	7/353	0.0533001	0.0766305	0.0237122	0.0339154	1.22038	-3.57792	IFITM3;RPS27;DUSP1;HLA-B;NPTN;TMSB10;HSPA1A
Down syndrome DOID-14250 human GSE42956 sample 1060	7/353	0.0533001	0.0766305	0.0237122	0.0339154	1.32425	-3.88246	GJA1;SYT1;ALDH1A1;STMN2;CRYAB;INA;RPS23
sickle-cell anemia DOID-10923 human GSE16728 sample 505	8/429	0.0542326	0.0777022	0.0222216	0.0320592	1.42387	-4.14984	GJA1;TUBB2A;TUBB3;RPL34;STXBP1;HSPB1;XIST;RPL39
Huntington's disease DOID-12858 human GSE8762 sample 930	8/429	0.0542326	0.0777022	0.0222216	0.0320592	1.4928	-4.35071	MT2A;SPARC;DUSP1;FTH1;MAFF;FTH1P5;ATP6V1B2;GLUL
Cancer of the Intestine C0346627 mouse GSE3915 sample 90	6/285	0.0562695	0.0804819	0.0274481	0.0391241	0.986756	-2.83949	RPS14;DDC;CFL1;ALDH1A1;B2M;NDRG1
non-systemic juvenile idiopathic arthritis (sJIA) (subgroup-RF+ polyarthritis) DOID-848 human GSE21521 sample 579	7/359	0.0573162	0.0818381	0.0256443	0.0366158	1.20439	-3.44355	GABARAPL1;SPARC;DUSP1;XIST;FGF13;GLUL;RAB6B
Huntington's disease DOID-12858 mouse GSE9038 sample 717	6/288	0.0586026	0.0833882	0.028661	0.0407133	0.946493	-2.68518	RALYL;RTN1;RPL31;STXBP1;UBC;DNM1
idiopathic pulmonary fibrosis DOID-0050156 human GSE44723 sample 850	6/288	0.0586026	0.0833882	0.028661	0.0407133	1.04525	-2.96535	CYFIP2;GAP43;VSNL1;SYT1;FGF1;CRYAB
Glaucoma C0017601 mouse GSE3554 sample 260	6/290	0.0601897	0.0855003	0.029489	0.0417467	0.917693	-2.57895	IFITM3;IFITM2;DUSP1;XIST;B2M;GFAP
autistic disorder DOID-12849 human GSE6575 sample 1043	9/517	0.0606558	0.0860153	0.023225	0.033391	3.24564	-9.09605	TUBB2A;SPARC;SCRN1;TUBB3;MAGED1;BASP1;YWHAB;PAM;HSPA1A
morbid obesity DOID-11981 human GSE48964 sample 583	6/294	0.0634405	0.089811	0.0311918	0.0440075	1.11085	-3.06334	RGS4;UCHL1;TUBB2A;TSC22D1;DUSP1;FGF1
breast cancer DOID-1612 human GSE3744 sample 978	4/157	0.0639143	0.0903279	0.0381031	0.053127	1.07626	-2.95994	BEX1;SYT1;ENO2;SYNGR3
Breast Cancer C0006142 human GSE1379 sample 392	6/298	0.0667932	0.0942363	0.0329578	0.0461853	1.09519	-2.96376	DDC;SV2B;HBB;RPL37;CALM1;INA
dengue hemorrhagic fever DOID-12206 human GSE51808 sample 557	7/374	0.0681606	0.0960025	0.0309399	0.0437262	1.38779	-3.72745	MT2A;UCHL1;RGS1;MT1F;MT1X;FGF13;MT1HL1
Preeclampsia C0032914 human GSE4707 sample 352	7/375	0.0689246	0.0969143	0.0313171	0.0440348	1.34618	-3.60069	DUSP1;MAFF;ATP5C1;HSPB1;CALM1;GAPDH;HSPA1A
Down Syndrome C0013080 human GSE10758 sample 310	7/376	0.0696938	0.0977244	0.0316975	0.0444943	1.45331	-3.8711	BEX1;RTN1;ALDH1A1;LPAR1;HLA-C;ADD3;SCG2
hepatitis C virus related hepatocellular carcinoma UMLS CUI-C1333978 human GSE58208 sample 736	8/453	0.069736	0.0977244	0.0292801	0.0415218	1.72225	-4.58642	SPARC;TUBB3;TUBB;HBB;HBA1;ENO2;TUBB4B;ATP6V0E2
ulcerative colitis DOID-8577 human GSE11223 sample 593	6/303	0.0711275	0.0995066	0.035255	0.0493214	1.17151	-3.09664	TSC22D1;VSNL1;RGS1;MAFF;XIST;GFAP
acute myeloid leukemia DOID-9119 human GSE9476 sample 782	4/163	0.0712485	0.0995084	0.0426319	0.0592427	1.10255	-2.91247	MAFF;HSPB1;XIST;HSPA1A
progressive myoclonus epilepsy DOID-891 mouse GSE47516 sample 516	8/459	0.0739971	0.103174	0.031262	0.0440317	1.84686	-4.80872	RGS4;TUBA1C;GJA1;DUSP1;HSPB1;XIST;ANP32B;CRYAB
asthma DOID-2841 human GSE31773 sample 715	6/308	0.0756206	0.105261	0.0376533	0.052588	1.11261	-2.8728	GBE1;CHN1;XIST;FGF13;PFKM;DCLK1
glomerulosclerosis DOID-0050851 mouse GSE20844 sample 492	5/238	0.0784773	0.109055	0.0428064	0.0593859	0.967198	-2.46147	GABRB1;UCHL1;DUSP1;MAFF;HSPA1A
asthma DOID-2841 human GSE31773 sample 712	6/314	0.0812214	0.112679	0.0406661	0.0566056	1.05606	-2.65132	CHN1;NEFL;XIST;NSG1;ENO2;HSPA1A
Niemann-Pick Type C DOID-14504 mouse GSE39621 sample 495	5/243	0.0840033	0.116151	0.0460114	0.063419	0.958253	-2.3735	IFITM2;DUSP1;FTH1;UBC;TUBA4A
allergic contact dermatitis DOID-3042 human GSE6281 sample 925	5/243	0.0840033	0.116151	0.0460114	0.063419	1.00416	-2.48719	PNMAL1;RPL27A;FAM107A;MT1X;RPS11
Niemann-Pick Type C disease DOID-14504 mouse GSE39621 sample 471	5/244	0.0851327	0.117517	0.0466692	0.0641026	0.96193	-2.36976	IFITM2;DUSP1;FTH1;UBC;TUBA4A
Non-syndromic cleft lip and palate DOID-9296 human GSE42589 sample 618	4/174	0.0857572	0.118183	0.05169	0.0701869	1.13721	-2.79325	IFITM2;LPAR1;NDRG1;TUBA4A
polycystic ovary syndrome DOID-11612 human GSE10946 sample 825	6/320	0.0870487	0.119764	0.0438277	0.0607014	1.25321	-3.05946	GAP43;BASP1;CHN1;SPARCL1;HBB;HLA-DPA1
Teratospermia UMLS CUI-C0919628 human GSE6968 sample 954	6/324	0.0910586	0.125074	0.0460189	0.063419	1.34816	-3.23054	RPS14;TUBA1B;TUBB3;RPL39;NDRG1;TUBA4A
polycystic ovary syndrome DOID-11612 human GSE48301 sample 560	6/325	0.0920765	0.126263	0.0465771	0.0640821	1.35056	-3.22126	RGS4;SV2C;TUBB2A;TXNIP;HSPA1A;FTL
ulcerative colitis DOID-8577 human GSE11223 sample 590	6/329	0.0962102	0.131714	0.0488523	0.0668802	1.37117	-3.21021	RGS1;RCAN2;SPARCL1;HBB;SCG2;RPS12
Pauciarticular juvenile arthritis C0157917 human GSE1402 sample 430	6/330	0.0972589	0.132931	0.0494317	0.0675621	1.36267	-3.17554	STMN2;HBB;HBA1;XIST;TAC1;DCLK1

## Sheet: RNA-Seq Disease Gene and Drug Signatures from GEO
Term	Overlap	P-value	Adjusted P-value	Old P-value	Old Adjusted P-value	Z-score	Combined Score	Genes
Desipramine_Brain_-_Nucleus_accumbens_(Rgs9_KO)_saline_x_treated__15mg-kg_2x_daily_GSE71527_up	69/497	1.20125e-61	7.81414e-59	1.57033e-62	1.0215e-59	-1.75984	246.861	GABRB1;SPARC;RPL31;YWHAB;RPLP0;PLEKHB1;STMN2;FAM107A;RPL9;ACTB;RPL7;RPS15;RGS4;RPS14;GJA1;TUBA1B;RPS17;UCHL1;SCRN1;RPS19;TUBB3;BASP1;PEG10;FTH1;CFL1;RPS11;GLUL;RPS10;GABARAPL1;SNRPN;TSC22D1;RPS6;RPL13A;EEF1A1;GAP43;TUBB2A;VSNL1;RPL37A;RPL24;SPARCL1;PKP4;PLPP3;GAPDH;SCG2;ATP6V1A;MACF1;RTN3;RTN1;MAGED1;ATP5A1;NDRG1;CDC42;MOBP;UBC;MBP;RPL15;MAP4;RPS27A;RPL23A;TUBB4B;MLLT11;NACA;RPS29;RCAN2;PLP1;GNAS…
Desipramine_Brain_-_Nucleus_accumbens_(Rgs9_KO)_naive_x_treated__15mg-kg_2x_daily_GSE71527_up	69/495	9.01643e-62	7.81414e-59	1.22302e-62	1.0215e-59	-1.58514	222.81	SNAP25;SPARC;YWHAB;RPLP0;PLEKHB1;STMN2;FAM107A;ATP5G3;FGF1;RPL9;ACTB;RPL7;RPS14;GJA1;TUBA1B;UCHL1;TUBB3;BASP1;PEG10;FTH1;CFL1;NEFL;NEFM;GLUL;SULT4A1;NSF;GABARAPL1;SNRPN;RPS6;RPL13A;ATP1B1;TUBA4A;DNM1;EEF1A1;GAP43;TUBB2A;VSNL1;MAP1B;ATP6V1B2;SPARCL1;VAMP1;PKP4;PLPP3;GAPDH;SCG2;ATP6V1A;RTN3;MAGED1;STXBP1;ATP5A1;NDRG1;LDHB;ATP5B;MOBP;UBC;MBP;MAP4;GABBR2;MDH1;SYT1;GAD1;RPL23A;TUBB4B;GFAP;MLLT11;PLP1;…
Huntington's_(Grade_3)_BA4_(Motor_Cortex)_Grade_3_GSE79666_down	68/496	2.64692e-60	1.14788e-57	3.22183e-61	1.3972e-58	-1.59367	218.622	CYFIP2;IFITM3;SNAP25;YWHAB;STMN2;ATP5G3;ENO2;RGS4;TUBA1B;UCHL1;TUBB3;BASP1;FTH1;CFL1;NPTN;NEFL;NEFM;NEFH;TMSB10;B2M;SPTAN1;SULT4A1;NSF;GABARAPL1;PAQR6;SNRPN;HLA-B;HLA-C;ATP1B1;DNM1;GAP43;TUBB2A;VSNL1;MAP1B;ATP6V1B2;SPARCL1;VAMP1;GAPDH;INA;ATP6V1A;BEX3;RTN3;NDRG4;RTN1;MAGED1;STXBP1;ATP5A1;RTN4;LDHB;ATP5B;SV2C;SV2B;CHN1;ATP6V0E2;RAB6B;DYNC1I1;MOAP1;GABBR2;MDH1;SYT1;NSG1;DCLK1;MLLT11;RCAN2;GNAS;TRIM…
Bexarotene_Cortex_GSE77569_up	64/497	9.81144e-55	3.19117e-52	8.52001e-56	2.77113e-53	-1.67883	208.777	SPARC;RPL31;RPL34;RPLP0;PLEKHB1;ATP5C1;ENO2;RPL9;RPL7;RPS15;RPS14;TUBA1B;RPS17;UCHL1;RPS19;TUBB3;FTH1;CFL1;NEFM;RPL37;RPS11;RPL39;TMSB10;B2M;GLUL;RPS10;SULT4A1;GABARAPL1;SNRPN;ATPIF1;RPS6;RPL13A;TUBA4A;EEF1A1;GAP43;TUBB2A;RPL37A;ATP6V1B2;RPL24;SPARCL1;GAPDH;BEX1;MAGED1;ATP5A1;LDHB;ATP5B;MOBP;UBC;MBP;RPL15;RPS27A;TAC1;MDH1;RPL23A;NSG1;GFAP;RPS25;NACA;RPS29;RPL27A;GNAS;PFKM;TPT1;RPS23
Huntington's_(Grade_2)_BA4_(Motor_Cortex)_Grade_2_GSE79666_down	63/495	1.69338e-53	4.40618e-51	1.41236e-54	3.67497e-52	-1.59429	193.723	CYFIP2;SNAP25;YWHAB;STMN2;ENO2;RPL9;ACTB;GLS;RGS4;TUBA1B;UCHL1;SCRN1;BASP1;FTH1;PEA15;CFL1;NPTN;NEFL;NEFM;TMSB10;B2M;GLUL;SPTAN1;NSF;GABARAPL1;PAQR6;SNRPN;TUBB;ATP1B1;TUBA4A;DNM1;GAP43;TUBB2A;VSNL1;MAP1B;ATP6V1B2;SPARCL1;GAPDH;FTL;ATP6V1A;MACF1;RTN3;NDRG4;RTN1;MAGED1;STXBP1;ATP5A1;RTN4;LDHB;ATP5B;SV2B;CHN1;UBC;MAP4;ATP6V0E2;RAB6B;MOAP1;GABBR2;SYT1;DCLK1;MLLT11;GNAS;CALM1
Cardiomyopathy_(Restrictive)_Heart_Restrictive_GSE71613_down	62/498	5.41924e-52	1.17507e-49	4.04176e-53	8.76388e-51	-1.74825	206.371	IFITM3;IFITM2;RPL31;RPL34;RPLP0;FAM107A;ATP5C1;HSPB1;ATP5G3;FAM127A;ACTB;RPL7;RPS15;RPS14;TUBA1B;MT2A;RPS17;RPS19;FTH1;CFL1;RPL37;RPS11;RPL39;TMSB10;B2M;GLUL;RPS10;RPS12;TUBB;RPS6;HLA-B;RPL13A;HLA-C;RPS3A;TUBA4A;HADHB;MAP1B;RPL37A;VDAC3;RPL24;CRYAB;GAPDH;FTL;ATP5A1;NDUFB2;NDRG1;RTN4;ATP5B;UBC;RPS27A;MDH1;RPL23A;TUBB4B;RPS25;RPS27;RPL27A;NDUFAB1;GNAS;PAM;TPT1;HSPA1A;RPS23
TGFB3_Palatal_shelves_E16.5_knockout_GSE45568_down	59/496	3.74101e-48	4.4246e-46	2.3997e-49	2.83819e-47	-1.74832	190.925	CYFIP2;SPARC;RPL31;YWHAB;RPLP0;STMN2;ATP5G3;RPL9;ACTB;RPL7;RPS14;GJA1;TUBA1B;RPS17;RPS19;TUBB3;BASP1;FTH1;CFL1;NPTN;RPS11;RPL39;GLUL;SNRPN;TSC22D1;RPL22;RPS6;RPL13A;ATP1B1;EEF1A1;GAP43;TUBB2A;RPL37A;ATP6V1B2;RPL24;SPARCL1;TXNIP;INA;ATP6V1A;RTN3;RTN1;ATP5A1;RTN4;CDC42;LDHB;ATP5B;RPL15;RPS27A;MDH1;RPL23A;NSG1;TUBB4B;MLLT11;REEP1;RPS27;NACA;RPS29;ANP32B;CALM1
AMPK_R299Q_Brain_-_Hypothalamic_Arcuate_Nucleus_Knockin_GSE73436_up	59/496	3.74101e-48	4.4246e-46	2.3997e-49	2.83819e-47	-1.61404	176.261	SNAP25;RPL31;YWHAB;RPLP0;STMN2;ATP5C1;ENO2;RPL9;ACTB;RPL7;RPS15;RPS14;RPS17;SCRN1;FTH1;RPL37;B2M;RPS10;TSC22D1;DYNLT3;RPL22;RPS6;RPL13A;ATP1B1;TUBA4A;DNM1;EEF1A1;GAP43;VSNL1;RPL37A;ATP6V1B2;RPL24;SPARCL1;PKP4;SCG2;ATP6V1A;MACF1;BEX1;ATP5A1;RTN4;MOBP;MBP;RPS27A;MDH1;GAD1;HUWE1;RPL23A;NSG1;RPS25;RPS27;NACA;RPS29;RCAN2;PLP1;GNAS;TRIM37;ANP32B;TPT1;RPS23
NMP_U266_24hr-10nM_GSE56623_up	59/496	3.74101e-48	4.4246e-46	2.3997e-49	2.83819e-47	-1.60986	175.804	RPL31;YWHAB;RPL34;RPLP0;RPL9;ACTB;RPL7;RPS15;RPS14;RPS17;UCHL1;SCRN1;RPS19;PEG10;FTH1;CFL1;RPL37;RPS11;RPL39;TMSB10;B2M;RPS10;SPTAN1;RPS12;DDX17;RPL22;RPS6;HLA-B;RPL13A;HLA-C;RPS3A;RPL37A;RPL24;TXNIP;GAPDH;FTL;ATP6V1A;RTN3;ATP5A1;NDRG1;RTN4;CDC42;LDHB;ATP5B;UBC;RPL15;MAP4;RPS27A;HUWE1;RPL23A;TUBB4B;RPS25;RPS27;NACA;RPS29;RPL27A;CALM1;TPT1;RPS23
Idiopathic_pulmonary_fibrosis_Lung_GSE73189_up	59/496	3.74101e-48	4.4246e-46	2.3997e-49	2.83819e-47	-1.54462	168.68	IFITM2;RPL31;RPL34;RPLP0;FAM107A;HBB;RPL9;ACTB;RPL7;RPS14;GJA1;TUBA1B;MT2A;RPS17;FTH1;PEA15;CFL1;RPL37;RPS11;RPL39;TMSB10;B2M;RPS10;SPTAN1;RPS12;DDX17;TSC22D1;DUSP1;TUBB;RPS6;HLA-B;RPL13A;HLA-C;RPS3A;RPL37A;RPL24;SPARCL1;TXNIP;PLPP3;GAPDH;MACF1;NDRG1;CDC42;ATP5B;CALD1;UBC;RPL15;MAP4;RPS27A;RPL23A;RPS25;RPS27;NACA;RPS29;RPL27A;GNAS;CALM1;TPT1;RPS23
Desipramine_Brain_-_Nucleus_accumbens_naive_x_treated_15mg-kg_2x_daily_GSE71527_down	59/494	2.94214e-48	4.4246e-46	1.9377e-49	2.83819e-47	-1.49136	163.222	CYFIP2;SNAP25;YWHAB;STMN2;ATP5G3;ENO2;ACTB;GLS;RPS15;RGS4;RPS14;TUBA1B;UCHL1;TUBB3;BASP1;FTH1;CFL1;NPTN;NEFL;NEFM;SPTAN1;SULT4A1;NSF;GABARAPL1;SNRPN;RPL13A;ATP1B1;TUBA4A;DNM1;TUBB2A;VSNL1;MAP1B;RPL37A;ATP6V1B2;GAPDH;ATP6V1A;RTN3;NDRG4;RTN1;STXBP1;ATP5A1;RTN4;CDC42;ATP5B;SV2B;CHN1;ATP6V0E2;RAB6B;GABBR2;MDH1;SYT1;TUBB4B;DCLK1;MLLT11;PLP1;TRIM37;CALM1;PFKM;TPT1
Myotonic_Dystrophy_Left_Ventricles_GSE67812_up	59/497	4.21673e-48	4.57163e-46	2.66963e-49	2.89433e-47	-1.63996	178.895	IFITM3;IFITM2;RPL31;RPL34;RPLP0;HSPB1;MT1X;RPL9;ACTB;RPL7;RPS15;RPS14;MT2A;RPS17;RPS19;FTH1;PEA15;CFL1;RPL37;RPS11;RPL39;TMSB10;B2M;GLUL;RPS10;RPS12;GABARAPL1;SNRPN;TSC22D1;RPL22;RPS6;HLA-B;RPL13A;HLA-C;RPS3A;HADHB;EEF1A1;RPL37A;RPL24;SPARCL1;TXNIP;PLPP3;CRYAB;GAPDH;FTL;NDRG1;UBC;RPL15;RPS27A;ATP6V0E2;RPL23A;RPS25;RPS27;NACA;RPS29;RPL27A;GNAS;TPT1;RPS23
Panobinostat_+_5-Azacytidine_U266_24hr-10nM_GSE56623_up	59/498	4.75164e-48	4.7553e-46	2.96931e-49	2.97159e-47	-1.7768	193.61	CYFIP2;RPL31;YWHAB;RPL34;RPLP0;HSPB1;ATP5G3;RPL9;RPL7;RPS15;TUBA1C;RPS14;RPS17;RPS19;PEG10;FTH1;NPTN;NEFL;RPL37;RPS11;RPL39;TMSB10;B2M;RPS10;SPTAN1;RPS12;DDX17;RPL22;RPS6;HLA-B;RPL13A;RPS3A;EEF1A1;RPL37A;RPL24;TXNIP;FTL;ATP6V1A;RTN3;ATP5A1;NDRG1;RTN4;CDC42;LDHB;ATP5B;UBC;RPL15;RPS27A;MDH1;RPL23A;TUBB4B;RPS25;RPS27;NACA;RPS29;RPL27A;CALM1;TPT1;RPS23
Silvestrol_MDA-MB-231_25nM-1hr_GSE61375_down	56/496	2.61712e-44	2.43205e-42	1.45056e-45	1.34798e-43	-1.59441	160.002	RPL31;YWHAB;RPL34;RPLP0;HSPB1;ATP5G3;RPL7;RPS15;TUBA1C;RPS14;TUBA1B;RPS17;RPS19;FTH1;PEA15;CFL1;RPL37;TNPO1;RPS11;TMSB10;B2M;RPS10;RPS12;DDX17;TUBB;RPS6;HLA-B;RPL13A;RPS3A;EEF1A1;MAP1B;RPL37A;RPL24;TXNIP;GAPDH;FTL;MACF1;ATP5A1;NDRG1;RTN4;CDC42;LDHB;ATP5B;UBC;RPL15;MAP4;RPS27A;HUWE1;RPL23A;TUBB4B;RPS25;RPS29;RPL27A;GNAS;TPT1;RPS23
Panobinostat_U266_24hr-10nM_GSE56623_up	56/498	3.27816e-44	2.84326e-42	1.77512e-45	1.53962e-43	-1.72577	172.795	CYFIP2;AHCYL1;RPL31;RPL34;RPLP0;HSPB1;ATP5G3;RPL9;RPL7;RPS15;TUBA1C;RPS14;RPS17;RPS19;PEG10;NPTN;NEFL;RPL37;RPS11;RPL39;TMSB10;B2M;RPS10;SPTAN1;HLA-DPA1;RPS12;DDX17;RPL22;RPS6;HLA-B;RPL13A;HLA-C;RPS3A;EEF1A1;RPL37A;RPL24;TXNIP;RTN3;NDRG1;RTN4;CDC42;LDHB;ATP5B;UBC;RPL15;RPS27A;MDH1;RPL23A;TUBB4B;RPS25;RPS27;RPS29;RPL27A;CALM1;TPT1;RPS23
Nurr1_Ventral_tagmental_area_dopaminergic_neurons_conditional_Knockout_GSE42912_down	56/499	3.66748e-44	2.98212e-42	1.96309e-45	1.59624e-43	-1.86766	186.793	SNAP25;RPL31;RPLP0;STMN2;ATP5C1;ATP5G3;RPL9;SLC6A3;ACTB;RPL7;RPS15;RPS14;TUBA1B;RPS17;UCHL1;RPS19;FTH1;CFL1;RPS11;TMSB10;RPS10;SLC18A2;SNRPN;DYNLT3;ATPIF1;RPS6;RPL13A;EEF1A1;GAP43;VSNL1;RPL37A;RPL24;GAPDH;DDC;BEX1;NDUFB2;CDC42;LDHB;SV2C;MOBP;MBP;MDH1;SYT1;RPL23A;NSG1;TUBB4B;MLLT11;RPS25;RALYL;NACA;PLP1;GNAS;CALM1;FGF13;TPT1;RPS23
MITF_501_Melanocytes_knockdown_GSE61966_up	63/727	4.76671e-43	3.64794e-41	3.90888e-45	2.99145e-43	-2.1467	209.195	IFITM3;AHCYL1;SPARC;RPL31;YWHAB;RPL34;RPLP0;HSPB1;ATP5G3;ACTB;RPL7;RPS15;TUBA1C;RPS14;TUBA1B;RPS17;RPS19;TUBB3;FTH1;CFL1;NEFL;RPL37;RPS11;TMSB10;B2M;RPS10;SPTAN1;RPS12;DDX17;DYNLT3;RPL22;RPS6;HLA-B;RPL13A;HLA-C;RPS3A;EEF1A1;RPL37A;RPL24;GAPDH;MACF1;MAGED1;STXBP1;ATP5A1;RTN4;CDC42;ATP5B;CALD1;UBC;RPL15;MAP4;RPS27A;RPL23A;RPS25;RPS27;NACA;RPS29;RPL27A;GNAS;CALM1;PAM;TPT1;RPS23
INK128_MDA-MB-231_200nM-2hr_GSE61375_down	55/498	5.91051e-43	4.04714e-41	3.07424e-44	2.10505e-42	-1.841	179.009	RPL31;YWHAB;RPL34;RPLP0;ATP5G3;RPL9;ACTB;RPL7;RPS15;TUBA1C;RPS14;TUBA1B;RPS17;RPS19;FTH1;PEA15;CFL1;RPL37;TNPO1;RPS11;RPL39;TMSB10;RPS10;RPS12;TUBB;RPL22;RPS6;RPL13A;RPS3A;RPL37A;RPL24;TXNIP;GAPDH;FTL;MACF1;ATP5A1;CDC42;LDHB;ATP5B;UBC;RPL15;MAP4;RPS27A;HUWE1;RPL23A;TUBB4B;RPS25;RPS27;NACA;RPS29;RPL27A;GNAS;CALM1;TPT1;RPS23
Nurr1_Substantia_nigra_dopaminergic_neurons_conditional_Knockout_GSE42912_down	55/498	5.91051e-43	4.04714e-41	3.07424e-44	2.10505e-42	-1.75967	171.101	SNAP25;SPARC;RPL31;RPLP0;PLEKHB1;STMN2;ATP5G3;SLC6A3;ACTB;RPS14;TUBA1B;UCHL1;RPS19;TUBB3;FTH1;CFL1;TMSB10;RPS10;SLC18A2;GABARAPL1;SNRPN;SYNGR3;EEF1A1;GAP43;TUBB2A;MAP1B;RPL37A;RPL24;SPARCL1;GAPDH;SCG2;DDC;BEX1;ATP5A1;NDUFB2;LDHB;ATP5B;SV2C;MOBP;UBC;MBP;RPL15;MAP4;ATP6V0E2;MDH1;SYT1;TUBB4B;NACA;RPS29;RPL27A;NDUFAB1;PLP1;CALM1;PAM;TPT1
TGFB3_Palatal_shelves_E16.5_GSE45568_down	53/496	1.43137e-40	9.31109e-39	7.0913e-42	4.61289e-40	-1.66965	153.182	CYFIP2;SPARC;YWHAB;STMN2;ATP5G3;ACTB;RPL7;GJA1;TUBA1B;RPS17;UCHL1;RPS19;TUBB3;BASP1;FTH1;CFL1;NEFL;NEFM;RPS11;RPL39;GLUL;SPTAN1;DDX17;TSC22D1;RPS6;RPL13A;ATP1B1;EEF1A1;GAP43;TUBB2A;MAP1B;SPARCL1;TXNIP;INA;ATP6V1A;RTN3;RTN1;MAGED1;STXBP1;ATP5A1;RTN4;CDC42;LDHB;ATP5B;RPS27A;RAB6B;MDH1;NSG1;TUBB4B;MLLT11;REEP1;TRIM37;CALM1
Yersinia_pseudotuberculosis_Macrophage_48hr_GSE67427_down	53/497	1.59113e-40	9.40935e-39	7.80187e-42	4.61374e-40	-1.62781	149.17	SPARC;RPL31;RPL34;RPLP0;ATP5C1;HSPB1;ATP5G3;RPL9;ACTB;RPL7;RPS15;TUBA1C;RPS14;TUBA1B;RPS17;RPS19;CFL1;RPL37;RPS11;RPL39;TMSB10;RPS10;HLA-DPA1;RPS12;ATP6V0E1;TUBB;RPL22;RPS6;RPL13A;RPS3A;EEF1A1;RPL37A;RPL24;GAPDH;ATP5A1;NDUFB2;LDHB;ATP5B;UBC;RPL15;RPS27A;MDH1;RPL23A;TUBB4B;RPS25;RPS27;NACA;RPS29;RPL27A;GNAS;ANP32B;TPT1;RPS23
SMCX_Adult_Amygdala_Knockout_GSE74630_down	53/497	1.59113e-40	9.40935e-39	7.80187e-42	4.61374e-40	-1.6239	148.812	CYFIP2;SNAP25;GABRB1;AHCYL1;SPARC;YWHAB;PLEKHB1;STMN2;GLS;TUBA1B;TUBB3;FTH1;CFL1;NEFL;NEFH;GLUL;SPTAN1;SULT4A1;NSF;SNRPN;ATP1B1;TUBA4A;GAP43;VSNL1;MAP1B;ATP6V1B2;SPARCL1;VAMP1;PKP4;INA;ATP6V1A;MACF1;RTN3;STXBP1;ATP5A1;NDRG1;RTN4;ATP5B;SV2B;MOBP;MBP;MAP4;RAB6B;GABBR2;MDH1;SYT1;HUWE1;DCLK1;RCAN2;PLP1;GNAS;TRIM37;CALM1
Ezh2_Small_intestinal_crypts_Knockout_GSE81576_up	52/498	2.93256e-39	1.23073e-37	1.38258e-40	5.80239e-39	-1.93777	171.928	IFITM3;RPL31;YWHAB;RPL34;RPLP0;ATP5G3;RPL9;ACTB;RPL7;RPS15;TUBA1C;RPS14;TUBA1B;RPS17;RPS19;FTH1;CFL1;RPS11;RPL39;B2M;RPS10;SPTAN1;RPS12;DDX17;RPL22;RPS6;RPL13A;ATP1B1;EEF1A1;RPL37A;RPL24;GAPDH;ATP5A1;ADD3;CDC42;ATP5B;UBC;RPL15;RPS27A;MDH1;RPL23A;TUBB4B;RPS25;RPS27;NACA;RPS29;RPL27A;GNAS;ANP32B;CALM1;TPT1;RPS23
MPTP-HCl_Midbrain_Dopaminergic_Neurons_30_mg-kg_GSE54795_up	52/498	2.93256e-39	1.23073e-37	1.38258e-40	5.80239e-39	-1.87935	166.745	SPARC;RPL31;STMN2;RPL9;ACTB;RPL7;RPS15;RPS14;TUBA1B;RPS17;UCHL1;RPS19;TUBB3;FTH1;CFL1;NEFL;RPL37;RPS11;RPS10;GABARAPL1;SNRPN;DUSP1;RPS6;RPL13A;ATP1B1;SYNGR3;EEF1A1;GAP43;RPL37A;RPL24;PKP4;SCG2;RTN3;NDRG4;RTN1;STXBP1;ATP5B;MOBP;UBC;RPS27A;ATP6V0E2;GABBR2;SYT1;RPL23A;RPS25;RPS27;NACA;RPS29;PLP1;GNAS;CALM1;RPS23
Prmt5_Mouse_Embryonic_Fibroblasts_knockout_GSE45284_down	52/496	2.38474e-39	1.23073e-37	1.14669e-40	5.80239e-39	-1.67719	149.156	SPARC;RPL31;YWHAB;RPL34;RPLP0;ATP5G3;RPL9;ACTB;RPL7;RPS15;TUBA1C;RPS14;GJA1;TUBA1B;RPS17;RPS19;FTH1;CFL1;RPL37;RPS11;RPL39;TMSB10;RPS10;RPS12;RPL22;RPS6;RPL13A;EEF1A1;RPL37A;VDAC3;RPL24;GAPDH;MAGED1;ATP5A1;RTN4;CDC42;ATP5B;UBC;RPL15;RPS27A;RPL23A;TUBB4B;RPS25;RPS27;NACA;RPS29;RPL27A;GNAS;ANP32B;CALM1;TPT1;RPS23
Cardiomyopathy_(Dilated)_Heart_Cardiomyopathy_(Dilated)_GSE71613_down	52/498	2.93256e-39	1.23073e-37	1.38258e-40	5.80239e-39	-1.67955	149.018	IFITM3;IFITM2;RPLP0;FAM107A;ATP5C1;HSPB1;ATP5G3;ACTB;RPL7;RPS15;TUBA1B;MT2A;RPS17;FTH1;CFL1;RPS11;TMSB10;GLUL;RPS10;RPS12;TUBB;RPL22;RPS6;HLA-B;RPL13A;HLA-C;TUBA4A;MAP1B;RPL37A;VDAC3;RPL24;CRYAB;GAPDH;FTL;NDRG4;ATP5A1;NDUFB2;NDRG1;RTN4;LDHB;ATP5B;CALD1;UBC;RPS27A;MDH1;TUBB4B;RPS25;RPL27A;NDUFAB1;CALM1;TPT1;HSPA1A
Cardiomyopathy_(Dilated)_Heart_Dilated_GSE71613_down	52/498	2.93256e-39	1.23073e-37	1.38258e-40	5.80239e-39	-1.67818	148.897	IFITM3;IFITM2;RPLP0;FAM107A;ATP5C1;HSPB1;ATP5G3;ACTB;RPL7;RPS15;TUBA1B;MT2A;RPS17;FTH1;CFL1;RPS11;TMSB10;GLUL;RPS10;RPS12;TUBB;RPL22;RPS6;HLA-B;RPL13A;HLA-C;TUBA4A;MAP1B;RPL37A;VDAC3;RPL24;CRYAB;GAPDH;FTL;NDRG4;ATP5A1;NDUFB2;NDRG1;RTN4;LDHB;ATP5B;CALD1;UBC;RPS27A;MDH1;TUBB4B;RPS25;RPL27A;NDUFAB1;CALM1;TPT1;HSPA1A
CITCO_HepaRG_GSE71446_up	52/497	2.64481e-39	1.23073e-37	1.25924e-40	5.80239e-39	-1.66995	148.338	AHCYL1;RPL31;GBE1;RPLP0;HSPB1;ACTB;RPL7;RPS15;TUBA1C;RPS14;TUBA1B;RPS17;RPS19;FTH1;CFL1;RPL37;RPS11;RPL39;TMSB10;GLUL;RPS10;SPTAN1;RPS12;TUBB;RPS6;HLA-B;RPL13A;HLA-C;RPS3A;HADHB;EEF1A1;RPL37A;ALDH1A1;GAPDH;FTL;DDC;ATP5A1;ATP5B;UBC;RPL15;RPS27A;HUWE1;RPL23A;TUBB4B;RPS25;RPS27;RPL27A;GNAS;CALM1;TPT1;HSPA1A;RPS23
LIN41_hESC_knockdown_GSE52133_up	52/497	2.64481e-39	1.23073e-37	1.25924e-40	5.80239e-39	-1.66667	148.047	IFITM3;AHCYL1;IFITM2;RPL31;RPL34;MT1X;ATP5G3;RPL9;ACTB;RPL7;RPS15;TUBA1C;RPS14;RPS17;UCHL1;RPS19;FTH1;NEFM;RPL37;RPS11;RPL39;TMSB10;RPS10;RPS12;DDX17;GABARAPL1;RPL22;RPS6;RPL13A;RPS3A;EEF1A1;TUBB2A;RPL37A;RPL24;FTL;MACF1;RTN3;MAGED1;ATP5B;UBC;RPL15;RPS27A;HUWE1;RPL23A;RPS25;RPS27;NACA;RPL27A;GNAS;ANP32B;TPT1;RPS23
Mycobacterium_tuberculosis_(MTB)_H37Rv_Macrophage_48hr_GSE67427_down	52/497	2.64481e-39	1.23073e-37	1.25924e-40	5.80239e-39	-1.65971	147.429	RPL31;RPL34;RPLP0;ATP5C1;ATP5G3;RPL9;ACTB;RPL7;RPS15;TUBA1C;RPS14;TUBA1B;RPS17;RPS19;CFL1;RPL37;RPS11;RPL39;TMSB10;B2M;RPS10;HLA-DPA1;RPS12;ATP6V0E1;TUBB;RPL22;RPS6;HLA-B;RPL13A;HLA-C;RPS3A;EEF1A1;RPL37A;ATP6V1B2;RPL24;GAPDH;ATP5A1;LDHB;ATP5B;UBC;RPL15;RPS27A;RPL23A;TUBB4B;RPS25;RPS27;NACA;RPS29;RPL27A;GNAS;TPT1;RPS23
Idiopathic_nonspecific_interstitial_pneumonia_Lung_GSE73189_down	52/497	2.64481e-39	1.23073e-37	1.25924e-40	5.80239e-39	-1.612	143.191	IFITM3;IFITM2;SPARC;RPL31;RPL34;RPLP0;HSPB1;RPL9;ACTB;RPL7;RPS15;RPS14;TUBA1B;RPS17;RPS19;FTH1;CFL1;RPL37;RPS11;RPL39;TMSB10;RPS10;SPTAN1;RPS12;TUBB;RPS6;HLA-B;RPL13A;HLA-C;RPS3A;ATP1B1;EEF1A1;RPL37A;ALDH1A1;RPL24;GAPDH;FTL;MAGED1;ATP5A1;LDHB;RPL15;RPS27A;RPL23A;TUBB4B;RPS25;RPS27;NACA;RPL27A;GNAS;CALM1;TPT1;RPS23
Blinc1_Pancreas_Knockout_GSE73711_down	51/495	3.48912e-38	1.41854e-36	1.65012e-39	6.70877e-38	-1.6992	146.554	IFITM3;IFITM2;SPARC;YWHAB;RPL34;RPLP0;ATP5G3;ACTB;RPL7;RPS15;RPS14;TUBA1B;RPS17;RPS19;PEG10;FTH1;CFL1;RPS11;RPL39;TMSB10;RPS10;DDX17;TSC22D1;RPL22;RPS6;RPL13A;ATP1B1;EEF1A1;RPL37A;RPL24;SPARCL1;TXNIP;MAGED1;ATP5A1;CDC42;ATP5B;CALD1;UBC;RPS27A;RPL23A;TUBB4B;RPS25;RPS27;NACA;RPS29;RPL27A;GNAS;CALM1;PAM;TPT1;RPS23
DICER1_Hippocampus_Knockout_GSE60261_down	51/497	4.273e-38	1.6846e-36	1.98293e-39	7.81754e-38	-1.6229	139.644	SNAP25;PNMAL1;YWHAB;RPLP0;PLEKHB1;STMN2;ENO2;ACTB;RGS4;GJA1;TUBA1B;UCHL1;TUBB3;BASP1;FTH1;CFL1;NPTN;NEFL;SULT4A1;RPS12;NSF;GABARAPL1;SNRPN;DYNLT3;RPL13A;TUBA4A;EEF1A1;TUBB2A;ATP6V1B2;VDAC3;VAMP1;GAPDH;SCG2;RTN3;RTN1;MAGED1;CDC42;ATP5B;SV2B;MOBP;CHN1;MAP4;ATP6V0E2;MDH1;TUBB4B;GFAP;MLLT11;RPL27A;GNAS;CALM1;TPT1
RBM47_H358_knockdown_GSE75491_up	51/498	4.72706e-38	1.75712e-36	2.1731e-39	8.07773e-38	-1.83228	157.475	IFITM3;RPL31;RPL34;RPLP0;RPL9;RPL7;RPS14;TUBA1B;RPS17;SCRN1;RPS19;PEG10;RPL37;TNPO1;RPS11;RPL39;B2M;GLUL;RPS10;RPS12;DDX17;TSC22D1;TUBB;RPL22;RPS6;HLA-B;RPL13A;HLA-C;RPS3A;RPL37A;RPL24;TXNIP;PKP4;GAPDH;MACF1;ATP5B;UBC;RPL15;RPS27A;HUWE1;RPL23A;RPS25;RPS27;NACA;RPS29;RPL27A;GNAS;ANP32B;PAM;TPT1;RPS23
Salmonella_typhimurium_Macrophage_48hr_GSE67427_down	51/498	4.72706e-38	1.75712e-36	2.1731e-39	8.07773e-38	-1.696	145.762	RPL31;RPL34;RPLP0;ATP5C1;HSPB1;ATP5G3;RPL9;ACTB;RPL7;RPS15;TUBA1C;RPS14;TUBA1B;RPS17;RPS19;CFL1;RPL37;RPS11;RPL39;TMSB10;RPS10;HLA-DPA1;RPS12;ATP6V0E1;TUBB;RPL22;RPS6;RPL13A;RPS3A;EEF1A1;RPL37A;RPL24;RTN3;ATP5A1;NDUFB2;LDHB;ATP5B;RPL15;RPS27A;MDH1;RPL23A;TUBB4B;RPS25;RPS27;NACA;RPS29;RPL27A;GNAS;ANP32B;TPT1;RPS23
Vitamin_D_Airway_(Smooth_muscle)_GSE58434_down	56/663	2.20293e-37	7.96113e-36	2.97674e-39	1.07576e-37	-1.74611	147.382	IFITM3;SPARC;YWHAB;GBE1;RPLP0;HSPB1;RPL9;FAM127A;ACTB;GLS;RPL7;TUBA1C;RPS14;TUBA1B;MT2A;RPS17;UCHL1;SCRN1;BASP1;PEA15;CFL1;TNPO1;TMSB10;B2M;GABARAPL1;DUSP1;TUBB;RPS6;HLA-B;RPL13A;HLA-C;EEF1A1;RPL37A;TXNIP;PLPP3;GAPDH;FTL;BEX3;MACF1;MAGED1;ATP5A1;RTN4;CDC42;LDHB;ATP5B;CALD1;CHN1;UBC;RPL15;MAP4;RPS27A;TUBB4B;RPL27A;GNAS;CALM1;PAM
Pcbp2_Fetal_liver_knockout_GSE72491_up	50/496	6.07603e-37	1.92803e-35	2.78364e-38	8.61344e-37	-1.654	137.929	SPARC;RPL31;YWHAB;RPLP0;ATP5C1;RPL9;ACTB;RPL7;RPS15;RPS14;TUBA1B;RPS17;RPS19;PEG10;FTH1;CFL1;TNPO1;RPS11;RPL39;TMSB10;RPS10;DDX17;RPL22;RPS6;RPL13A;EEF1A1;RPL37A;RPL24;GAPDH;MACF1;MAGED1;ATP5A1;CDC42;ATP5B;CALD1;UBC;RPL15;RPS27A;HUWE1;RPL23A;RPS25;RPS27;NACA;RPS29;RPL27A;GNAS;ANP32B;CALM1;TPT1;RPS23
Huntington's_iPSCs_GSE74201_down	50/496	6.07603e-37	1.92803e-35	2.78364e-38	8.61344e-37	-1.51026	125.943	SPARC;RPL31;RPL34;RPLP0;ATP5C1;RPL9;RPL7;TUBA1C;RPS14;GJA1;TUBA1B;RPS17;BASP1;PEG10;FTH1;PEA15;CFL1;RPS11;RPL39;TMSB10;RPS10;RPS12;RPS6;HLA-B;RPL13A;RPS3A;TUBB2A;RPL37A;RPL24;GAPDH;FTL;HERC2P2;ATP5A1;RTN4;CDC42;LDHB;CALD1;RPL15;RPS27A;RPL23A;DCLK1;RPS25;RPS27;NACA;RPS29;RPL27A;ANP32B;CALM1;TPT1;RPS23
Huntington's_NSCs_GSE74201_down	50/496	6.07603e-37	1.92803e-35	2.78364e-38	8.61344e-37	-1.50984	125.907	IFITM3;RPL31;RPL34;RPLP0;HSPB1;RPL9;RPL7;RPS15;TUBA1C;RPS14;RPS17;RPS19;FTH1;RPL37;RPS11;RPL39;TMSB10;B2M;GLUL;RPS10;RPS12;DDX17;TSC22D1;TUBB;RPL22;RPS6;RPL13A;RPS3A;DNM1;RPL37A;RPL24;TXNIP;PLPP3;FTL;MAGED1;HERC2P2;ATP5A1;ADD3;RPL15;RPS27A;RPL23A;RPS25;RPS27;NACA;RPS29;RPL27A;ANP32B;PFKM;TPT1;RPS23
Mycobacterium_smegmatis_Macrophage_18hr_GSE67427_down	50/496	6.07603e-37	1.92803e-35	2.78364e-38	8.61344e-37	-1.50696	125.667	SPARC;RPL31;YWHAB;RPL34;RPLP0;ATP5G3;RPL9;ACTB;RPL7;RPS15;TUBA1C;RPS14;TUBA1B;RPS17;RPS19;BASP1;CFL1;RPL37;RPS11;RPL39;RPS10;RPS12;DDX17;TUBB;RPL22;RPS6;RPL13A;RPS3A;EEF1A1;RPL37A;RPL24;GAPDH;FTL;RTN3;ATP5A1;NDUFB2;RTN4;LDHB;ATP5B;RPL15;RPS27A;RPL23A;TUBB4B;RPS25;NACA;RPS29;RPL27A;GNAS;TPT1;RPS23
SYKi_(R406)_iPSC-WA_1uM-24hrs_GSE57896_down	50/495	5.50246e-37	1.92803e-35	2.54384e-38	8.61344e-37	-1.46134	122.008	SPARC;RPL31;GBE1;RPLP0;HSPB1;ACTB;RPL7;RGS4;TUBA1C;RPS14;TUBA1B;RPS17;UCHL1;RPS19;TUBB3;PEA15;CFL1;RPS11;TMSB10;B2M;RPS10;RPS12;TUBB;RPS6;HLA-B;RPL13A;HLA-C;RPS3A;EEF1A1;TUBB2A;MAP1B;RPL24;TXNIP;PLPP3;GAPDH;FTL;MAGED1;ATP5A1;RTN4;ATP5B;CALD1;UBC;RPL15;MAP4;RPS27A;TUBB4B;RPS27;RPL27A;PAM;TPT1
Prox1_Lens_knockout_GSE69940_up	50/497	6.70788e-37	1.93932e-35	3.04549e-38	8.61344e-37	-1.79251	149.303	SPARC;RPL31;YWHAB;RPLP0;RPL9;ACTB;RPL7;RPS15;RPS14;GJA1;TUBA1B;RPS17;RPS19;CFL1;TNPO1;RPS11;TMSB10;GLUL;RPS10;RPS12;DDX17;TSC22D1;RPL22;RPS6;RPL13A;EEF1A1;MAP1B;ALDH1A1;RPL24;CRYAB;GAPDH;RTN3;MAGED1;ATP5A1;CDC42;ATP5B;UBC;RPL15;RPS27A;HUWE1;RPL23A;RPS25;RPS27;NACA;RPS29;RPL27A;GNAS;ANP32B;CALM1;TPT1
heat-inactivated_MTB_H37Rv_Macrophage_48hr_GSE67427_down	50/497	6.70788e-37	1.93932e-35	3.04549e-38	8.61344e-37	-1.5814	131.719	IFITM3;IFITM2;RPL31;RPL34;RPLP0;ATP5C1;ATP5G3;ACTB;RPL7;RPS15;RPS14;RPS17;RPS19;CFL1;RPL37;RPS11;RPL39;TMSB10;B2M;RPS10;RPS12;ATP6V0E1;RPL22;RPS6;HLA-B;RPL13A;HLA-C;RPS3A;EEF1A1;RPL37A;RPL24;GAPDH;FTL;ATP5A1;NDUFB2;LDHB;ATP5B;UBC;RPL15;RPS27A;RPL23A;RPS25;RPS27;NACA;RPS29;RPL27A;GNAS;ANP32B;TPT1;RPS23
Chd7_Spinal_Cord_Conditional_Knockout_GSE72726_up	50/497	6.70788e-37	1.93932e-35	3.04549e-38	8.61344e-37	-1.5798	131.586	AHCYL1;SPARC;YWHAB;RPLP0;STMN2;FGF1;TUBA1B;UCHL1;TUBB3;BASP1;NEFL;NEFM;TMSB10;GLUL;SPTAN1;SULT4A1;NSF;SNRPN;TSC22D1;ATP1B1;DNM1;EEF1A1;GAP43;TUBB2A;MAP1B;ATP6V1B2;SPARCL1;VAMP1;PLPP3;GAPDH;INA;RTN3;NDRG4;RTN1;MAGED1;STXBP1;ATP5A1;ATP5B;SV2C;ATP6V0E2;RAB6B;GABBR2;SYT1;NSG1;DCLK1;MLLT11;REEP1;GNAS;CALM1;FGF13
Desipramine_Brain_-_Nucleus_accumbens_saline_x_treated_15mg-kg_2x_daily_GSE71527_up	50/497	6.70788e-37	1.93932e-35	3.04549e-38	8.61344e-37	-1.57906	131.523	CYFIP2;SNAP25;AHCYL1;SPARC;FAM107A;ENO2;ACTB;RPS15;RGS4;TUBA1B;UCHL1;TUBB3;BASP1;FTH1;CFL1;NPTN;NEFL;GLUL;SPTAN1;SULT4A1;NSF;DDX17;GABARAPL1;SNRPN;TSC22D1;RPL13A;TUBA4A;DNM1;EEF1A1;GAP43;TUBB2A;MAP1B;SPARCL1;GAPDH;SCG2;MACF1;NDRG4;RTN1;STXBP1;SV2B;CHN1;UBC;RAB6B;SYT1;HUWE1;DCLK1;GFAP;GNAS;CALM1;PFKM
Miconazole_Embryonic_stem_cells_6_hrs_GSE63804_up	50/498	7.40377e-37	2.00673e-35	3.33135e-38	8.84508e-37	-1.77603	147.754	AHCYL1;SPARC;RPL31;RPLP0;PLEKHB1;RPL9;ACTB;RPL7;RPS15;RPS14;TUBA1B;RPS17;SCRN1;FTH1;CFL1;RPL37;RPS11;RPL39;TMSB10;GLUL;RPS10;SPTAN1;RPS12;TSC22D1;RPL22;RPL13A;TUBB2A;RPL37A;ATP6V1B2;RPL24;SPARCL1;GAPDH;ATP6V1A;MAGED1;ATP5A1;LDHB;ATP5B;RPL15;RPS27A;MDH1;RPL23A;NSG1;RPS25;RPS27;NACA;RPS29;RPL27A;GNAS;CALM1;TPT1
DAPT_3_hESCs_GSE66506_down	50/498	7.40377e-37	2.00673e-35	3.33135e-38	8.84508e-37	-1.7113	142.369	IFITM3;AHCYL1;IFITM2;RPL31;RPL34;RPLP0;ATP5G3;ENO2;RPL9;ACTB;RPL7;RPS15;TUBA1C;RPS14;GJA1;RPS17;RPS19;FTH1;RPL37;RPS11;RPS10;RPS12;GABARAPL1;SNRPN;TUBB;RPS6;HLA-B;RPL13A;HLA-C;RPS3A;TUBB2A;RPL37A;RPL24;GAPDH;FTL;MACF1;ATP5A1;LDHB;ATP5B;RPL15;RPS27A;MDH1;HUWE1;RPL23A;RPS25;RPS27;NACA;RPS29;RPL27A;RPS23
Psoriasis_Skin_Biopsy_(lesion)_GSE47944_down	50/498	7.40377e-37	2.00673e-35	3.33135e-38	8.84508e-37	-1.64805	137.107	RPL31;RPL34;RPLP0;HSPB1;MT1X;RPL9;ACTB;RPL7;RPS15;RPS14;TUBA1B;RPS17;RPS19;RPL37;RPS11;RPS10;SPTAN1;RPS12;DUSP1;TUBB;RPL22;RPS6;RPL13A;RPS3A;TUBA4A;EEF1A1;RPL37A;RPL24;SPARCL1;TXNIP;PLPP3;CRYAB;MACF1;RTN3;RTN4;UBC;RPL15;MAP4;RPS27A;HUWE1;RPL23A;TUBB4B;RPS25;RPS27;NACA;RPL27A;GNAS;PAM;HSPA1A;RPS23
Albuterol_Airway_(Smooth_muscle)_GSE58434_down	57/712	8.17139e-37	2.16959e-35	8.20439e-39	2.88484e-37	-1.96297	163.113	IFITM3;SPARC;RPL31;YWHAB;HSPB1;RPL9;ACTB;GLS;RPL7;RPS15;TUBA1C;RPS14;GJA1;TUBA1B;MT2A;RPS17;UCHL1;RPS19;FTH1;PEA15;CFL1;RPL37;TMSB10;B2M;RPS10;GABARAPL1;TSC22D1;DUSP1;TUBB;RPL22;RPS6;HLA-B;RPL13A;HLA-C;EEF1A1;MAP1B;RPL37A;RPL24;TXNIP;PLPP3;CRYAB;MACF1;HERC2P2;NDRG1;RTN4;CALD1;UBC;MAP4;RPS27A;TUBB4B;NACA;RPL27A;MAFF;GNAS;CALM1;TPT1;RPS23
Dexamethasone_Embryonic_hypothalamic_progenitor-stem_cells_-_Male_100_nM_4_hrs_GSE55113_up	49/494	7.64893e-36	1.9137e-34	3.50021e-37	8.59201e-36	-1.40081	113.267	AHCYL1;RPL31;RPL34;RPLP0;FAM107A;ATP5C1;RPL9;ACTB;RPL7;RPS15;RPS14;TUBA1B;RPS17;RPS19;PEG10;CFL1;TNPO1;RPS11;RPL39;GLUL;SPTAN1;TSC22D1;RPL22;RPS6;RPL13A;EEF1A1;RPL37A;VDAC3;RPL24;GAPDH;MAGED1;ATP5A1;CDC42;ATP5B;UBC;RPL15;RPS27A;MDH1;RPL23A;DCLK1;GFAP;RPS25;RPS27;NACA;RPS29;RPL27A;GNAS;CALM1;RPS23
Anankinra_PBMC_GSE57253_up	49/494	7.64893e-36	1.9137e-34	3.50021e-37	8.59201e-36	-1.38536	112.018	CYFIP2;RPL31;YWHAB;RPL34;RPLP0;HBB;RPL9;ACTB;RPL7;RPS15;RPS14;RPS17;RPS19;CFL1;RPL37;RPS11;RPL39;TMSB10;RPS10;SPTAN1;RPS12;DDX17;TUBB;RPL22;RPS6;RPL13A;RPS3A;HBA1;EEF1A1;RPL37A;RPL24;TXNIP;GAPDH;ATP5A1;ADD3;LDHB;ATP5B;RPL15;RPS27A;RPL23A;RPS25;RPS27;NACA;RPS29;RPL27A;GNAS;CALM1;TPT1;RPS23
SYKi_(R406)_iPSC-WA_1uM-7d_GSE57896_down	49/494	7.64893e-36	1.9137e-34	3.50021e-37	8.59201e-36	-1.35822	109.824	IFITM3;SPARC;RPL31;RPLP0;HSPB1;ACTB;RPL7;RPS14;GJA1;TUBA1B;RPS17;UCHL1;RPS19;FTH1;PEA15;CFL1;RPL37;RPS11;TMSB10;B2M;RPS10;SPTAN1;RPS12;DDX17;TUBB;RPS6;HLA-B;RPL13A;HLA-C;RPS3A;EEF1A1;TUBB2A;MAP1B;RPL37A;TXNIP;PLPP3;GAPDH;MAGED1;RTN4;CALD1;UBC;RPL15;MAP4;RPS27A;RPS27;RPL27A;PAM;TPT1;RPS23
Blinc1_Pancreas_Heterozygous_Knockout_GSE73711_down	49/497	1.02285e-35	2.3763e-34	4.5606e-37	1.04094e-35	-1.81147	145.947	IFITM3;IFITM2;SPARC;RPL31;RPL34;RPLP0;ATP5G3;RPL9;ACTB;RPL7;RPS15;RPS14;TUBA1B;RPS17;RPS19;PEG10;FTH1;CFL1;RPL37;RPS11;RPL39;TMSB10;RPS10;RPS12;DDX17;TSC22D1;RPL22;RPS6;RPL13A;EEF1A1;RPL37A;RPL24;SPARCL1;GAPDH;MAGED1;ATP5A1;CDC42;CALD1;UBC;RPS27A;RPL23A;RPS25;RPS27;RPS29;RPL27A;GNAS;PAM;TPT1;RPS23
heat-inactivated_MTB_H37Rv_Macrophage_18hr_GSE67427_down	49/497	1.02285e-35	2.3763e-34	4.5606e-37	1.04094e-35	-1.6058	129.376	IFITM3;SPARC;RPL31;RPL34;RPLP0;ATP5G3;RPL7;RPS15;TUBA1C;RPS14;TUBA1B;RPS17;RPS19;BASP1;CFL1;RPL37;RPS11;RPL39;B2M;RPS10;HLA-DPA1;RPS12;TUBB;RPL22;RPS6;HLA-B;RPL13A;RPS3A;EEF1A1;RPL37A;ATP6V1B2;RPL24;GAPDH;FTL;ATP5A1;LDHB;ATP5B;UBC;RPL15;RPS27A;RPL23A;TUBB4B;RPS25;RPS27;NACA;RPS29;RPL27A;GNAS;RPS23
PRDM11_U2932_knockdown_GSE56235_down	49/497	1.02285e-35	2.3763e-34	4.5606e-37	1.04094e-35	-1.58217	127.472	CYFIP2;RPL31;YWHAB;RPL34;RPLP0;ATP5C1;ATP5G3;ACTB;RPL7;RPS15;TUBA1C;RPS14;TUBA1B;RPS17;RPS19;PEG10;CFL1;RPL37;RPS11;RPL39;RPS10;RPS12;TUBB;RPL22;RPS6;HLA-B;RPL13A;HLA-C;RPS3A;RPL37A;RPL24;GAPDH;MAGED1;ATP5A1;RTN4;LDHB;ATP5B;RPL15;RPS27A;RPL23A;RPS25;RPS27;NACA;RPS29;RPL27A;GNAS;ANP32B;TPT1;RPS23
Salmonella_HT-29_cells_(shCAP-D3)_0.5hrs_GSE62520_down	49/497	1.02285e-35	2.3763e-34	4.5606e-37	1.04094e-35	-1.54624	124.577	IFITM2;RPL31;RPL34;GBE1;RPLP0;HSPB1;MT1X;ENO2;RPL9;ACTB;RPL7;RPS14;MT2A;RPS17;RPS19;RPL37;RPS11;RPL39;TMSB10;RPS10;SPTAN1;RPS12;DDX17;DUSP1;TUBB;RPL22;RPS6;HLA-B;RPL13A;RPS3A;RPL37A;RPL24;GAPDH;FTL;NDRG1;LDHB;CALD1;RPL15;RPS27A;RPL23A;RPS25;RPS27;NACA;RPS29;RPL27A;GNAS;PFKM;TPT1;RPS23
STAU1_HEK293T_Overexpression_GSE52447_up	49/498	1.12639e-35	2.4838e-34	4.97936e-37	1.07969e-35	-1.73775	139.839	RPL31;RPL34;RPLP0;ATP5G3;RPL9;ACTB;RPL7;RPS15;TUBA1C;RPS14;TUBA1B;RPS17;UCHL1;RPS19;FTH1;PEA15;CFL1;RPL37;RPS11;RPL39;RPS10;RPS12;TUBB;RPL22;RPS6;RPL13A;HLA-C;RPS3A;EEF1A1;RPL37A;RPL24;GAPDH;FTL;ATP5A1;LDHB;ATP5B;RPL15;RPS27A;RPL23A;TUBB4B;RPS25;RPS27;NACA;RPS29;RPL27A;GNAS;CALM1;TPT1;RPS23
Obesity_Omental_adipose_tissue_GSE55008_down	49/498	1.12639e-35	2.4838e-34	4.97936e-37	1.07969e-35	-1.71113	137.697	IFITM3;IFITM2;RPL31;RPL34;RPLP0;HBB;MT1X;RPL9;RPL7;RPS14;GJA1;MT2A;RPS17;RPS19;RPL37;RPS11;RPL39;GLUL;RPS10;RPS12;DDX17;TSC22D1;DUSP1;TUBB;RPL22;RPS6;RPL13A;RPS3A;HBA1;RPL37A;RPL24;SPARCL1;TXNIP;GAPDH;NDRG4;ADD3;ATP5B;CALD1;RPL15;RPS27A;RPL23A;RPS25;RPS27;NACA;RPS29;RPL27A;MAFF;TPT1;RPS23
DAXX_PC3_knockdown_GSE68645_up	49/498	1.12639e-35	2.4838e-34	4.97936e-37	1.07969e-35	-1.70273	137.021	IFITM3;RPL31;RPL34;HSPB1;MT1X;ATP5G3;ACTB;RPL7;RPS15;RPS14;MT2A;RPS17;RPS19;FTH1;PEA15;CFL1;RPL37;RPS11;RPL39;TMSB10;B2M;RPS10;RPS12;ATP6V0E1;RPL22;RPS6;RPL13A;HLA-C;RPS3A;ATP1B1;EEF1A1;RPL37A;RPL24;GAPDH;FTL;LDHB;UBC;RPL15;RPS27A;MDH1;RPL23A;RPS25;RPS27;NACA;RPS29;RPL27A;TPT1;HSPA1A;RPS23
SAHA_Hippocampus_(CA1_subregion)_0.67g_GSE63943_up	58/790	2.00488e-35	4.34725e-34	1.34458e-37	3.49859e-36	-2.0942	167.316	CYFIP2;SNAP25;GABRB1;AHCYL1;SPARC;YWHAB;RPL31;PNMAL1;RPLP0;STMN2;FAM107A;RPL9;GLS;RGS4;GJA1;UCHL1;NEFL;NEFM;TNPO1;RPL39;TMSB10;GLUL;GABARAPL1;DYNLT3;RPS6;ATP1B1;DNM1;EEF1A1;GAP43;VSNL1;MAP1B;ATP6V1B2;VDAC3;SPARCL1;RPL24;GAPDH;SCG2;ATP6V1A;RTN3;MACF1;NDRG4;RTN4;MOBP;SV2B;MBP;RPL15;RPS27A;MDH1;SYT1;GAD1;TUBB4B;RPS27;RPS29;RCAN2;GNAS;TRIM37;CALM1;TPT1
APP/PS1-21_Hippocampus_(CA1_subregion)_Transgenic_GSE63943_down	48/494	1.14032e-34	2.43205e-33	5.13774e-36	1.09577e-34	-1.26243	98.6673	CYFIP2;ATP6V1A;SNAP25;RTN3;NDRG4;AHCYL1;RTN1;STXBP1;ATP5A1;STMN2;ATP5C1;ENO2;RTN4;GLS;RGS4;LDHB;ATP5B;SV2B;CHN1;NPTN;NEFL;MAP4;RAB6B;SPTAN1;SULT4A1;NSF;CADPS2;GABARAPL1;SNRPN;MDH1;TSC22D1;SYT1;GAD1;NSG1;ATP1B1;TUBA4A;DCLK1;DNM1;TUBB2A;VSNL1;MAP1B;RCAN2;PLP1;VAMP1;TRIM37;CALM1;PAM;SCG2
Rapamycin_Heart_14_ppm_GSE48043_down	48/495	1.25372e-34	2.58902e-33	5.602e-36	1.15686e-34	-1.47062	114.799	IFITM3;MACF1;NDRG4;SPARC;RPL34;ATP5A1;RPLP0;ATP5C1;ATP5G3;RPL9;ACTB;RPL7;CDC42;RPS15;LDHB;ATP5B;RPS14;GJA1;RPS17;RPS19;FTH1;CFL1;RPS27A;RPS11;B2M;GLUL;RPS10;SPTAN1;RPS12;DDX17;MDH1;RPS6;HUWE1;RPL13A;RPL23A;ATP1B1;EEF1A1;RPS25;RPS27;NACA;RPS29;RPL24;SPARCL1;CALM1;CRYAB;PAM;GAPDH;TPT1
dimethyloxalylglycine_Cardiomyocytes_GSE71560_down	48/495	1.25372e-34	2.58902e-33	5.602e-36	1.15686e-34	-1.35568	105.827	BEX3;MACF1;SPARC;MAGED1;YWHAB;ATP5A1;RPLP0;ADD3;ACTB;RPL7;CDC42;RPS15;LDHB;TUBA1C;ATP5B;TUBA1B;RPS17;RPS19;CALD1;PEG10;FTH1;CFL1;RPL15;RPS27A;RPS11;RPS10;DDX17;SNRPN;MDH1;TUBB;RPS6;HUWE1;RPL13A;RPL23A;RPS3A;TUBB4B;ATP1B1;EEF1A1;RPS25;NACA;MAP1B;RPL27A;RPL37A;GNAS;CALM1;PFKM;HSPA1A;RPS23
TGFB3_Palatal_shelves_E14.5_GSE45568_up	48/496	1.37809e-34	2.71651e-33	6.10713e-36	1.20384e-34	-1.45056	113.096	CYFIP2;RTN3;NDRG4;IFITM2;RTN1;YWHAB;STXBP1;ATP5A1;STMN2;ACTB;RTN4;RPL7;CDC42;LDHB;ATP5B;GJA1;TUBA1B;UCHL1;TUBB3;BASP1;CFL1;UBC;NEFL;NEFM;MAP4;RPS11;TMSB10;RAB6B;SPTAN1;RPS12;RPL23A;NSG1;TUBB4B;DCLK1;MLLT11;REEP1;EEF1A1;GAP43;TUBB2A;MAP1B;ATP6V1B2;GNAS;SPARCL1;CALM1;PLPP3;FGF13;GAPDH;INA
Sarcoma_Sarcoma_Tumor_GSE54729_up	48/496	1.37809e-34	2.71651e-33	6.10713e-36	1.20384e-34	-1.44866	112.948	ATP6V1A;MACF1;SPARC;ATP5A1;RPLP0;N4BP2L2;ACTB;RPL7;LDHB;ATP5B;TUBA1B;RPS17;SV2B;CALD1;FTH1;UBC;MBP;RPL15;TNPO1;RPS11;TMSB10;B2M;GLUL;SPTAN1;HLA-DPA1;DDX17;RPS6;HLA-B;HUWE1;RPL13A;HLA-C;RPS3A;EEF1A1;RPS27;NACA;MAP1B;RPL37A;ATP6V1B2;SPARCL1;TXNIP;CALM1;PLPP3;CRYAB;PAM;GAPDH;TPT1;FTL;RPS23
GLI1_HCT116_(4h)_Knockdown_GSE57871_up	48/496	1.37809e-34	2.71651e-33	6.10713e-36	1.20384e-34	-1.4155	110.362	ATP6V1A;RPL31;YWHAB;RPL34;ATP5A1;RPLP0;HSPB1;RPL9;FAM127A;RTN4;GLS;RPL7;LDHB;ATP5B;RPS14;RPS17;RPS19;FTH1;CFL1;UBC;RPL37;RPS27A;RPS11;RPL39;TMSB10;B2M;RPS10;RPS12;ATP6V0E1;MDH1;RPS6;HLA-B;HUWE1;HLA-C;RPS3A;TUBB4B;RPS25;RPS27;RPS29;RPL27A;RPL37A;GNAS;RPL24;CALM1;PAM;GAPDH;TPT1;FTL
Anisomycin_Fibroblasts_(3T3_cells)_188.5_nM_1_hr_GSE55776_down	48/497	1.51448e-34	2.94081e-33	6.65662e-36	1.29258e-34	-1.61028	125.397	IFITM3;MACF1;IFITM2;SPARC;RPL31;MAGED1;YWHAB;ATP5A1;RPLP0;RPL9;ACTB;RPL7;RPS15;ATP5B;RPS14;TUBA1B;RPS17;RPS19;CALD1;FTH1;CFL1;NPTN;RPL15;RPL37;RPS27A;RPS11;RPL39;TMSB10;B2M;RPS10;SPTAN1;DDX17;RPL22;RPS6;HUWE1;RPL13A;RPL23A;RPS27;NACA;RPS29;RPL27A;RPL37A;GNAS;RPL24;CALM1;PAM;GAPDH;TPT1
U2AF1(S34F)_Bone_marrow_Mutant_GSE66793_down	48/498	1.66401e-34	3.18365e-33	7.25426e-36	1.38791e-34	-1.93874	150.793	MACF1;RPL31;RPL34;ATP5A1;RPLP0;ATP5C1;RPL9;ACTB;RPL7;CDC42;RPS15;ATP5B;RPS14;TUBA1B;RPS17;RPS19;RGS1;CFL1;UBC;RPL15;RPL37;RPS27A;TNPO1;RPS11;RPL39;B2M;RPS10;SPTAN1;DDX17;RPL22;RPS6;RPL13A;RPL23A;TUBB4B;TUBA4A;EEF1A1;RPS25;RPS27;NACA;RPS29;RPL27A;RPL37A;GNAS;RPL24;CALM1;GAPDH;TPT1;RPS23
TAF15_Striatum_Knockdown_GSE77703_down	47/495	1.81008e-33	3.41291e-32	7.99689e-35	1.50782e-33	-1.30426	98.3306	CYFIP2;SNAP25;MACF1;RTN3;GABRB1;NDRG4;AHCYL1;RTN1;STXBP1;STMN2;FAM107A;RGS4;TUBA1B;SV2B;MOBP;TUBB3;BASP1;FTH1;CHN1;UBC;NPTN;NEFL;MBP;ATP6V0E2;GLUL;RAB6B;SPTAN1;SULT4A1;NSF;GABBR2;SNRPN;SYT1;TUBB4B;ATP1B1;TUBA4A;DNM1;TUBB2A;VSNL1;MAP1B;RCAN2;PLP1;ATP6V1B2;GNAS;SPARCL1;TRIM37;CALM1;GAPDH
PDPN_Macrophages_knockdown_GSE79160_down	47/496	1.98513e-33	3.6895e-32	8.70158e-35	1.61725e-33	-1.37387	103.452	IFITM3;MACF1;NDRG4;RPL31;RPLP0;HSPB1;ADD3;FAM127A;RPL7;TUBA1C;TUBA1B;RPS17;RPS19;PEG10;FTH1;CFL1;RPL15;RPL37;METTL7A;MAP4;RPS27A;RPS11;RPL39;TMSB10;RPS10;SPTAN1;RPS12;DDX17;TUBB;RPS6;HUWE1;RPL13A;HLA-C;RPL23A;RPS3A;EEF1A1;RPS25;RPS27;RPL27A;RPL37A;ALDH1A1;GNAS;RPL24;TXNIP;PAM;TPT1;FTL
Zeb2_Sciatic_nerves_conditional_Knockout_GSE74381_up	47/497	2.17664e-33	3.98847e-32	9.46671e-35	1.73467e-33	-1.57036	118.103	MACF1;RTN3;SPARC;RPL31;MAGED1;YWHAB;RPL34;ATP5A1;RPLP0;STMN2;ADD3;RPL9;ACTB;RPL7;RPS15;ATP5B;RPS14;TUBA1B;RPS17;SCRN1;CALD1;FTH1;CFL1;UBC;NEFL;NEFM;RPS27A;RPS11;B2M;GLUL;SPTAN1;DDX17;RPS6;HUWE1;RPL13A;GFAP;EEF1A1;TUBB2A;MAP1B;ALDH1A1;GNAS;SPARCL1;TXNIP;CALM1;PAM;GAPDH;TPT1
Dexamethasone_Fetal_liver_burst-forming_unit_erythroid_(BFU-E)_cells_100_nM_12_hrs_GSE63836_up	47/498	2.38614e-33	4.08469e-32	1.02973e-34	1.76274e-33	-1.78374	133.987	RPL31;RPL34;ATP5A1;RPLP0;ATP5G3;RPL9;ACTB;RPL7;RPS15;TUBA1C;ATP5B;RPS14;TUBA1B;RPS17;RPS19;FTH1;CFL1;UBC;RPL15;RPL37;RPS27A;RPS11;RPL39;GLUL;RPS10;RPS12;DDX17;RPL22;RPS6;HUWE1;RPL13A;RPL23A;TUBB4B;RPS25;RPS27;NACA;RPS29;RPL27A;RPL37A;ATP6V1B2;GNAS;RPL24;ANP32B;CALM1;GAPDH;TPT1;RPS23
EHF_Calu-3_knockdown_GSE63397_up	47/498	2.38614e-33	4.08469e-32	1.02973e-34	1.76274e-33	-1.65702	124.468	RTN3;RPL31;YWHAB;RPL34;ATP5C1;HSPB1;RPL7;RPS15;LDHB;TUBA1C;RPS14;TUBA1B;RPS17;RPS19;FTH1;CFL1;NEFL;RPL37;RPS27A;RPS11;RPL39;TMSB10;RPS10;RPS12;ATP6V0E1;TUBB;RPL22;RPS6;HLA-B;RPL13A;HLA-C;RPL23A;RPS3A;TUBB4B;ATP1B1;RPS25;RPS27;NACA;RPS29;RPL27A;RPL37A;GNAS;RPL24;ANP32B;TPT1;FTL;RPS23
FICZ_Skin_Biopsy_(Lesion)_16hrs_GSE47944_down	47/498	2.38614e-33	4.08469e-32	1.02973e-34	1.76274e-33	-1.65246	124.125	IFITM3;MACF1;SPARC;RPL31;YWHAB;RPL34;GBE1;RPLP0;NDRG1;RTN4;RPL7;TUBA1C;ATP5B;RPS14;GJA1;TUBA1B;MT2A;RPS19;FTH1;PEA15;UBC;RPL15;RPL37;MAP4;RPS27A;RPS11;RPL39;TMSB10;B2M;RPS10;RPS12;TUBB;RPS6;HUWE1;RPL13A;HLA-C;RPL23A;RPS3A;ATP1B1;RPS29;RPL27A;RPL37A;ATP6V1B2;GNAS;CALM1;GAPDH;RPS23
PKC412_ZR751_1uM-6hrs_GSE63721_down	47/498	2.38614e-33	4.08469e-32	1.02973e-34	1.76274e-33	-1.56934	117.882	RPL31;YWHAB;RPL34;ATP5A1;NDUFB2;HSPB1;RPL9;ACTB;RPL7;RPS15;RPS14;RPS17;RPS19;PEG10;FTH1;CFL1;UBC;RPL37;RPS27A;RPS11;RPL39;TMSB10;B2M;RPS10;RPS12;ATP6V0E1;RPL22;ATPIF1;RPS6;RPL13A;RPL23A;RPS3A;ATP1B1;RPS25;RPS27;NACA;RPS29;RPL27A;RPL37A;NDUFAB1;VDAC3;RPL24;ANP32B;CALM1;TPT1;FTL;RPS23
C9orf72_Spinal_cord_Knockdown_GSE77681_up	47/498	2.38614e-33	4.08469e-32	1.02973e-34	1.76274e-33	-1.56829	117.803	CYFIP2;SNAP25;RTN3;NDRG4;RPL31;STXBP1;ATP5A1;PLEKHB1;STMN2;ATP5G3;ENO2;FGF1;RGS4;LDHB;ATP5B;RPS14;TUBA1B;SV2C;TUBB3;CHN1;CFL1;UBC;NEFL;NEFM;MBP;ATP6V0E2;NEFH;GLUL;RAB6B;SPTAN1;SULT4A1;NSF;GABARAPL1;SNRPN;RPL13A;TUBB4B;ATP1B1;DNM1;MLLT11;VSNL1;PLP1;SPARCL1;VAMP1;CALM1;CRYAB;GAPDH;HSPA1A
Blimp1_Bone_marrow_knockout_GSE70981_up	47/499	2.61524e-33	4.41875e-32	1.11989e-34	1.89218e-33	-1.84105	138.123	CYFIP2;RPL31;RPL34;ATP5A1;RPLP0;RPL9;ACTB;RTN4;RPL7;CDC42;RPS15;ATP5B;RPS14;TUBA1B;RPS17;RPS19;FTH1;CFL1;UBC;RPL15;RPL37;RPS27A;RPS11;RPL39;TMSB10;B2M;RPS10;RPS12;MDH1;RPL22;RPS6;RPL13A;RPL23A;EEF1A1;RPS25;RPS27;NACA;RPS29;RPL27A;RPL37A;GNAS;RPL24;TXNIP;CALM1;GAPDH;TPT1;RPS23
Salmonella_HT-29_cells_(shCTRL)_0.5hrs_GSE62520_down	46/492	1.93306e-32	3.22424e-31	8.67021e-34	1.42784e-32	-1.30018	94.9437	MACF1;IFITM2;RPL31;RPL34;GBE1;RPLP0;MT1X;ENO2;RPL9;NDRG1;RPS15;RPS14;MT2A;RPS17;RPS19;TUBB3;CALD1;RPL15;RPL37;RPS11;RPL39;TMSB10;B2M;RPS10;SPTAN1;RPS12;DDX17;DUSP1;TUBB;RPS6;HLA-B;RPL13A;RPL23A;RPS3A;DNM1;RPS25;RPS27;RPS29;RPL27A;RPL37A;RPL24;PFKM;GAPDH;TPT1;FTL;RPS23
BRD9-inhibitor_HeLa_GSE79284_down	46/493	2.11651e-32	3.48554e-31	9.42134e-34	1.53215e-32	-1.26232	92.0648	IFITM3;BEX3;RPL31;RPL34;RPLP0;NDUFB2;ATP5G3;ACTB;RPL7;RPS15;RPS14;MT2A;RPS17;RPS19;CFL1;UBC;RPL15;RPL37;RPS27A;RPS11;RPL39;TMSB10;B2M;RPS10;RPS12;DDX17;ATP6V0E1;RPL22;ATPIF1;RPS6;HLA-B;RPL13A;HLA-C;RPL23A;RPS3A;RPS25;RPS27;NACA;RPS29;RPL27A;RPL37A;RPL24;GAPDH;TPT1;FTL;RPS23
Gsa_Cerebellum_knockout_GSE60415_up	53/719	2.64605e-32	4.05593e-31	2.9024e-34	4.84105e-33	-2.0796	151.207	SPARC;RPL31;RPLP0;PLEKHB1;RPL9;ACTB;RPL7;RPS15;RPS14;TUBA1B;RPS17;RPS19;TUBB3;BASP1;FTH1;CFL1;TNPO1;RPS11;TMSB10;B2M;GLUL;RPS10;RPS12;DDX17;TSC22D1;RPL22;RPS6;RPL13A;EEF1A1;RPL24;SPARCL1;TXNIP;GAPDH;RTN3;RTN1;MAGED1;ATP5A1;MOBP;CALD1;UBC;MBP;RPL15;RPS27A;HUWE1;RPL23A;GFAP;RPS25;NACA;RPS29;RPL27A;ANP32B;TPT1;RPS23
DMOG_Retina_GSE74170_up	46/496	2.77462e-32	4.05593e-31	1.20757e-33	1.74561e-32	-1.4123	102.621	ATP6V1A;SNAP25;MACF1;SPARC;MAGED1;YWHAB;STXBP1;ATP5A1;RPLP0;PLEKHB1;ATP5C1;RPL9;NDRG1;ACTB;RTN4;RPL7;CDC42;RPS15;ATP5B;RPS14;TUBA1B;RPS17;SV2B;FTH1;CFL1;RPL15;TNPO1;ATP6V0E2;TMSB10;GLUL;DDX17;MDH1;TSC22D1;SYT1;HUWE1;RPL13A;RPL23A;EEF1A1;RPS25;TUBB2A;MAP1B;ATP6V1B2;GNAS;CALM1;GAPDH;TPT1
Parathyroid_hormone_Osteocyte_50_nM_GSE61351_up	46/496	2.77462e-32	4.05593e-31	1.20757e-33	1.74561e-32	-1.37841	100.158	IFITM3;SPARC;RPL31;MAGED1;YWHAB;ATP5A1;RPLP0;RPL9;ACTB;RTN4;RPL7;CDC42;RPS15;TUBA1C;ATP5B;RPS14;GJA1;TUBA1B;RPS17;RPS19;CALD1;FTH1;CFL1;UBC;NPTN;MAP4;RPS27A;TNPO1;RPS11;TMSB10;RPS10;TSC22D1;DYNLT3;RPS6;HUWE1;RPL13A;RPL23A;EEF1A1;RPS25;TUBB2A;NACA;GNAS;RPL24;CALM1;GAPDH;TPT1
Staphylococcus_epidermidis_Macrophage_18hr_GSE67427_down	46/496	2.77462e-32	4.05593e-31	1.20757e-33	1.74561e-32	-1.37687	100.046	RPL31;RPL34;ATP5A1;RPLP0;ATP5G3;RPL9;ACTB;RTN4;RPL7;RPS15;LDHB;TUBA1C;ATP5B;RPS14;TUBA1B;RPS17;RPS19;PEA15;CFL1;RPL15;RPL37;RPS27A;RPS11;B2M;RPS10;HLA-DPA1;RPS12;TUBB;RPL22;RPS6;RPL13A;RPL23A;RPS3A;TUBB4B;EEF1A1;RPS25;NACA;RPS29;RPL27A;RPL37A;ATP6V1B2;GNAS;RPL24;GAPDH;FTL;RPS23
Ptbp2_Neuronal_progenitor_cell_(mNPC)_knockodown_GSE70985_up	46/495	2.53571e-32	4.05593e-31	1.11187e-33	1.74561e-32	-1.36634	99.4042	RTN3;RTN1;RPL31;MAGED1;YWHAB;ATP5A1;STMN2;ADD3;RPL9;RTN4;RPL7;CDC42;ATP5B;RPS14;UCHL1;SCRN1;RPS19;TUBB3;PEG10;FTH1;CFL1;UBC;NEFL;NEFM;RPL15;RPL37;MAP4;RPS27A;TNPO1;RPS11;SNRPN;MDH1;RPS6;RPL13A;EEF1A1;TUBB2A;RPS27;RPS29;MAP1B;RPL37A;ATP6V1B2;GNAS;RPL24;TXNIP;CALM1;INA
PBS-1086_11-18_GSE65420_up	46/496	2.77462e-32	4.05593e-31	1.20757e-33	1.74561e-32	-1.35852	98.7134	RTN3;AHCYL1;RPL31;RPLP0;MT1X;RPL9;RPL7;RPS15;LDHB;ATP5B;RPS14;MT2A;RPS17;UCHL1;RPS19;BASP1;FTH1;PEA15;RPL15;RPL37;RPS27A;RPS11;RPL39;TMSB10;RPS10;RPS12;GABARAPL1;RPS6;HUWE1;RPL13A;HLA-C;RPL23A;RPS3A;EEF1A1;RPS25;RPS27;NACA;RPS29;RPL27A;RPL37A;GNAS;RPL24;TPT1;HSPA1A;FTL;RPS23
JAK3i_(CP-690550)_iPSC-WA_2uM-7d_GSE57896_down	46/496	2.77462e-32	4.05593e-31	1.20757e-33	1.74561e-32	-1.34457	97.6994	IFITM3;IFITM2;RPL31;MAGED1;YWHAB;ATP5A1;RPLP0;ACTB;RTN4;RPL7;LDHB;ATP5B;GJA1;TUBA1B;RPS17;RPS19;CALD1;FTH1;CFL1;UBC;RPL15;RPL37;MAP4;RPS11;TMSB10;B2M;GLUL;SPTAN1;RPS12;DDX17;TUBB;RPS6;HLA-B;RPL13A;HLA-C;RPS3A;HADHB;EEF1A1;RPS27;RPL27A;TXNIP;PLPP3;PAM;GAPDH;TPT1;FTL
GLI1_HCT116_(8h)_Knockdown_GSE57871_up	46/496	2.77462e-32	4.05593e-31	1.20757e-33	1.74561e-32	-1.32729	96.4436	ATP6V1A;RPL31;YWHAB;RPL34;ATP5A1;RPLP0;ATP5C1;HSPB1;RPL9;FAM127A;GLS;RPL7;LDHB;ATP5B;RPS14;RPS17;RPS19;FTH1;CFL1;UBC;RPS27A;RPS11;RPL39;TMSB10;B2M;RPS10;RPS12;ATP6V0E1;MDH1;RPL22;RPS6;HLA-B;HLA-C;RPS3A;TUBB4B;RPS25;RPS27;RPS29;RPL27A;RPL37A;GNAS;RPL24;CALM1;PAM;TPT1;FTL
Dnmt3a_Cortex_knockout_GSE58261_down	46/496	2.77462e-32	4.05593e-31	1.20757e-33	1.74561e-32	-1.30401	94.7523	CYFIP2;ATP6V1A;MACF1;RTN3;GABRB1;NDRG4;RTN1;MAGED1;YWHAB;STXBP1;ATP5A1;STMN2;ENO2;ACTB;RTN4;GLS;ATP5B;TUBA1B;SV2B;MOBP;BASP1;CHN1;UBC;MBP;MAP4;RAB6B;SPTAN1;NSF;DDX17;MDH1;SYT1;HUWE1;ATP1B1;DCLK1;DNM1;EEF1A1;GAP43;TUBB2A;MAP1B;PLP1;ATP6V1B2;GNAS;SPARCL1;PKP4;TRIM37;CALM1
Satb1_Midbrain_Dopaminergic_Neurons_Knockdown_GSE70133_down	46/496	2.77462e-32	4.05593e-31	1.20757e-33	1.74561e-32	-1.25393	91.1136	CYFIP2;SNAP25;RTN3;NDRG4;RTN1;RPL31;MAGED1;YWHAB;STMN2;NDUFB2;SLC6A3;ACTB;CDC42;ATP5B;TUBA1B;SV2C;TUBB3;BASP1;UBC;MAP4;TMSB10;RAB6B;SLC18A2;CADPS2;GABARAPL1;SNRPN;MDH1;SYT1;TUBB4B;SYNGR3;TUBA4A;DCLK1;MLLT11;REEP1;RPS25;GAP43;TUBB2A;VSNL1;MAP1B;RCAN2;ALDH1A1;ATP6V1B2;PKP4;CALM1;FGF13;SCG2
5-Azacytidine_JJN3_24hr-10nM_GSE56623_up	46/497	3.03542e-32	4.29248e-31	1.31128e-33	1.83439e-32	-1.50259	109.047	RPL31;YWHAB;RPL34;ATP5A1;RPLP0;ACTB;RPL7;CDC42;RPS15;LDHB;TUBA1C;ATP5B;RPS14;TUBA1B;RPS17;RPS19;FTH1;CFL1;RPL15;RPL37;RPS27A;RPS11;RPL39;TMSB10;B2M;RPS10;SPTAN1;RPS12;TUBB;HLA-B;HUWE1;RPL13A;HLA-C;RPL23A;RPS3A;TUBB4B;RPS25;RPS27;NACA;RPS29;RPL27A;RPL37A;GNAS;RPL24;FTL;RPS23
Myelodysplastic_Syndrome_Bone_Marrow_GSE63816_up	46/497	3.03542e-32	4.29248e-31	1.31128e-33	1.83439e-32	-1.48551	107.807	RTN3;SPARC;BEX1;RPL31;YWHAB;RPL34;ATP5A1;RPLP0;ACTB;RPL7;RPS15;LDHB;TUBA1C;ATP5B;RPS14;TUBA1B;RPS17;RPS19;RPL15;RPL37;RPS27A;RPS11;RPL39;TMSB10;RPS10;HLA-DPA1;RPS12;TUBB;RPL22;RPS6;RPL13A;HLA-C;RPL23A;RPS3A;TUBB4B;EEF1A1;RPS25;RPS27;NACA;RPS29;RPL27A;RPL37A;GNAS;RPL24;ANP32B;RPS23
Bacillus_Calmette-Guerin_Macrophage_48hr_GSE67427_down	46/497	3.03542e-32	4.29248e-31	1.31128e-33	1.83439e-32	-1.47465	107.019	RTN3;RPL31;RPL34;ATP5A1;RPLP0;RPL9;ACTB;RPL7;RPS15;LDHB;ATP5B;RPS14;RPS17;RPS19;BASP1;CFL1;UBC;MBP;RPL15;RPL37;RPS27A;RPS11;RPL39;RPS10;RPS12;DDX17;ATP6V0E1;RPL22;RPS6;RPL13A;RPL23A;RPS3A;EEF1A1;RPS25;RPS27;NACA;RPS29;RPL27A;RPL37A;ATP6V1B2;GNAS;RPL24;ANP32B;GAPDH;TPT1;RPS23
Itch_Skin_Knockout_GSE65686_up	46/498	3.32005e-32	4.49936e-31	1.42366e-33	1.90947e-32	-1.74088	126.184	IFITM3;IFITM2;SPARC;RPL34;RPLP0;ATP5G3;RPL9;ACTB;RPL7;CDC42;RPS15;TUBA1C;ATP5B;RPS14;TUBA1B;RPS17;RPS19;FTH1;CFL1;UBC;RPS27A;RPS11;RPL39;TMSB10;B2M;GLUL;RPS10;RPS12;DUSP1;RPS6;RPL13A;RPL23A;EEF1A1;RPS25;TUBB2A;RPS27;NACA;RPS29;RPL37A;ATP6V1B2;RPL24;TXNIP;CALM1;GAPDH;TPT1;RPS23
Mrpp3_Heart_Knockout_GSE83471_up	46/498	3.32005e-32	4.49936e-31	1.42366e-33	1.90947e-32	-1.61788	117.268	MACF1;NDRG4;SPARC;GBE1;ATP5A1;RPLP0;ATP5C1;HSPB1;ACTB;RTN4;RPL7;CDC42;RPS15;ATP5B;RPS14;TUBA1B;RPS17;FTH1;UBC;RPL15;MAP4;TNPO1;RPS11;B2M;GLUL;SPTAN1;MDH1;RPS6;HUWE1;RPL13A;RPL23A;TUBB4B;ATP1B1;HADHB;EEF1A1;MAP1B;RCAN2;GNAS;VDAC3;RPL24;TXNIP;PKP4;CRYAB;PAM;GAPDH;TPT1
Nova1_Brain_-_Cortex_Knockout_GSE69711_down	46/498	3.32005e-32	4.49936e-31	1.42366e-33	1.90947e-32	-1.61503	117.062	ATP6V1A;RTN3;GABRB1;AHCYL1;RTN1;RPL31;MAGED1;YWHAB;RPL34;STXBP1;RPLP0;ACTB;CDC42;RPS15;ATP5B;RPS14;TUBA1B;SV2B;RPS19;BASP1;CFL1;NPTN;RPL15;RPL37;ATP6V0E2;GLUL;NSF;SNRPN;SYT1;RPL22;ATPIF1;RPL23A;NSG1;ATP1B1;MLLT11;REEP1;RPS25;GAP43;RPL27A;RPL37A;ATP6V1B2;RPL24;CALM1;GAPDH;SCG2;RPS23
PKC412_MDAMB468_1uM-6hrs_GSE63721_down	46/498	3.32005e-32	4.49936e-31	1.42366e-33	1.90947e-32	-1.59835	115.853	IFITM3;RPL31;RPL34;RPLP0;NDUFB2;HSPB1;RPL9;ACTB;RPL7;RPS15;TUBA1C;RPS14;MT2A;RPS17;RPS19;FTH1;CFL1;UBC;RPL15;RPL37;RPS27A;RPS11;RPL39;TMSB10;RPS10;RPS12;ATP6V0E1;TUBB;RPL22;RPS6;RPL13A;HLA-C;RPL23A;TUBB4B;RPS25;RPS27;RPS29;RPL27A;RPL37A;RPL24;ANP32B;CRYAB;GAPDH;HSPA1A;FTL;RPS23
Ctcfl_Transgenic_GSE72178_up	46/499	3.63063e-32	4.77116e-31	1.54541e-33	2.01057e-32	-1.86192	134.791	IFITM3;SPARC;BEX1;RPL31;YWHAB;RPL34;RPLP0;RPL9;ACTB;RPL7;CDC42;RPS15;ATP5B;RPS14;RPS17;RPS19;CALD1;CFL1;NEFL;RPL15;RPS27A;TNPO1;RPS11;RPL39;TMSB10;RPS10;SPTAN1;DDX17;TSC22D1;RPL22;RPS6;HUWE1;RPL13A;RPL23A;EEF1A1;RPS25;RPS27;NACA;RPS29;RPL27A;RPL37A;GNAS;RPL24;GAPDH;TPT1;RPS23
Hif1a_Heart_conditional_Knockout_GSE61209_up	46/499	3.63063e-32	4.77116e-31	1.54541e-33	2.01057e-32	-1.74761	126.516	BEX1;RPL31;RPL34;ATP5A1;RPLP0;ATP5C1;HSPB1;ATP5G3;RPL9;RPL7;RPS15;ATP5B;RPS14;GJA1;RPS17;RPS19;FTH1;CFL1;RPL15;RPL37;RPS27A;RPS11;RPL39;TMSB10;RPS10;RPS12;MDH1;ATPIF1;RPS6;RPL13A;RPL23A;ATP1B1;EEF1A1;RPS25;RPS27;NACA;RPS29;RPL27A;RPL37A;NDUFAB1;VDAC3;RPL24;ANP32B;CRYAB;TPT1;RPS23
Oct4_Atherosclerosis_lesion_Knockout_GSE75044_down	46/499	3.63063e-32	4.77116e-31	1.54541e-33	2.01057e-32	-1.62786	117.846	SNAP25;MACF1;RTN3;NDRG4;DDC;SPARC;RTN1;MAGED1;YWHAB;STMN2;ENO2;FGF1;RTN4;GLS;RGS4;ATP5B;TUBA1B;UCHL1;SV2C;TUBB3;CALD1;UBC;NEFL;MAP4;RAB6B;SPTAN1;SULT4A1;SLC18A2;DDX17;GABARAPL1;SNRPN;SYT1;HUWE1;NSG1;TUBB4B;ATP1B1;REEP1;GAP43;TUBB2A;MAP1B;GNAS;SPARCL1;CALM1;PAM;GAPDH;HSPA1A
Gsa_Cerebellum_knockout_GSE60415_down	52/703	9.65404e-32	1.25599e-30	1.17594e-33	1.74561e-32	-1.89451	135.297	CYFIP2;SNAP25;AHCYL1;STMN2;FAM107A;ENO2;GLS;SCRN1;NPTN;NEFL;NEFM;NEFH;SPTAN1;NSF;CADPS2;SNRPN;DUSP1;ATP1B1;TUBA4A;DNM1;VSNL1;MAP1B;ATP6V1B2;SPARCL1;VAMP1;PKP4;PLPP3;ATP6V1A;MACF1;NDRG4;RTN1;STXBP1;ATP5A1;LDHB;ATP5B;SV2B;MOBP;MBP;MAP4;RAB6B;DYNC1I1;GABBR2;MDH1;SYT1;GAD1;NSG1;DCLK1;PLP1;GNAS;TRIM37;CALM1;PFKM
GW3965_Tumor_GSE66539_up	45/495	3.44535e-31	4.43802e-30	1.50512e-32	1.91976e-31	-1.22543	85.9557	SPARC;RPL31;RPL34;RPLP0;RPL9;GLS;RPL7;LDHB;RPS14;TUBA1B;RPS17;RPS19;CALD1;FTH1;UBC;RPL15;RPL37;RPS27A;RPL39;B2M;GLUL;RPS10;SPTAN1;HLA-DPA1;RPS12;TUBB;RPL22;RPS6;HLA-B;RPL13A;RPS3A;EEF1A1;RPS25;RPS27;NACA;RPL27A;RPL37A;ALDH1A1;PLP1;RPL24;SPARCL1;TXNIP;TPT1;FTL;RPS23
nSR100/Srrm4_Hippocampus_Knockout_GSE65818_down	45/496	3.76144e-31	4.61663e-30	1.63158e-32	1.98382e-31	-1.32928	93.1232	CYFIP2;ATP6V1A;SNAP25;RTN3;NDRG4;RTN1;MAGED1;YWHAB;STXBP1;ATP5A1;STMN2;ACTB;RTN4;ATP5B;GJA1;TUBA1B;UCHL1;TUBB3;BASP1;FTH1;CFL1;UBC;MAP4;RAB6B;NSF;GABBR2;SNRPN;SYT1;GAD1;NSG1;TUBB4B;ATP1B1;DCLK1;DNM1;MLLT11;REEP1;GAP43;TUBB2A;MAP1B;GNAS;SPARCL1;CALM1;FGF13;GAPDH;INA
Mycobacterium_tuberculosis_GC1237_Macrophage_18hr_GSE67427_down	45/496	3.76144e-31	4.61663e-30	1.63158e-32	1.98382e-31	-1.32515	92.8335	IFITM3;RPL31;RPL34;ATP5A1;RPLP0;ATP5G3;ACTB;RTN4;RPL7;RPS15;LDHB;TUBA1C;ATP5B;RPS14;TUBA1B;RPS17;RPS19;PEA15;CFL1;RPL15;RPL37;RPS27A;RPS11;B2M;RPS10;HLA-DPA1;RPS12;TUBB;RPL22;RPS6;HLA-B;RPL13A;HLA-C;RPL23A;RPS3A;TUBB4B;EEF1A1;RPS25;NACA;RPL27A;RPL37A;GNAS;RPL24;FTL;RPS23
Huntington's_(Grade_3)_BA4_(Motor_Cortex)_Grade_3_GSE79666_up	45/496	3.76144e-31	4.61663e-30	1.63158e-32	1.98382e-31	-1.28444	89.9817	MACF1;AHCYL1;RPL34;HERC2P2;PLEKHB1;FAM107A;LPAR1;HBB;HSPB1;FGF1;ADD3;RPL9;NDRG1;ACTB;RPL7;GJA1;MT2A;RPS17;MOBP;PEA15;MBP;RPL37;METTL7A;MAP4;RPS11;GLUL;DDX17;TUBB;RPS6;RPL13A;RPS3A;TUBB4B;EEF1A1;SHTN1;NACA;RPL37A;PLP1;TXNIP;PKP4;PLPP3;CRYAB;TPT1;HSPA1A;FTL;RPS23
ZNF2_NPC_Knockdown_GSE54112_down	45/496	3.76144e-31	4.61663e-30	1.63158e-32	1.98382e-31	-1.26516	88.6316	IFITM3;BEX3;IFITM2;SPARC;BEX1;RTN1;MAGED1;RPL34;STMN2;RPL9;RPL7;RPS14;RPS17;SV2C;SCRN1;PEG10;FTH1;PEA15;RPL15;RPL37;TNPO1;B2M;DDX17;TSC22D1;RPL22;DCLK1;GFAP;MLLT11;EEF1A1;RPS25;RPS27;RPS29;MAP1B;RPL27A;RPL37A;PLP1;GNAS;RPL24;SPARCL1;TXNIP;SCG2;INA;TPT1;FTL;RPS23
PRMT5_MV4-11_knockdown_GSE75215_down	45/496	3.76144e-31	4.61663e-30	1.63158e-32	1.98382e-31	-1.22474	85.7999	MACF1;RPL31;RPL34;GBE1;ATP5A1;MT1X;ENO2;NDRG1;ACTB;RPL7;RPS15;LDHB;TUBA1C;RPS14;TUBA1B;MT2A;RGS1;UBC;RPL15;RPL37;RPS27A;RPS11;RPL39;TMSB10;B2M;GLUL;DDX17;TUBB;RPL22;RPS6;HLA-B;RPL13A;HLA-C;RPL23A;DNM1;RPS25;RPS27;NACA;RPS29;RPL27A;VDAC3;TXNIP;MT1G;ANP32B;GAPDH
Nova1_midhindbrain_Knockout_GSE69711_down	45/497	4.1057e-31	4.81218e-30	1.76838e-32	2.05416e-31	-1.4288	99.9703	ATP6V1A;GABRB1;NDRG4;RPL31;ATP5A1;NDUFB2;ATP5C1;RPL9;ACTB;RPL7;CDC42;RPS15;RPS14;TUBA1B;RPS17;RPS19;BASP1;RPL15;RPL37;TNPO1;RPS11;RPL39;TMSB10;NSF;DDX17;GABARAPL1;GAD1;ATPIF1;RPS6;RPL13A;RPL23A;NSG1;TUBB4B;REEP1;RPS25;GAP43;RPS27;NACA;RPS29;RPL27A;RPL37A;CALM1;GAPDH;TPT1;RPS23
4_Skin_Biopsy_(Non-Lesion)_16hrs_GSE47944_up	45/497	4.1057e-31	4.81218e-30	1.76838e-32	2.05416e-31	-1.41025	98.672	SPARC;YWHAB;RPLP0;HSPB1;RPL9;ACTB;RTN4;CDC42;RPS15;TUBA1C;ATP5B;TUBA1B;MT2A;RPS17;RPS19;CALD1;FTH1;PEA15;CFL1;UBC;RPL15;RPL37;RPS27A;TNPO1;TMSB10;B2M;RPS10;RPS12;RPL22;RPS6;RPL13A;TUBB4B;RPS25;RPS27;NACA;MAP1B;RPL27A;GNAS;RPL24;TXNIP;ANP32B;PLPP3;TPT1;FTL;RPS23
4-hydroxytamoxifen_Oviduct_epithelial_cell_line_100_nM_GSE67207_up	45/497	4.1057e-31	4.81218e-30	1.76838e-32	2.05416e-31	-1.409	98.5843	ATP6V1A;RTN3;SPARC;RPL31;YWHAB;ATP5A1;RPLP0;LPAR1;HSPB1;ATP5G3;RPL9;ACTB;RTN4;RPL7;CDC42;RPS15;TUBA1C;ATP5B;TUBA1B;RPS17;BASP1;CALD1;CFL1;UBC;NPTN;RPL15;MAP4;RPS27A;RPL39;TMSB10;B2M;RPS10;TSC22D1;DYNLT3;TUBB4B;EEF1A1;RPS27;NACA;MAFF;ATP6V1B2;GNAS;RPL24;CRYAB;GAPDH;TPT1
Mycobacterium_tuberculosis_GC1237_Macrophage_48hr_GSE67427_down	45/497	4.1057e-31	4.81218e-30	1.76838e-32	2.05416e-31	-1.39136	97.3506	RTN3;RPL31;RPL34;ATP5A1;RPLP0;ACTB;RPL7;RPS15;LDHB;RPS14;TUBA1B;RPS17;RPS19;CFL1;RPL15;RPL37;RPS27A;RPS11;RPL39;TMSB10;B2M;RPS10;HLA-DPA1;RPS12;ATP6V0E1;TUBB;RPL22;RPS6;HLA-B;RPL13A;HLA-C;RPL23A;RPS3A;EEF1A1;RPS25;RPS27;NACA;RPS29;RPL27A;RPL37A;GNAS;RPL24;GAPDH;TPT1;RPS23
Calcific_aortic_valve_stenosis_Aorta_GSE55492_down	45/497	4.1057e-31	4.81218e-30	1.76838e-32	2.05416e-31	-1.36024	95.173	IFITM3;BEX3;NDRG4;RPL31;RPL34;FAM107A;HBB;HSPB1;MT1X;NDRG1;FAM127A;RTN4;RPL7;RPS15;ATP5B;RPS14;RPS17;FTH1;PEA15;RPL15;RPL37;RPS27A;RPS11;TMSB10;GLUL;RPS12;ATP6V0E1;TSC22D1;DUSP1;TUBB;RPL22;RPL13A;RPS3A;NSG1;HBA1;RPS25;RPS29;RPL27A;RPL37A;RPL24;TXNIP;PLPP3;CRYAB;FTL;RPS23
SOD1_Astrocytes_Overexpression_3_days_GSE49023_down	45/498	4.48057e-31	5.06889e-30	1.91632e-32	2.14926e-31	-1.66484	116.339	IFITM3;DDC;SPARC;MAGED1;YWHAB;RPLP0;STMN2;HSPB1;RPL9;ACTB;RPL7;CDC42;TUBA1C;ATP5B;TUBA1B;RPS17;UCHL1;RPS19;TUBB3;BASP1;CALD1;CFL1;NEFL;NEFM;RPL15;RPS27A;RPL39;TMSB10;RPS10;SPTAN1;RPS12;SNRPN;RPL22;RPL13A;RPL23A;REEP1;EEF1A1;RPS25;GAP43;TUBB2A;NDUFAB1;GNAS;RPL24;TPT1;RPS23
Nod2_Small_intestine_Knockout_GSE76504_down	45/498	4.48057e-31	5.06889e-30	1.91632e-32	2.14926e-31	-1.65045	115.334	MACF1;SPARC;RPL31;RPL34;ATP5A1;RPLP0;ATP5C1;ADD3;RPL9;GLS;RPL7;CDC42;RPS15;ATP5B;RPS14;TUBA1B;RPS17;RPS19;CFL1;RPL15;RPS27A;RPS11;RPL39;B2M;RPS10;RPL22;RPS6;HUWE1;RPL13A;RPL23A;TUBB4B;EEF1A1;RPS25;RPS27;NACA;RPS29;RPL27A;RPL37A;ALDH1A1;RPL24;SPARCL1;TXNIP;CALM1;TPT1;RPS23
MeCP2_Visual_Cortex_Knockout_GSE67294_up	45/498	4.48057e-31	5.06889e-30	1.91632e-32	2.14926e-31	-1.55486	108.654	CYFIP2;ATP6V1A;SNAP25;RTN3;NDRG4;RTN1;YWHAB;STXBP1;ATP5A1;PLEKHB1;ENO2;ACTB;GLS;LDHB;ATP5B;TUBA1B;MOBP;BASP1;FTH1;CHN1;CFL1;NPTN;NEFL;MBP;MAP4;GLUL;RAB6B;SPTAN1;NSF;GABARAPL1;SNRPN;SYT1;HUWE1;ATP1B1;DNM1;VSNL1;MAP1B;PLP1;ATP6V1B2;GNAS;SPARCL1;VAMP1;TRIM37;PFKM;GAPDH
Vemurafenib_UACC62_48hr-0.1uM_GSE64741_down	45/498	4.48057e-31	5.06889e-30	1.91632e-32	2.14926e-31	-1.50681	105.296	MACF1;RPL31;ATP5A1;RPLP0;ATP5C1;ATP5G3;NDRG1;ACTB;RPL7;RPS15;LDHB;TUBA1C;ATP5B;RPS14;TUBA1B;MT2A;RPS17;RPS19;CALD1;PEG10;RPL15;RPL37;RPS27A;RPS11;RPL39;TMSB10;RPS10;RPS12;TUBB;RPL22;RPS6;HUWE1;RPL13A;RPL23A;RPS3A;EEF1A1;RPS25;NACA;RPS29;RPL27A;RPL37A;GNAS;RPL24;TPT1;RPS23
Rb1_Colon_knockout_GSE71924_down	45/499	4.88869e-31	5.48292e-30	2.0763e-32	2.30877e-31	-1.7238	120.31	IFITM3;SPARC;RPL31;RPL34;RPLP0;HSPB1;FGF1;RPL9;RPL7;RPS15;RPS14;RPS17;RPS19;FTH1;UBC;RPL15;RPL37;RPS27A;RPS11;RPL39;B2M;GLUL;RPS10;RPS12;GABARAPL1;TSC22D1;RPL22;RPS6;RPL13A;RPL23A;ATP1B1;EEF1A1;RPS25;RPS27;NACA;RPS29;RPL27A;RPL37A;GNAS;RPL24;SPARCL1;TXNIP;PAM;TPT1;RPS23
Doxycycline_Embryonic_stem_cells_2_ug-ml_GSE72178_up	57/925	9.78515e-31	1.08807e-29	4.36398e-33	5.62132e-32	-2.29274	158.427	CYFIP2;IFITM2;SPARC;RPL34;RPLP0;STMN2;HSPB1;ATP5G3;RPL9;ACTB;RPS15;RPS14;TUBA1B;GJA1;RPS17;RPS19;PEG10;FTH1;CFL1;RPS11;NEFH;SPTAN1;RPL39;RPS10;RPS12;TSC22D1;RPL22;RPS6;RPL13A;ATP1B1;EEF1A1;MAP1B;RPL37A;TXNIP;ATP6V1A;MACF1;BEX1;ATP5A1;RTN4;ATP5B;LDHB;CALD1;UBC;RPL15;MAP4;HUWE1;TUBB4B;RPS25;RPS27;NACA;RPS29;RPL27A;GNAS;ANP32B;CALM1;TPT1;RPS23
Clobetasol_Embryonic_stem_cells_12_hrs_GSE63804_up	44/496	4.94379e-30	5.27203e-29	2.14542e-31	2.28786e-30	-1.2938	87.3046	ATP6V1A;RTN3;AHCYL1;RPL31;RPL34;ATP5A1;RPLP0;FAM107A;ATP5G3;RPL9;ACTB;RPL7;CDC42;RPS15;ATP5B;RPS14;TUBA1B;RPS17;UCHL1;RPS19;FTH1;CFL1;RPL15;RPL37;RPS27A;TNPO1;RPS11;ATP6V0E2;RPL39;GLUL;RPS10;MDH1;RPL22;RPS6;RPL13A;NSG1;EEF1A1;TUBB2A;RPS27;RPS29;RPL37A;VDAC3;RPL24;CALM1
TGFB3_Palatal_shelves_E15.5_knockout_GSE45568_down	44/496	4.94379e-30	5.27203e-29	2.14542e-31	2.28786e-30	-1.28338	86.6019	SPARC;RPL31;RPL34;RPLP0;HSPB1;ATP5G3;RPL9;NDRG1;RTN4;RPL7;ATP5B;RPS14;GJA1;TUBA1B;RPS17;RPS19;BASP1;CFL1;NEFL;NEFM;RPS27A;RPS11;RPL39;B2M;RPS10;SNRPN;RPL22;RPL13A;DCLK1;EEF1A1;RPS25;GAP43;TUBB2A;RPS27;NACA;RPL37A;RPL24;SPARCL1;ANP32B;PLPP3;FGF13;GAPDH;TPT1;RPS23
Hobit_Bone_marrow_Knockout_GSE70813_up	44/496	4.94379e-30	5.27203e-29	2.14542e-31	2.28786e-30	-1.2808	86.4278	MACF1;RPL31;RPL34;ATP5A1;RPLP0;RPL9;ACTB;RPL7;RPS15;ATP5B;RPS14;TUBA1B;RPS17;RPS19;FTH1;CFL1;NPTN;MBP;RPL15;RPL37;RPS27A;RPS11;RPL39;TMSB10;RPS10;RPS12;RPL22;RPS6;RPL13A;RPL23A;TUBB4B;EEF1A1;RPS25;RPS27;NACA;RPS29;RPL27A;RPL37A;GNAS;RPL24;ANP32B;CALM1;GAPDH;RPS23
Salmonella_typhimurium_Macrophage_18hr_GSE67427_down	44/496	4.94379e-30	5.27203e-29	2.14542e-31	2.28786e-30	-1.28033	86.3957	SPARC;RPL31;RPL34;ATP5A1;RPLP0;NDUFB2;ATP5G3;RPL9;ACTB;RPL7;RPS15;LDHB;TUBA1C;ATP5B;RPS14;TUBA1B;RPS17;RPS19;PEA15;CFL1;RPL15;RPL37;RPS27A;RPS11;RPS10;HLA-DPA1;RPS12;TUBB;RPL22;RPS6;RPL13A;RPL23A;RPS3A;TUBB4B;EEF1A1;RPS25;NACA;RPS29;RPL27A;RPL37A;GNAS;RPL24;GAPDH;RPS23
Yersinia_pseudotuberculosis_Macrophage_18hr_GSE67427_down	44/496	4.94379e-30	5.27203e-29	2.14542e-31	2.28786e-30	-1.26684	85.4859	SPARC;RPL31;RPL34;ATP5A1;RPLP0;NDUFB2;HSPB1;ATP5G3;RPL9;ACTB;RPL7;RPS15;LDHB;TUBA1C;ATP5B;RPS14;TUBA1B;RPS17;RPS19;PEA15;CFL1;RPL15;RPL37;RPS27A;RPS11;RPS10;HLA-DPA1;RPS12;TUBB;RPL22;RPS6;RPL13A;RPL23A;RPS3A;TUBB4B;EEF1A1;RPS25;NACA;RPS29;RPL27A;RPL37A;GNAS;RPL24;RPS23
SOD1(G93A_mutant)_Astrocytes_Transgenic_1_day_GSE49023_down	44/497	5.3841e-30	5.47244e-29	2.32091e-31	2.35898e-30	-1.46985	99.0593	CYFIP2;ATP6V1A;MACF1;RTN3;AHCYL1;RTN1;RPL31;MAGED1;YWHAB;STXBP1;STMN2;RTN4;CDC42;RGS4;ATP5B;SCRN1;BASP1;PEG10;UBC;NEFL;NEFM;MAP4;TNPO1;RAB6B;SPTAN1;DDX17;SNRPN;MDH1;TSC22D1;SYT1;HUWE1;DCLK1;MLLT11;REEP1;EEF1A1;GAP43;MAP1B;RCAN2;PLP1;TRIM37;CALM1;GAPDH;SCG2;INA
Kras(G12D)_Duct_cell_Mutation_GSE65315_up	44/497	5.3841e-30	5.47244e-29	2.32091e-31	2.35898e-30	-1.44887	97.6452	MACF1;RPL31;RPL34;ATP5A1;RPL9;ACTB;GLS;RPL7;CDC42;RPS15;TUBA1C;ATP5B;RPS14;GJA1;TUBA1B;RPS17;RPS19;CFL1;RPL15;RPL37;RPS27A;RPS11;RPL39;TMSB10;RPS10;RPS12;RPL22;RPS6;RPL13A;RPL23A;TUBB4B;EEF1A1;RPS25;RPS27;NACA;RPS29;RPL27A;RPL37A;RPL24;ANP32B;CALM1;GAPDH;TPT1;RPS23
ISRIB_&_Tunicamycin_HEK293-T_200nM_&_1ug-ml-1hr_GSE65778_up	44/497	5.3841e-30	5.47244e-29	2.32091e-31	2.35898e-30	-1.38172	93.1196	ATP6V1A;RPL31;RPL34;ATP5A1;RPLP0;ATP5C1;ATP5G3;RPL9;ACTB;RPL7;CDC42;RPS15;LDHB;TUBA1C;ATP5B;TUBA1B;RPS17;RPS19;CFL1;UBC;RPL15;RPL37;TNPO1;RPS11;RPL39;GLUL;RPS10;RPS12;TUBB;RPS6;RPL23A;RPS3A;TUBB4B;RPS25;RPS27;NACA;RPS29;RPL27A;RPL37A;VDAC3;RPL24;GAPDH;TPT1;FTL
Kawasaki_Disease_Coronary_Artery_GSE64486_down	44/497	5.3841e-30	5.47244e-29	2.32091e-31	2.35898e-30	-1.36251	91.8251	MACF1;NDRG4;RPL31;RPL34;GBE1;ATP5A1;RPLP0;RPL9;NDRG1;ACTB;RTN4;RPL7;LDHB;ATP5B;FTH1;UBC;RPL15;RPL37;METTL7A;MAP4;TNPO1;RPS11;RPL39;B2M;GLUL;RPS12;TUBB;RPS6;HUWE1;RPL13A;RPS3A;EEF1A1;RPS27;MAP1B;RPL27A;RPL37A;GNAS;SPARCL1;PLPP3;CRYAB;GAPDH;TPT1;FTL;RPS23
CNBP_HEK293T_knockdown_GSE76627_down	44/497	5.3841e-30	5.47244e-29	2.32091e-31	2.35898e-30	-1.36158	91.7624	MACF1;AHCYL1;RPL31;ATP5A1;RPLP0;RPL9;RPL7;RPS15;TUBA1C;ATP5B;RPS14;TUBA1B;RPS17;RPS19;CFL1;UBC;RPL15;RPL37;RPS27A;RPS11;RPL39;RPS10;SPTAN1;RPS12;DDX17;TUBB;RPS6;HUWE1;RPL13A;HLA-C;RPL23A;RPS3A;TUBB4B;RPS25;NACA;RPS29;MAP1B;RPL27A;RPL37A;GNAS;RPL24;GAPDH;TPT1;RPS23
C9orf72_Spinal_cord_Knockout_GSE77681_down	44/497	5.3841e-30	5.47244e-29	2.32091e-31	2.35898e-30	-1.35171	91.0976	CYFIP2;NDRG4;AHCYL1;SPARC;RTN1;MAGED1;PLEKHB1;STMN2;FAM107A;NDRG1;ACTB;RPS15;TUBA1B;UCHL1;MOBP;TUBB3;FTH1;NPTN;NEFL;MBP;MAP4;RPS27A;RAB6B;SULT4A1;NSF;DDX17;SYT1;RPS6;HUWE1;NSG1;TUBB4B;TUBA4A;DNM1;EEF1A1;TUBB2A;RPS29;MAP1B;PLP1;GNAS;PKP4;TRIM37;PFKM;GAPDH;SCG2
Vitamin_E_K-RAS-induced_lung_tumor_GSE52594_up	44/498	5.86249e-30	5.69186e-29	2.51034e-31	2.43728e-30	-1.6474	110.885	SPARC;RPL31;ATP5A1;RPLP0;HSPB1;ATP5G3;RPL9;ACTB;RPL7;CDC42;RPS15;LDHB;TUBA1C;ATP5B;RPS14;GJA1;TUBA1B;RPS17;RPS19;FTH1;CFL1;UBC;RPS27A;RPS11;RPL39;RPS10;RPS12;RPL22;RPS6;RPL13A;RPL23A;TUBB4B;TUBA4A;EEF1A1;RPS25;RPS27;NACA;RPS29;RPL37A;RPL24;CALM1;GAPDH;TPT1;HSPA1A
Vemurafenib_Colo800_48hr-0.1uM_GSE64741_down	44/498	5.86249e-30	5.69186e-29	2.51034e-31	2.43728e-30	-1.56411	105.279	SPARC;RPL31;YWHAB;ATP5A1;RPLP0;NDRG1;ACTB;RTN4;GLS;RPL7;LDHB;TUBA1C;ATP5B;RPS14;TUBA1B;MT2A;RPS17;CFL1;UBC;RPL15;RPL37;RPS27A;RPS11;TMSB10;RPS10;RPS12;TUBB;RPL22;RPS6;RPL13A;RPL23A;RPS3A;TUBB4B;EEF1A1;TUBB2A;RPS27;MAP1B;RPL27A;MAFF;RPL37A;RPL24;GAPDH;TPT1;RPS23
miR21_Mammary_gland_Knockout_GSE50068_up	44/498	5.86249e-30	5.69186e-29	2.51034e-31	2.43728e-30	-1.52268	102.49	SPARC;RPL31;MAGED1;ATP5A1;RPLP0;PLEKHB1;RPL9;ACTB;RPL7;CDC42;RPS15;ATP5B;RPS14;TUBA1B;RPS17;RPS19;FTH1;CFL1;UBC;MAP4;RPS27A;RPS11;GLUL;RPS10;SPTAN1;RPS12;DDX17;TSC22D1;RPS6;HUWE1;RPL13A;RPL23A;EEF1A1;RPS25;RPS27;NACA;GNAS;SPARCL1;TXNIP;CALM1;PLPP3;GAPDH;TPT1;HSPA1A
HDAC3_Hippocampus_Knockout_GSE72196_up	44/498	5.86249e-30	5.69186e-29	2.51034e-31	2.43728e-30	-1.48895	100.22	CYFIP2;ATP6V1A;SNAP25;RTN3;NDRG4;SPARC;RTN1;MAGED1;YWHAB;STXBP1;ATP5A1;RPLP0;ENO2;RPL9;RGS4;ATP5B;TUBA1B;UCHL1;SV2B;BASP1;CHN1;CFL1;UBC;NEFM;RAB6B;SPTAN1;NSF;GABBR2;SNRPN;MDH1;ATP1B1;TUBA4A;DCLK1;DNM1;GFAP;TUBB2A;VSNL1;MAP1B;ATP6V1B2;SPARCL1;CALM1;PFKM;GAPDH;INA
5-Azacytidine-CdR_HEK_293T_GSE62591_up	44/498	5.86249e-30	5.69186e-29	2.51034e-31	2.43728e-30	-1.46458	98.5791	MACF1;RTN3;SPARC;RPL31;YWHAB;RPLP0;RPL9;ACTB;RPL7;CDC42;TUBA1C;ATP5B;TUBA1B;RPS17;UCHL1;RPS19;PEG10;FTH1;CFL1;UBC;RPL15;RPL37;TNPO1;RPS11;B2M;RPS10;SPTAN1;DDX17;TUBB;RPS6;HUWE1;RPL23A;TUBB4B;EEF1A1;NACA;RPL37A;GNAS;RPL24;CALM1;GAPDH;TPT1;HSPA1A;FTL;RPS23
Colorectal_Cancer_Colon_(Whole_tissue)_GSE74369_up	44/498	5.86249e-30	5.69186e-29	2.51034e-31	2.43728e-30	-1.41458	95.2136	IFITM3;IFITM2;SPARC;RPL31;RPL34;RPLP0;HSPB1;ADD3;ACTB;RPL7;LDHB;TUBA1C;RPS14;TUBA1B;RPS19;FTH1;UBC;RPL15;RPL37;RPS27A;RPS11;RPL39;TMSB10;RPS10;HLA-DPA1;RPS12;TUBB;RPS6;HLA-B;HUWE1;RPL13A;HLA-C;RPL23A;RPS3A;EEF1A1;RPS25;RPS27;RPL27A;GNAS;RPL24;GAPDH;TPT1;FTL;RPS23
TCF21_HCA-SMC_knockdown_GSE44461_down	43/495	5.79394e-29	5.54259e-28	2.54118e-30	2.43094e-29	-1.1539	75.0243	ATP6V1A;MACF1;RPL31;RPL34;ATP5A1;RPLP0;LPAR1;ADD3;ACTB;RPL7;LDHB;TUBA1B;RPS17;UCHL1;RPS19;CALD1;FTH1;CFL1;UBC;RPL15;RPL37;RPS27A;TNPO1;RPS11;TMSB10;B2M;RPS10;SPTAN1;RPS12;TUBB;RPL22;RPS6;RPL13A;RPL23A;RPS3A;EEF1A1;NACA;RPL37A;RPL24;CALM1;TPT1;FTL;RPS23
MSI2_Hematopoietic_Stem_knockdown_GSE70685_down	43/495	5.79394e-29	5.54259e-28	2.54118e-30	2.43094e-29	-1.12875	73.3892	RPL31;YWHAB;RPL34;ATP5A1;RPLP0;ATP5C1;ATP5G3;RPL7;CDC42;LDHB;ATP5B;RPS14;TUBA1B;RPS17;UBC;RPL15;RPS27A;TNPO1;RPS11;RPL39;TMSB10;B2M;RPS10;SPTAN1;RPS12;MDH1;TUBB;RPL22;RPS6;RPL13A;RPL23A;RPS3A;TUBB4B;RPS25;RPS27;NACA;RPS29;RPL27A;RPL37A;RPL24;GAPDH;TPT1;RPS23
L254F_mutation_Lymphoblastoids_GSE74263_down	43/496	6.29699e-29	5.8517e-28	2.74429e-30	2.55023e-29	-1.20588	78.3039	IFITM2;RPL31;RPL34;RPLP0;ADD3;RPL7;RPS15;RPS14;RPS19;RGS1;FTH1;UBC;RPL15;RPL37;RPS27A;RPS11;RPL39;TMSB10;B2M;RPS10;HLA-DPA1;RPS12;RPL22;RPS6;HLA-B;RPL13A;HLA-C;RPL23A;RPS3A;EEF1A1;RPS25;RPS27;NACA;RPS29;RPL27A;RPL37A;GNAS;RPL24;TXNIP;ANP32B;GAPDH;TPT1;RPS23
EHF_A549_Overexpression_GSE63397_down	43/496	6.29699e-29	5.8517e-28	2.74429e-30	2.55023e-29	-1.19273	77.4501	RTN3;AHCYL1;RPL31;RPL34;GBE1;ATP5C1;ACTB;RTN4;RPL7;RPS17;RPS19;UBC;RPL15;RPL37;RPS27A;TNPO1;RPS11;RPL39;B2M;RPS12;MDH1;DUSP1;RPL22;RPS6;RPL13A;HLA-C;RPL23A;RPS3A;ATP1B1;HADHB;EEF1A1;RPS25;RPS27;NACA;RPS29;MAP1B;RPL27A;ALDH1A1;GNAS;RPL24;TPT1;FTL;RPS23
CITCO_HepaRG-hCAR-KO_GSE71446_up	43/496	6.29699e-29	5.8517e-28	2.74429e-30	2.55023e-29	-1.18016	76.6333	AHCYL1;RPL31;RPLP0;RPL7;RPS15;TUBA1C;ATP5B;RPS14;TUBA1B;MT2A;RPS17;RPS19;FTH1;CFL1;RPL15;RPL37;RPS27A;TNPO1;RPS11;TMSB10;B2M;RPS10;RPS12;DDX17;TUBB;RPS6;HLA-B;HUWE1;RPL13A;RPL23A;RPS3A;TUBB4B;EEF1A1;RPS25;RPS27;RPS29;RPL27A;RPL37A;ALDH1A1;GAPDH;TPT1;FTL;RPS23
PBS-1086_&_Erlotinib_11-18_GSE65420_up	43/496	6.29699e-29	5.8517e-28	2.74429e-30	2.55023e-29	-1.17174	76.0865	RTN3;AHCYL1;RPL31;RPLP0;MT1X;RPL9;RPL7;ATP5B;RPS14;MT2A;RPS17;UCHL1;RPS19;BASP1;PEG10;FTH1;RPL15;RPS27A;RPS11;RPL39;RPS10;RPS12;DDX17;GABARAPL1;RPS6;HUWE1;RPL13A;HLA-C;RPL23A;RPS3A;ATP1B1;SHTN1;RPS25;RPS27;NACA;RPS29;RPL37A;ALDH1A1;GNAS;GAPDH;TPT1;FTL;RPS23
miR-18a_Heart_Knockout_GSE63813_up	43/497	6.84241e-29	5.89534e-28	2.96316e-30	2.55303e-29	-1.38386	89.7457	MACF1;SPARC;RPL31;MAGED1;ATP5A1;RPLP0;ATP5G3;ADD3;RPL9;ACTB;RPL7;CDC42;ATP5B;TUBA1B;RPS17;RPS19;CALD1;PEG10;FTH1;CFL1;UBC;MAP4;TNPO1;RPS11;RPS10;SPTAN1;RPS12;DDX17;TSC22D1;HUWE1;RPL13A;RPL23A;ATP1B1;EEF1A1;RPS25;NACA;RPL27A;GNAS;ANP32B;CALM1;PAM;GAPDH;TPT1
LNA_30bcd_Human_Intestinal_Epithelial_Cells_100nM-48h_GSE79923_up	43/497	6.84241e-29	5.89534e-28	2.96316e-30	2.55303e-29	-1.3835	89.7224	SPARC;RPL31;RPL34;RPLP0;RPL9;RPL7;RPS15;LDHB;RPS14;RPS17;RPS19;FTH1;RPL15;RPL37;RPS27A;RPS11;RPL39;TMSB10;B2M;RPS10;RPS12;RPL22;RPS6;HLA-B;RPL13A;HLA-C;RPL23A;RPS3A;EEF1A1;RPS25;RPS27;NACA;RPS29;RPL27A;RPL37A;GNAS;RPL24;ANP32B;PAM;GAPDH;TPT1;FTL;RPS23
Ezh2_Spleen_Knockout_GSE76602_down	43/497	6.84241e-29	5.89534e-28	2.96316e-30	2.55303e-29	-1.37783	89.3551	MACF1;RTN1;RPL31;RPL34;RPLP0;RPL9;ACTB;RTN4;RPL7;CDC42;RPS15;RPS14;TUBA1B;RPS17;RPS19;CFL1;UBC;RPL15;RPS27A;RPS11;RPL39;TMSB10;RPS10;RPS12;RPL22;RPS6;HUWE1;RPL13A;RPL23A;EEF1A1;SHTN1;RPS25;RPS27;NACA;RPS29;RPL27A;RPL37A;GNAS;CALM1;GAPDH;TPT1;HSPA1A;RPS23
ZFP36L3_Yolk_sac_knockout_GSE66138_down	43/497	6.84241e-29	5.89534e-28	2.96316e-30	2.55303e-29	-1.35322	87.7588	SPARC;BEX1;RPL31;RPL34;RPLP0;HSPB1;RPL9;RPL7;RPS15;RPS14;RPS17;RPS19;PEG10;FTH1;UBC;RPL15;RPL37;RPS27A;RPS11;RPL39;TMSB10;B2M;GLUL;RPS10;RPS12;TSC22D1;RPL22;RPS6;RPL13A;RPL23A;EEF1A1;RPS25;RPS27;NACA;RPS29;RPL37A;GNAS;RPL24;TXNIP;ANP32B;GAPDH;TPT1;RPS23
Bacillus_Calmette-Guerin_Macrophage_18hr_GSE67427_down	43/497	6.84241e-29	5.89534e-28	2.96316e-30	2.55303e-29	-1.35189	87.6726	IFITM3;RPL31;RPL34;ATP5A1;RPLP0;NDUFB2;ATP5G3;RPL7;RPS15;LDHB;TUBA1C;ATP5B;RPS14;TUBA1B;RPS17;RPS19;CFL1;RPL15;RPL37;RPS27A;RPS11;RPL39;B2M;RPS10;HLA-DPA1;RPS12;DDX17;TUBB;RPL22;RPS6;RPL13A;RPL23A;RPS3A;TUBB4B;EEF1A1;RPS25;RPS29;RPL27A;RPL37A;GNAS;RPL24;FTL;RPS23
Tunicamycin_NOD-ShiLtJ_mice_-_primary_Mouse_Embryonic_Fibroblasts_GSE63756_down	43/497	6.84241e-29	5.89534e-28	2.96316e-30	2.55303e-29	-1.33208	86.3875	IFITM2;SPARC;RPL31;MAGED1;RPL34;RPLP0;HSPB1;ATP5G3;RPL9;RTN4;RPS15;TUBA1C;ATP5B;TUBA1B;RPS17;RPS19;BASP1;FTH1;CFL1;UBC;RPL15;RPL37;RPS27A;RPL39;TMSB10;RPS10;DUSP1;RPS6;RPL13A;RPL23A;TUBB4B;RPS25;TUBB2A;NACA;RPS29;RPL27A;RPL37A;GNAS;RPL24;CRYAB;GAPDH;TPT1;RPS23
Lapatinib_HCC1419_1uM-70d_GSE62074_down	43/497	6.84241e-29	5.89534e-28	2.96316e-30	2.55303e-29	-1.31306	85.1544	RTN3;RPL31;RPL34;RPLP0;ACTB;RPL7;CDC42;RPS15;ATP5B;RPS14;TUBA1B;MT2A;RPS17;SCRN1;RPS19;CFL1;UBC;RPL15;RPL37;RPS27A;RPS11;RPL39;TMSB10;GLUL;RPS10;RPS12;DDX17;RPS6;RPL13A;RPL23A;RPS3A;EEF1A1;RPS27;NACA;RPS29;RPL37A;GNAS;RPL24;TXNIP;GAPDH;TPT1;HSPA1A;FTL
BRG1_MCF-10A_Knockdown_GSE74716_up	43/497	6.84241e-29	5.89534e-28	2.96316e-30	2.55303e-29	-1.29897	84.2408	AHCYL1;ATP5A1;RPLP0;ATP5C1;HSPB1;ATP5G3;ACTB;RPS15;TUBA1C;ATP5B;RPS14;TUBA1B;RPS17;RPS19;CFL1;UBC;RPL15;RPL37;METTL7A;RPS27A;RPS11;RPL39;TMSB10;RPS10;RPS12;MDH1;TUBB;RPS6;HUWE1;RPL13A;RPS3A;TUBB4B;EEF1A1;RPS25;RPS29;RPL27A;RPL37A;NDUFAB1;VDAC3;RPL24;ANP32B;HSPA1A;RPS23
CI-994_Hippocampus_30mg-kg_GSE53794_down	43/497	6.84241e-29	5.89534e-28	2.96316e-30	2.55303e-29	-1.29583	84.0372	CYFIP2;ATP6V1A;GABRB1;RTN1;PNMAL1;MAGED1;ATP5A1;RPLP0;RPL9;ACTB;RPL7;CDC42;ATP5B;GJA1;TUBA1B;RPS19;FTH1;CHN1;UBC;NPTN;MBP;MAP4;ATP6V0E2;RPS10;SPTAN1;NSF;SNRPN;MDH1;TSC22D1;SYT1;RPS6;HUWE1;DCLK1;DNM1;EEF1A1;VSNL1;PLP1;SPARCL1;CALM1;PLPP3;FGF13;GAPDH;TPT1
T0901317_Tumor-HT-29_48hrs_GSE77039_down	43/497	6.84241e-29	5.89534e-28	2.96316e-30	2.55303e-29	-1.28549	83.3663	ATP6V1A;MACF1;RTN3;RPL31;MAGED1;YWHAB;STXBP1;HERC2P2;RPLP0;ADD3;ACTB;RPL7;LDHB;TUBA1B;RPS17;FTH1;CFL1;UBC;RPL15;RPS27A;RPS11;TMSB10;B2M;GLUL;RPS10;RPS12;TUBB;RPS6;RPL13A;HLA-C;RPL23A;RPS3A;ATP1B1;EEF1A1;RPS25;RPL27A;ALDH1A1;GNAS;CALM1;PAM;GAPDH;TPT1;RPS23
ALS_(Familial)_Whole_lumbar_Spinal_Cord_GSE52946_up	43/497	6.84241e-29	5.89534e-28	2.96316e-30	2.55303e-29	-1.21765	78.967	ATP6V1A;SNAP25;SPARC;RTN1;STMN2;ENO2;RPL9;ATP5B;RPS14;UCHL1;SV2C;CFL1;NEFL;NEFM;RPL15;RPS11;NEFH;B2M;HLA-DPA1;RPS12;NSF;MOAP1;GABARAPL1;MDH1;SYT1;TUBB;GAD1;HLA-C;ATP1B1;DCLK1;DNM1;GFAP;RPS25;TUBB2A;VSNL1;RPL27A;RPL37A;ATP6V1B2;VAMP1;CRYAB;GAPDH;SCG2;INA
UTX_Bone_marrow_Knockout_GSE56690_down	43/498	7.43365e-29	6.19947e-28	3.19898e-30	2.66787e-29	-1.64983	106.858	RPL31;ATP5A1;RPLP0;ATP5G3;RPL9;ACTB;RPL7;RPS15;ATP5B;RPS14;TUBA1B;RPS17;RPS19;FTH1;CFL1;RPL15;RPL37;RPS27A;RPS11;RPL39;TMSB10;B2M;RPS10;RPS12;RPL22;RPS6;RPL13A;RPL23A;TUBB4B;EEF1A1;RPS25;RPS27;NACA;RPS29;RPL27A;RPL37A;GNAS;RPL24;ANP32B;CALM1;GAPDH;TPT1;RPS23
Ptf1a_14_days_-_Pancreas_conditional_knockout_GSE70542_up	43/498	7.43365e-29	6.19947e-28	3.19898e-30	2.66787e-29	-1.51562	98.1653	SPARC;RPL31;MAGED1;RPL34;ATP5A1;RPLP0;RPL9;ACTB;RPL7;RPS15;ATP5B;RPS14;RPS17;RPS19;FTH1;UBC;RPL15;RPS27A;RPS11;B2M;GLUL;RPS10;DDX17;MDH1;RPL22;RPS6;HUWE1;RPL13A;RPL23A;ATP1B1;EEF1A1;RPS25;RPS27;NACA;RPS29;RPL27A;RPL37A;GNAS;RPL24;TXNIP;CALM1;TPT1;RPS23
LNC277_A673_knockdown_GSE60949_down	43/498	7.43365e-29	6.19947e-28	3.19898e-30	2.66787e-29	-1.43251	92.7819	RPL31;RPL34;ATP5A1;RPLP0;RPL9;RPL7;RPS15;LDHB;ATP5B;RPS14;TUBA1B;RPS17;UCHL1;RPS19;CFL1;UBC;RPL15;RPL37;RPS27A;RPS11;RPL39;RPS10;RPS12;TUBB;RPL22;RPS6;RPL13A;RPL23A;RPS3A;TUBB4B;TUBA4A;EEF1A1;RPS25;RPS27;RPS29;RPL27A;RPL37A;NDUFAB1;RPL24;ANP32B;GAPDH;TPT1;RPS23
PAX2_REP_knockdown_GSE59781_down	43/498	7.43365e-29	6.19947e-28	3.19898e-30	2.66787e-29	-1.41382	91.5715	BEX3;RPL31;YWHAB;RPL34;ATP5A1;RPLP0;ATP5G3;RPL9;GLS;RPL7;RPS15;LDHB;ATP5B;RPS14;RPS17;SCRN1;RPS19;TUBB3;RPL15;RPL37;RPS27A;RPS11;B2M;RPS10;RPS12;MDH1;TUBB;RPL22;RPS6;HLA-B;HUWE1;RPL13A;RPS3A;TUBB4B;EEF1A1;RPS25;RPS27;RPS29;RPL27A;RPL37A;GAPDH;TPT1;RPS23
Idiopathic_Pulmonary_Fibroisis_Lung_Tissue_GSE52463_down	43/498	7.43365e-29	6.19947e-28	3.19898e-30	2.66787e-29	-1.37896	89.3141	MACF1;RPL31;RPL34;ATP5A1;RPLP0;ACTB;RPL7;LDHB;ATP5B;RPS14;TUBA1B;RPS17;RPS19;PEG10;CFL1;UBC;RPL15;RPL37;RPS27A;RPS11;TMSB10;GLUL;RPS10;SPTAN1;RPS12;DUSP1;TUBB;RPS6;HUWE1;RPL13A;HLA-C;RPL23A;RPS3A;EEF1A1;RPS25;NACA;RPL37A;RPL24;SPARCL1;CALM1;GAPDH;TPT1;RPS23
Satb1_Midbrain_Dopaminergic_Neurons_Knockdown_GSE70133_up	43/499	8.07444e-29	6.64864e-28	3.45301e-30	2.84327e-29	-1.53977	99.6017	ATP6V1A;DDC;AHCYL1;ATP5C1;ENO2;FGF1;RPL9;RPL7;RPS15;RGS4;LDHB;RPS17;MOBP;PEG10;FTH1;CHN1;NEFL;NEFM;MBP;RPS11;RPL39;NEFH;GLUL;RPS10;NSF;DYNLT3;HUWE1;RPL13A;RPL23A;ATP1B1;DNM1;HADHB;EEF1A1;RALYL;NACA;RPS29;RPL37A;PLP1;GNAS;VDAC3;RPL24;GAPDH;RPS23
Mef2d_Retina_Knockout_GSE61389_down	43/499	8.07444e-29	6.64864e-28	3.45301e-30	2.84327e-29	-1.4896	96.3568	ATP6V1A;SNAP25;MACF1;RTN3;NDRG4;SPARC;MAGED1;YWHAB;STXBP1;ATP5A1;RPLP0;PLEKHB1;ENO2;NDRG1;ACTB;RTN4;GLS;RPL7;ATP5B;TUBA1B;SV2B;CFL1;UBC;NEFL;MAP4;TNPO1;ATP6V0E2;GLUL;SPTAN1;NSF;DDX17;SNRPN;MDH1;TSC22D1;SYT1;HUWE1;EEF1A1;TUBB2A;MAP1B;ATP6V1B2;GNAS;CALM1;GAPDH
MSI2_Hematopoietic_Stem_Overexpression_GSE70685_up	42/491	5.17189e-28	4.23184e-27	2.34219e-29	1.9045e-28	-1.02489	64.3932	CYFIP2;BEX3;IFITM2;RPL31;RPL34;ATP5A1;RPLP0;ATP5G3;RPL9;RPL7;RPS15;LDHB;RPS14;TUBA1B;RPS17;SCRN1;RPS19;RPL15;RPL37;RPS27A;TNPO1;RPS11;RPL39;RPS10;SPTAN1;RPS12;TUBB;RPS6;RPL13A;RPL23A;RPS3A;HADHB;RPS25;RPS29;RPL27A;RPL37A;ALDH1A1;RPL24;PFKM;GAPDH;TPT1;RPS23
Barx2_Skeletal_muscle_(primary_myoblasts)_knockout_GSE53398_up	42/495	7.16461e-28	5.82572e-27	3.16662e-29	2.55887e-28	-1.18994	74.3749	SPARC;RPL31;MAGED1;YWHAB;RPL34;ATP5A1;RPLP0;RPL9;ACTB;RTN4;RPL7;RPS15;TUBA1C;ATP5B;TUBA1B;RPS17;RPS19;CALD1;PEG10;CFL1;UBC;RPL15;RPS27A;TNPO1;RPS11;RPS10;RPS12;RPS6;RPL13A;RPL23A;TUBB4B;EEF1A1;RPS25;TUBB2A;RPS29;RPL27A;RPL37A;GNAS;RPL24;ANP32B;GAPDH;RPS23
Eed_Small_intestinal_crypts_Knockout_GSE81576_up	49/732	7.3285e-28	5.92198e-27	9.07028e-30	7.42166e-29	-1.84851	115.496	IFITM3;RPL31;RPLP0;RPL9;ACTB;RPL7;RPS15;RPS14;TUBA1B;RPS17;RPS19;FTH1;CFL1;RPS11;RPL39;GLUL;RPS10;DDX17;TSC22D1;RPL22;RPS6;RPL13A;ATP1B1;EEF1A1;RPL37A;ATP6V1B2;RPL24;TXNIP;GAPDH;MACF1;ATP5A1;CDC42;ATP5B;UBC;RPL15;RPS27A;MDH1;HUWE1;RPL23A;TUBB4B;RPS25;RPS27;NACA;RPS29;RPL27A;GNAS;CALM1;TPT1;RPS23
Cyp26b1_Skin_Knockout_GSE40436_up	42/496	7.76916e-28	6.08896e-27	3.41325e-29	2.67508e-28	-1.25372	78.2599	MACF1;RPL31;MAGED1;ATP5A1;RPLP0;HSPB1;RPL9;NDRG1;ACTB;RPL7;CDC42;RPS15;ATP5B;RPS14;GJA1;TUBA1B;RPS17;RPS19;CFL1;UBC;RPS27A;RPS11;RPS10;SPTAN1;RPS12;DDX17;RPL22;RPS6;HUWE1;RPL13A;RPL23A;TUBB4B;ATP1B1;EEF1A1;RPS25;NACA;RPL27A;GNAS;CALM1;GAPDH;TPT1;RPS23
Chronic_Obstructive_Pulmonary_Disease_Human_Airway_Basal_Cell_GSE47718_down	42/496	7.76916e-28	6.08896e-27	3.41325e-29	2.67508e-28	-1.13849	71.0668	RTN3;AHCYL1;RPL31;RPL34;ATP5A1;RPLP0;MT1X;NDRG1;RPL7;LDHB;ATP5B;RPS14;RPS19;PEG10;UBC;RPL15;RPL37;RPS27A;RPS11;RPL39;TMSB10;B2M;GLUL;RPS10;RPS12;RPL22;RPS6;RPL13A;RPL23A;RPS3A;HADHB;RPS25;RPS27;NACA;RPS29;RPL37A;GNAS;RPL24;GAPDH;TPT1;FTL;RPS23
OVOL1_Trophoblast_knockdown_GSE66962_up	42/496	7.76916e-28	6.08896e-27	3.41325e-29	2.67508e-28	-1.11597	69.6611	CYFIP2;AHCYL1;RPL31;MAGED1;ATP5A1;RPLP0;RPL7;CDC42;LDHB;TUBA1C;ATP5B;RPS14;TUBA1B;RPS17;RPS19;FTH1;UBC;RPL15;RPL37;METTL7A;MAP4;RPS27A;RPS11;RPL39;TMSB10;B2M;GLUL;RPS10;SPTAN1;DDX17;MDH1;TUBB;RPS6;HUWE1;RPL13A;RPS3A;RPS25;RPS27;RPL27A;RPL37A;RPL24;RPS23
JAK3i_(CP-690550)_iPSC-WA_2uM-24hrs_GSE57896_down	42/496	7.76916e-28	6.08896e-27	3.41325e-29	2.67508e-28	-1.11176	69.3983	IFITM3;RPL31;ATP5A1;RPLP0;ACTB;RTN4;RPL7;LDHB;ATP5B;RPS14;RPS19;TUBB3;CALD1;FTH1;CFL1;UBC;RPL15;RPL37;MAP4;RPS27A;TNPO1;RPS11;B2M;GLUL;RPS12;DDX17;TUBB;RPL22;RPS6;HLA-B;RPL13A;HLA-C;RPS3A;HADHB;EEF1A1;RPS27;NACA;TXNIP;PAM;GAPDH;TPT1;RPS23
Haloperidol_Striatum_GSE67750_up	42/496	7.76916e-28	6.08896e-27	3.41325e-29	2.67508e-28	-1.1063	69.0578	SPARC;RTN1;MAGED1;STXBP1;ATP5A1;STMN2;ENO2;ACTB;RPL7;ATP5B;TUBA1B;UCHL1;SV2C;SCRN1;TUBB3;BASP1;CFL1;UBC;MBP;RPS27A;ATP6V0E2;TMSB10;SPTAN1;DDX17;SNRPN;MDH1;TSC22D1;GAD1;RPL23A;ATP1B1;DNM1;MLLT11;EEF1A1;GAP43;TUBB2A;ATP6V1B2;GNAS;VDAC3;SPARCL1;PFKM;GAPDH;SCG2
4-hydroxytamoxifen_Embrionic_stem_cells_0.1_uM_0_hrs_GSE84953_down	42/497	8.42315e-28	6.22643e-27	3.6785e-29	2.71916e-28	-1.31888	82.221	RPL31;ATP5A1;RPLP0;STMN2;ATP5C1;RPL9;TUBA1C;ATP5B;RPS14;TUBA1B;RPS17;RPS19;BASP1;CFL1;RPL15;RPS27A;TNPO1;RPL39;TMSB10;GLUL;RPS10;SNRPN;RPL22;RPS6;HUWE1;RPL13A;RPL23A;TUBA4A;EEF1A1;RPS25;NACA;RPS29;MAP1B;RPL27A;RPL37A;RPL24;TXNIP;ANP32B;GAPDH;INA;TPT1;RPS23
RNPK1_A673_knockdown_GSE60890_up	42/497	8.42315e-28	6.22643e-27	3.6785e-29	2.71916e-28	-1.28311	79.991	MACF1;SPARC;RPL31;RPL34;RPL7;CDC42;RPS15;RPS14;RPS17;RPS19;BASP1;CALD1;FTH1;CFL1;UBC;NPTN;RPL37;RPS11;RPL39;TMSB10;B2M;RPS10;RPS12;SYT1;RPL22;RPS6;RPL23A;RPS3A;ATP1B1;EEF1A1;SHTN1;RPS25;RPS27;NACA;RPS29;RPL27A;RPL37A;RPL24;CALM1;TPT1;FTL;RPS23
CFTR_Colon_Knockdown_GSE76095_up	42/497	8.42315e-28	6.22643e-27	3.6785e-29	2.71916e-28	-1.2692	79.1239	IFITM2;RPL31;RPL34;ATP5A1;RPLP0;ATP5C1;ATP5G3;RPL9;NDRG1;RPL7;RPS15;ATP5B;RPS14;RPS17;RPS19;FTH1;RPL15;RPL37;RPS27A;RPS11;RPL39;RPS10;RPS12;MDH1;RPS6;RPL13A;RPL23A;ATP1B1;EEF1A1;RPS25;RPS27;NACA;RPS29;RPL27A;RPL37A;RPL24;TXNIP;CALM1;PAM;GAPDH;TPT1;RPS23
Mycobacterium_tuberculosis_(MTB)_H37Rv_Macrophage_18hr_GSE67427_down	42/497	8.42315e-28	6.22643e-27	3.6785e-29	2.71916e-28	-1.26434	78.8205	IFITM3;RPL31;RPL34;ATP5A1;RPLP0;ATP5G3;ACTB;RPL7;RPS15;LDHB;TUBA1C;ATP5B;RPS14;TUBA1B;RPS17;RPS19;PEA15;CFL1;RPL15;RPL37;RPS27A;RPS11;RPS10;HLA-DPA1;RPS12;TUBB;RPL22;RPS6;RPL13A;RPL23A;RPS3A;TUBB4B;EEF1A1;RPS25;NACA;RPS29;RPL27A;RPL37A;GNAS;RPL24;FTL;RPS23
Roxadust_Retina_GSE74170_up	42/497	8.42315e-28	6.22643e-27	3.6785e-29	2.71916e-28	-1.21484	75.7345	AHCYL1;MAGED1;RPL34;ATP5A1;RPLP0;PLEKHB1;ATP5C1;RPL9;NDRG1;ACTB;RPL7;CDC42;RPS15;ATP5B;RPS14;TUBA1B;RPS17;SV2B;RPS19;FTH1;CFL1;RPL15;RPS27A;TNPO1;RPS11;TMSB10;RPS10;DDX17;TSC22D1;RPL22;RPS6;RPL13A;RPL23A;EEF1A1;RPS25;RPS27;NACA;RPS29;RPL37A;RPL24;GAPDH;TPT1
Tunicamycin_NZO-H1LtJ_mice_-_primary_Mouse_Embryonic_Fibroblasts_GSE63756_down	42/497	8.42315e-28	6.22643e-27	3.6785e-29	2.71916e-28	-1.21262	75.5963	IFITM3;IFITM2;SPARC;RPL31;MAGED1;RPL34;RPLP0;HSPB1;ATP5G3;RPS15;TUBA1C;ATP5B;TUBA1B;RPS17;RPS19;BASP1;FTH1;CFL1;UBC;RPL15;RPL37;RPS27A;RPS11;RPL39;TMSB10;RPS10;RPS12;RPS6;RPL23A;TUBB4B;RPS25;TUBB2A;NACA;RPS29;RPL27A;RPL37A;GNAS;RPL24;CRYAB;GAPDH;TPT1;RPS23
JUND_PC3_knockdown_GSE53470_up	42/497	8.42315e-28	6.22643e-27	3.6785e-29	2.71916e-28	-1.21005	75.4363	SPARC;RPL31;RPL34;RPLP0;HSPB1;RPL9;ACTB;RPL7;CDC42;RGS4;RPS14;TUBA1B;RPS17;RPS19;PEG10;CFL1;RPL15;RPL37;RPS27A;RPS11;RPL39;TMSB10;B2M;RPS10;RPS12;TSC22D1;TUBB;RPL22;RPS6;RPL13A;RPL23A;ATP1B1;DNM1;RPS25;RPS27;RPS29;RPL37A;GNAS;RPL24;PLPP3;TPT1;RPS23
WZ4002_NSCLC-Parental_PC9_24hrs_GSE75602_down	42/497	8.42315e-28	6.22643e-27	3.6785e-29	2.71916e-28	-1.18976	74.1713	AHCYL1;YWHAB;ATP5A1;RPLP0;ATP5G3;NDRG1;ACTB;RTN4;RPL7;LDHB;TUBA1C;ATP5B;RPS14;TUBA1B;RPS17;UCHL1;RPS19;CFL1;UBC;RPL15;RPL37;RPS11;RPL39;RPS10;RPS12;TSC22D1;TUBB;RPL13A;RPL23A;RPS3A;TUBB4B;ATP1B1;EEF1A1;RPS25;NACA;GNAS;RPL24;ANP32B;GAPDH;TPT1;FTL;RPS23
Albuterol_Human_Airway_Smooth_Muscle_Cells_1uM-18hrs_GSE52778_up	42/497	8.42315e-28	6.22643e-27	3.6785e-29	2.71916e-28	-1.18511	73.8815	MACF1;RPL31;GBE1;RPLP0;LPAR1;ADD3;ACTB;GLS;RPL7;LDHB;RPS14;MT2A;RPS17;SCRN1;RPS19;CALD1;UBC;RPL15;METTL7A;RPS27A;TNPO1;RPS11;RPL39;GLUL;RPS10;SPTAN1;RPS12;DDX17;TSC22D1;DUSP1;RPL22;RPS6;HUWE1;RPL13A;RPS3A;EEF1A1;RPL37A;SPARCL1;CALM1;GAPDH;TPT1;RPS23
Mycobacterium_tuberculosis_GC1237_Macrophage_4hr_GSE67427_up	42/497	8.42315e-28	6.22643e-27	3.6785e-29	2.71916e-28	-1.13785	70.935	RPL31;RPLP0;MT1X;RPL9;NDRG1;RPS15;RPS14;MT2A;RPS17;RPS19;BASP1;RGS1;FTH1;CFL1;UBC;RPL37;RPS27A;RPS11;RPL39;TMSB10;GLUL;RPS10;TSC22D1;DUSP1;RPS6;HLA-B;RPL13A;HLA-C;RPS25;RPS27;RPS29;RPL27A;MAFF;RPL37A;MT1F;MT1G;MT1H;CALM1;GAPDH;TPT1;FTL;RPS23
Blimp1_Bone_marrow_Knockout_GSE70813_up	42/498	9.1305e-28	6.5268e-27	3.96375e-29	2.83342e-28	-1.45921	90.8518	IFITM3;RPL31;RPL34;ATP5A1;RPLP0;ATP5G3;RPL9;ACTB;RPL7;CDC42;RPS15;TUBA1C;ATP5B;TUBA1B;RPS17;RPS19;RGS1;CFL1;UBC;RPL15;RPL37;RPS27A;RPS11;TMSB10;B2M;RPS10;RPS12;RPL22;RPS6;RPL13A;RPL23A;TUBB4B;RPS25;RPS27;NACA;RPS29;RPL27A;GNAS;RPL24;ANP32B;CALM1;GAPDH
Ptbp1_Neuronal_progenitor_cell_(mNPC)_knockdown_GSE70985_up	42/498	9.1305e-28	6.5268e-27	3.96375e-29	2.83342e-28	-1.41182	87.9009	RPL31;YWHAB;RPL34;ATP5A1;RPLP0;ATP5G3;RPL9;ACTB;RTN4;RPL7;CDC42;RPS15;ATP5B;RPS14;RPS19;PEG10;FTH1;CFL1;UBC;RPL15;RPL37;RPS27A;RPS11;MDH1;RPL22;RPS6;RPL13A;RPL23A;HADHB;EEF1A1;RPS25;GAP43;RPS29;RPL37A;ATP6V1B2;GNAS;VDAC3;RPL24;TXNIP;ANP32B;GAPDH;RPS23
Cyclophosphamide_LLC_tumors_in_C57BL-6_mice_GSE71491_down	42/498	9.1305e-28	6.5268e-27	3.96375e-29	2.83342e-28	-1.40377	87.3997	IFITM3;SPARC;RPL31;RPL34;RPLP0;HSPB1;RPL9;ACTB;RPL7;RPS15;ATP5B;RPS14;TUBA1B;RPS17;RPS19;TUBB3;RPL15;RPL37;RPS27A;RPS11;RPL39;B2M;RPS10;RAB6B;RPL22;RPS6;RPL13A;RPL23A;TUBA4A;EEF1A1;RPS25;RPS27;NACA;RPS29;RPL27A;RPL37A;RPL24;SPARCL1;TXNIP;ANP32B;TPT1;RPS23
Meis1-Jmjd1c1_Hoxa9_-_Bone_marrow_cells_GSE75581_down	42/498	9.1305e-28	6.5268e-27	3.96375e-29	2.83342e-28	-1.40236	87.3119	CYFIP2;RTN3;IFITM2;RPL31;RPL34;ATP5A1;RPLP0;ATP5C1;ATP5G3;RPL9;RPL7;CDC42;ATP5B;RPS14;RPS17;CFL1;UBC;RPL37;RPS27A;RPS11;RPL39;B2M;RPS10;RPS12;DDX17;RPL22;RPS6;RPL13A;RPL23A;TUBA4A;EEF1A1;RPS25;RPS27;NACA;RPS29;RPL27A;GNAS;RPL24;ANP32B;GAPDH;TPT1;RPS23
BRD4_HT29_knockdown_GSE73317_down	42/498	9.1305e-28	6.5268e-27	3.96375e-29	2.83342e-28	-1.36325	84.8769	YWHAB;RPL34;RPLP0;RTN4;RPL7;CDC42;LDHB;TUBA1C;ATP5B;RPS14;TUBA1B;RPS17;RPS19;CFL1;NPTN;RPL15;RPL37;RPS27A;TNPO1;RPS11;TMSB10;RPS10;TUBB;RPS6;RPL23A;RPS3A;TUBB4B;ATP1B1;TUBA4A;EEF1A1;RPS25;NACA;RPL27A;ALDH1A1;GNAS;RPL24;ANP32B;CALM1;GAPDH;TPT1;FTL;RPS23
SGC0946_&_I-BET_MV4-11_(Nascent_RNA)_GSE81147_up	42/498	9.1305e-28	6.5268e-27	3.96375e-29	2.83342e-28	-1.25422	78.0885	RPL31;RPL34;HERC2P2;ATP5A1;RPLP0;MT1X;RPL7;RPS15;RPS14;MT2A;RPS17;RPS19;UBC;RPL15;RPL37;RPS27A;RPS11;RPL39;TMSB10;B2M;GLUL;RPS10;SPTAN1;RPS12;RPL22;RPS6;HLA-B;RPL13A;HLA-C;RPS3A;TUBB4B;EEF1A1;RPS25;RPS27;RPL27A;RPL37A;ATP6V1B2;VAMP1;CALM1;TPT1;FTL;RPS23
Tet1_Bone_Marrow_(LT-HSC_cells_)_Knockout_GSE65955_down	42/499	9.89542e-28	6.99671e-27	4.27044e-29	3.01948e-28	-1.6113	100.191	CYFIP2;MACF1;ATP5A1;RPLP0;RPL9;ACTB;RPL7;CDC42;RPS15;ATP5B;RPS14;TUBA1B;RPS17;RPS19;RGS1;FTH1;CFL1;UBC;RPL15;RPS27A;RPS11;B2M;GLUL;RPS10;DDX17;TSC22D1;DUSP1;RPS6;HUWE1;RPL13A;RPL23A;EEF1A1;RPS25;RPS27;NACA;RPL27A;GNAS;TXNIP;ANP32B;CALM1;GAPDH;TPT1
Maf1_Epididymal_white_adipose_tissue_Knockout_GSE65976_up	42/499	9.89542e-28	6.99671e-27	4.27044e-29	3.01948e-28	-1.47039	91.4292	RPL31;RPL34;RPLP0;NDUFB2;ATP5G3;RPL9;RPL7;RPS15;TUBA1C;ATP5B;RPS14;RPS17;RPS19;BASP1;CALD1;FTH1;RPL15;RPL37;RPS27A;RPS11;RPL39;B2M;RPS10;MDH1;RPL22;ATPIF1;RPS6;RPL13A;RPL23A;EEF1A1;RPS25;RPS27;NACA;RPS29;RPL27A;RPL37A;ALDH1A1;RPL24;SPARCL1;GAPDH;TPT1;RPS23
Mycobacterium_tuberculosis_(MTB)_H37Rv_Macrophage_4hr_GSE67427_up	41/492	6.76506e-27	4.75748e-26	3.07701e-28	2.15225e-27	-0.916314	55.2153	RPL31;RPL34;RPLP0;MT1X;RPL9;NDRG1;RPS15;RPS14;MT2A;RPS17;RPS19;BASP1;RGS1;FTH1;UBC;RPL37;RPS27A;RPS11;RPL39;TMSB10;GLUL;RPS10;RPS12;TSC22D1;DUSP1;RPS6;HLA-B;RPL13A;RPL23A;RPS3A;RPS25;RPS27;RPS29;RPL27A;MAFF;RPL37A;MT1F;RPL24;MT1G;MT1H;CALM1
TDP43_Motor_Neuron_Knockdown_GSE77702_down	41/494	7.92651e-27	5.5443e-26	3.56416e-28	2.47966e-27	-0.953732	57.3189	CYFIP2;BEX3;RTN3;SPARC;RTN1;MAGED1;STXBP1;STMN2;ENO2;FAM127A;ACTB;RPS15;ATP5B;TUBA1B;TUBB3;BASP1;PEG10;FTH1;PEA15;CFL1;NEFL;NEFM;RPL15;MAP4;RAB6B;MOAP1;TUBB;NSG1;TUBB4B;DCLK1;DNM1;MLLT11;REEP1;GAP43;TUBB2A;MAP1B;GNAS;FGF13;GAPDH;INA;FTL
ELAVL2_NPC_Knockdown_GSE69092_down	41/495	8.57764e-27	5.96765e-26	3.83504e-28	2.65393e-27	-0.981203	58.8925	BEX3;MACF1;NDRG4;RTN1;RPL31;RPL34;RPLP0;RPL7;RPS15;ATP5B;RPS14;RPS17;UCHL1;RPS19;TUBB3;BASP1;CFL1;UBC;RPS27A;RPS11;RPL39;TMSB10;RPS10;SPTAN1;RPS12;DDX17;TUBB;GAD1;RPL13A;RPL23A;MLLT11;SHTN1;TUBB2A;NACA;RPS29;MAP1B;RPL37A;GNAS;GAPDH;INA;RPS23
Trisomy_21_Primary_Fibroblasts_GSE55504_down	41/496	9.28056e-27	6.38836e-26	4.12588e-28	2.82514e-27	-1.04752	62.7906	MACF1;SPARC;MAGED1;YWHAB;RPLP0;RTN4;RPL7;RGS4;TUBA1C;ATP5B;GJA1;MT2A;UCHL1;SCRN1;CALD1;FTH1;PEA15;UBC;RPL15;TNPO1;RPS11;TMSB10;B2M;GLUL;ATP6V0E1;DUSP1;RPS6;HLA-B;RPL13A;HLA-C;RPS3A;EEF1A1;RPL27A;RPL37A;GNAS;CALM1;CRYAB;PAM;GAPDH;TPT1;FTL
Autism_iPSCs-derived_Neural_Cultures_Differentiation_day_11_GSE61476_down	41/496	9.28056e-27	6.38836e-26	4.12588e-28	2.82514e-27	-1.0115	60.6312	CYFIP2;RTN3;NDRG4;SPARC;MAGED1;HERC2P2;STMN2;HSPB1;ENO2;ACTB;RTN4;RPL7;CDC42;TUBA1C;ATP5B;SCRN1;TUBB3;BASP1;CALD1;PEG10;FTH1;UBC;NEFL;NEFM;MAP4;TMSB10;SPTAN1;GABARAPL1;RPL13A;DCLK1;MLLT11;EEF1A1;GAP43;TUBB2A;MAP1B;TXNIP;CALM1;PAM;INA;TPT1;FTL
Cushing's_Syndrome_Adipose_GSE66446_down	41/497	1.00393e-26	6.73252e-26	4.43808e-28	2.961e-27	-1.19459	71.5119	IFITM3;RPL31;RPL34;ACTB;RPL7;RPS15;ATP5B;RPS14;RPS17;RPL15;RPL37;RPS27A;RPS11;TMSB10;B2M;GLUL;RPS12;DDX17;TUBB;RPL22;RPS6;HLA-B;RPL13A;HLA-C;RPL23A;RPS3A;EEF1A1;RPS25;RPS27;NACA;RPL27A;RPL37A;GNAS;RPL24;SPARCL1;TXNIP;CALM1;PLPP3;TPT1;HSPA1A;RPS23
5-Azacytidine_U266_24hr-10nM_GSE56623_up	41/497	1.00393e-26	6.73252e-26	4.43808e-28	2.961e-27	-1.18773	71.1013	MACF1;RPL31;YWHAB;ATP5A1;RPLP0;RPL9;ACTB;RPL7;LDHB;ATP5B;RPS14;RPS17;UCHL1;SCRN1;RPS19;FTH1;CFL1;UBC;RPL15;RPL37;RPS27A;B2M;RPS10;SPTAN1;DDX17;TUBB;RPS6;HLA-B;HUWE1;RPL13A;HLA-C;RPS3A;EEF1A1;RPS27;NACA;RPL37A;GNAS;RPL24;ANP32B;TPT1;RPS23
Mycobacterium_smegmatis_Macrophage_48hr_GSE67427_down	41/497	1.00393e-26	6.73252e-26	4.43808e-28	2.961e-27	-1.17594	70.3954	RTN3;SPARC;RPL31;RPL34;ATP5A1;RPLP0;RPL9;RPL7;RPS15;RPS14;TUBA1B;RPS17;RPS19;BASP1;CFL1;MBP;RPL15;RPL37;METTL7A;RPS27A;RPS11;RPL39;RPS10;RPS12;DDX17;RPL22;RPS6;RPL13A;RPL23A;RPS3A;EEF1A1;RPS25;RPS27;NACA;RPS29;RPL27A;RPL37A;GNAS;RPL24;TPT1;RPS23
TAF15_Motor_neuron_Knockdown_GSE77707_up	41/497	1.00393e-26	6.73252e-26	4.43808e-28	2.961e-27	-1.16491	69.7352	NDRG4;BEX1;RTN1;MAGED1;YWHAB;PTPRO;STMN2;ENO2;ACTB;RTN4;CDC42;RGS4;ATP5B;TUBA1B;UCHL1;SCRN1;TUBB3;PEG10;FTH1;CFL1;UBC;NEFL;NEFM;RAB6B;SPTAN1;DDX17;SNRPN;TUBB;HUWE1;NSG1;DCLK1;REEP1;GAP43;TUBB2A;MAP1B;RCAN2;TRIM37;CALM1;GAPDH;SCG2;INA
Mycobacterium_smegmatis_Macrophage_4hr_GSE67427_up	41/497	1.00393e-26	6.73252e-26	4.43808e-28	2.961e-27	-1.06236	63.5966	RPL31;RPL34;RPLP0;MT1X;RPL9;NDRG1;RPS15;RPS14;MT2A;RPS17;RPS19;BASP1;RGS1;FTH1;UBC;RPL37;RPS27A;RPS11;RPL39;TMSB10;GLUL;RPS10;TSC22D1;DUSP1;RPS6;HLA-B;RPL13A;RPL23A;RPS3A;RPS25;RPS27;RPS29;RPL27A;RPL37A;MT1F;ATP6V1B2;RPL24;MT1G;MT1H;CALM1;GAPDH
PRDM14_KH2_embryonic_stem_cells_Knockout_GSE71674_up	41/498	1.0858e-26	7.06315e-26	4.77318e-28	3.08951e-27	-1.37414	82.1531	ATP6V1A;RTN3;SPARC;RPL31;MAGED1;RPLP0;ATP5C1;RPL9;NDRG1;GLS;RPL7;RPS15;LDHB;RPS17;RPS19;CALD1;PEG10;UBC;RPL37;RPS27A;TNPO1;RPL39;RPS10;RPS12;TSC22D1;DUSP1;RPL22;RPS6;RPL13A;RPL23A;ATP1B1;EEF1A1;RPS25;RPS27;RPS29;RPL27A;ATP6V1B2;GNAS;TXNIP;GAPDH;TPT1
LKB1_RBE_knockdown_GSE59855_up	41/498	1.0858e-26	7.06315e-26	4.77318e-28	3.08951e-27	-1.33128	79.5906	CYFIP2;MACF1;RPL31;RPL34;RPLP0;HSPB1;RPL9;RPL7;RPS15;RPS14;RPS17;RPS19;TUBB3;PEA15;CFL1;RPL37;RPS27A;RPS11;RPL39;B2M;RPS10;RPS12;TSC22D1;TUBB;RPS6;HLA-B;RPL13A;RPS3A;ATP1B1;TUBA4A;DNM1;RPS27;NACA;RPL27A;RPL37A;GNAS;RPL24;PFKM;TPT1;HSPA1A;FTL
Snord116_Brain_cortices_Deletion_GSE43575_up	41/498	1.0858e-26	7.06315e-26	4.77318e-28	3.08951e-27	-1.3267	79.3163	SPARC;RTN1;YWHAB;RPL34;STXBP1;ATP5A1;STMN2;NDUFB2;ENO2;RPS15;ATP5B;TUBA1B;UCHL1;SCRN1;CFL1;UBC;NEFM;RPL15;RPL37;RPS11;ATP6V0E2;RPL39;RAB6B;SPTAN1;GABBR2;GABARAPL1;SYT1;ATPIF1;RPL13A;NSG1;TUBB4B;ATP1B1;SYNGR3;TUBA4A;DNM1;MAP1B;RPL37A;RPL24;CALM1;GAPDH;INA
Fanconi_Anemia_iPSCs_GSE57826_up	41/498	1.0858e-26	7.06315e-26	4.77318e-28	3.08951e-27	-1.32645	79.3014	RPL31;RPL34;ATP5A1;RPLP0;ATP5G3;RPL9;ACTB;RPS15;LDHB;TUBA1C;ATP5B;RPS14;TUBA1B;RPS17;UCHL1;RPS19;PEG10;FTH1;CFL1;UBC;RPL15;RPL37;RPS11;TMSB10;RPS10;RPS12;TUBB;RPL22;RPS6;RPL13A;TUBB4B;EEF1A1;RPS25;RPS27;NACA;RPS29;RPL27A;RPL37A;RPL24;PFKM;TPT1
Dnmt1_Cortex_knockout_GSE58261_up	41/498	1.0858e-26	7.06315e-26	4.77318e-28	3.08951e-27	-1.25006	74.7345	ATP6V1A;SNAP25;RTN3;NDRG4;AHCYL1;RTN1;STXBP1;ATP5A1;STMN2;FAM107A;UCHL1;SV2B;TUBB3;BASP1;FTH1;CHN1;CFL1;ATP6V0E2;B2M;GLUL;RAB6B;SPTAN1;SULT4A1;DYNC1I1;NSF;SNRPN;SYT1;NSG1;ATP1B1;DCLK1;DNM1;GFAP;MLLT11;GAP43;TUBB2A;VSNL1;ATP6V1B2;TXNIP;CALM1;PFKM;GAPDH
BMAL1_Renal_tubular_cells_Knockout_ZT16_GSE76838_up	41/498	1.0858e-26	7.06315e-26	4.77318e-28	3.08951e-27	-1.23627	73.91	ATP6V1A;MACF1;RTN3;DDC;AHCYL1;RPL31;ATP5A1;RPLP0;ATP5C1;ATP5G3;FGF1;RPL9;NDRG1;ACTB;GLS;RPL7;CDC42;ATP5B;RPS14;RPS17;RPS19;FTH1;UBC;RPL15;RPS27A;SPTAN1;DDX17;GABARAPL1;MDH1;ATPIF1;HUWE1;RPL13A;RPL23A;ATP1B1;HADHB;EEF1A1;RPS27;RPS29;ATP6V1B2;GNAS;TPT1
SAHA_Hippocampus_(CA1_subregion)_0.67g_GSE63943_down	50/835	3.16381e-26	2.04782e-25	2.7623e-28	1.94257e-27	-1.86152	109.3	RPL31;RPLP0;PLEKHB1;FAM107A;ENO2;RPL9;ACTB;RGS4;RPS15;TUBA1C;RPS14;TUBA1B;RPS17;UCHL1;RPS19;TUBB3;BASP1;FTH1;CFL1;SPTAN1;B2M;GLUL;CADPS2;RPL13A;TUBA4A;DNM1;EEF1A1;TUBB2A;PKP4;PLPP3;GAPDH;NDRG4;RTN1;MAGED1;STXBP1;ATP5A1;NDRG1;ATP5B;LDHB;CHN1;UBC;MBP;GABBR2;GAD1;TUBB4B;GFAP;RPS29;GNAS;PLP1;PFKM
Lin28_Neural_stem_cells_Overexpression_GSE77851_down	40/494	9.20384e-26	5.92782e-25	4.20098e-27	2.67916e-26	-0.897959	51.7652	MACF1;AHCYL1;SPARC;RTN1;MAGED1;YWHAB;PLEKHB1;PTPRO;STMN2;ADD3;ACTB;CDC42;UCHL1;SCRN1;TUBB3;FTH1;CFL1;UBC;MBP;MAP4;ATP6V0E2;TMSB10;GLUL;SPTAN1;GABBR2;SNRPN;DCLK1;GFAP;MLLT11;REEP1;GAP43;TUBB2A;MAP1B;PLP1;GNAS;CALM1;PLPP3;PAM;PFKM;TPT1
Bicuculin_Hippocampus_20_uM_GSE67245_up	40/495	9.93756e-26	6.2761e-25	4.51166e-27	2.82195e-26	-0.973911	56.0689	ATP6V1A;SNAP25;RTN3;SPARC;RTN1;MAGED1;YWHAB;STXBP1;ATP5A1;PTPRO;STMN2;ATP5C1;RPL9;CDC42;RGS4;ATP5B;UCHL1;SCRN1;BASP1;CFL1;UBC;NEFL;RAB6B;SULT4A1;NSF;DDX17;MDH1;ATP1B1;DCLK1;GFAP;MLLT11;EEF1A1;GAP43;ATP6V1B2;GNAS;PKP4;CALM1;FGF13;PAM;SCG2
Panobinostat_+_5-Azacytidine_JJN3_GSE56623_up	40/495	9.93756e-26	6.2761e-25	4.51166e-27	2.82195e-26	-0.941448	54.2	ATP6V1A;RPL31;RPLP0;GLS;RPL7;CDC42;RPS14;RPS17;RPS19;FTH1;PEA15;UBC;RPL15;RPL37;RPS27A;TNPO1;RPS11;RPL39;B2M;RPS10;RPS12;RPS6;RPL13A;RPL23A;RPS3A;TUBB4B;TUBA4A;RPS25;RPS27;NACA;RPS29;RPL27A;RPL37A;ATP6V1B2;GNAS;RPL24;CALM1;TPT1;FTL;RPS23
CDK10_HCT116_knockdown_GSE56788_up	40/495	9.93756e-26	6.2761e-25	4.51166e-27	2.82195e-26	-0.916822	52.7823	MACF1;RPL31;ATP5G3;RPL9;ACTB;RTN4;RPL7;RPS15;LDHB;TUBA1C;ATP5B;RPS14;TUBA1B;SCRN1;RPS19;CFL1;UBC;RPL15;RPL37;RPS27A;TNPO1;RPL39;B2M;RPS10;SPTAN1;RPS12;TUBB;RPS6;RPL13A;HLA-C;RPL23A;TUBB4B;NACA;RPL27A;RPL37A;GNAS;RPL24;CALM1;TPT1;FTL
H2A.Z_Hippocampus_(CA1_subregion)_viral_Knockdown_GSE58797_down	40/495	9.93756e-26	6.2761e-25	4.51166e-27	2.82195e-26	-0.91573	52.7194	CYFIP2;SNAP25;RTN3;AHCYL1;PLEKHB1;STMN2;FAM107A;ENO2;NDRG1;RTN4;LDHB;ATP5B;SV2B;MOBP;TUBB3;FTH1;CHN1;NPTN;NEFM;MBP;MAP4;NEFH;GLUL;RAB6B;CADPS2;SNRPN;MDH1;SYT1;NSG1;TUBA4A;DCLK1;DNM1;REEP1;VSNL1;RCAN2;PLP1;GNAS;VAMP1;TRIM37;INA
miR-92a-1_Tail_bud_Knockout_GSE63813_down	40/496	1.07279e-25	6.58347e-25	4.84457e-27	2.94523e-26	-1.23472	70.9892	SPARC;RPL31;RPL34;ATP5A1;ATP5C1;RPL9;RTN4;GLS;RPL7;CDC42;RPS15;ATP5B;RPS14;RPS17;RPS19;PEG10;FTH1;RPS27A;RPS11;RPL39;RPS10;RPS12;RPL22;ATPIF1;RPS6;RPL13A;RPL23A;EEF1A1;RPS25;RPS27;NACA;RPS29;RPL27A;RPL37A;TXNIP;ANP32B;CALM1;GAPDH;TPT1;RPS23
MEF2_Skeletal_muscle_(C2C12_Myoblast)_Silencing_GSE61205_up	40/496	1.07279e-25	6.58347e-25	4.84457e-27	2.94523e-26	-1.09722	63.084	AHCYL1;IFITM2;SPARC;RPL31;MAGED1;YWHAB;RPLP0;STMN2;ACTB;RPL7;RPS15;RPS14;GJA1;RPS17;RPS19;CALD1;FTH1;CFL1;UBC;NPTN;RPL37;RPS11;GLUL;RPS10;DDX17;GABARAPL1;DYNLT3;RPS6;RPL23A;ATP1B1;EEF1A1;RPS27;NACA;RPS29;RPL27A;RPL37A;CALM1;PAM;TPT1;RPS23
Cortistatin_A_HCT116_100nM-24hrs_GSE78506_up	40/496	1.07279e-25	6.58347e-25	4.84457e-27	2.94523e-26	-1.02401	58.8749	ATP5A1;RPLP0;RPL9;ACTB;RPL7;LDHB;TUBA1C;ATP5B;RPS14;TUBA1B;RPS17;RPS19;CALD1;CFL1;RPL15;RPL37;MAP4;RPS27A;TNPO1;RPS11;RPL39;GLUL;RPS10;RPS12;MDH1;TUBB;RPS6;RPL13A;HLA-C;RPL23A;RPS3A;TUBB4B;RPS25;RPS27;MAP1B;RPL27A;RPL37A;ANP32B;CALM1;RPS23
Autism_iPSCs-derived_Neural_Cultures_Differentiation_day_0_GSE61476_down	40/496	1.07279e-25	6.58347e-25	4.84457e-27	2.94523e-26	-1.0036	57.7016	SPARC;MAGED1;ATP5A1;RTN4;RPL7;CDC42;LDHB;TUBA1C;ATP5B;GJA1;TUBA1B;TUBB3;BASP1;PEG10;FTH1;CFL1;UBC;NEFM;MAP4;RPS27A;TNPO1;RPS11;RPL39;TMSB10;GLUL;RPS10;SPTAN1;TUBB;RPS6;HUWE1;RPS3A;TUBB4B;TUBB2A;NACA;MAP1B;GNAS;RPL24;PAM;GAPDH;TPT1
Parkinson's_Neurons_(Mutant_GBA)_33_Day_Differentiation_GSE62642_down	40/496	1.07279e-25	6.58347e-25	4.84457e-27	2.94523e-26	-0.976498	56.1431	RTN3;NDRG4;DDC;STXBP1;HERC2P2;PTPRO;STMN2;ENO2;ATP5B;TUBA1B;TUBB3;BASP1;CFL1;UBC;RPL15;RPS11;TMSB10;SPTAN1;DDX17;TSC22D1;SYT1;TUBB;RPL13A;RPS3A;NSG1;DCLK1;MLLT11;EEF1A1;GAP43;TUBB2A;RPS27;NACA;MAP1B;GNAS;TXNIP;PAM;GAPDH;INA;TPT1;RPS23
GLI1_HCT116_knockdown_GSE56788_up	40/496	1.07279e-25	6.58347e-25	4.84457e-27	2.94523e-26	-0.949081	54.5668	ATP6V1A;YWHAB;RPL34;ATP5A1;RPLP0;RPL9;FAM127A;RTN4;GLS;RPL7;ATP5B;RPS14;RPS17;RPS19;FTH1;CFL1;UBC;RPS27A;RPS11;RPL39;B2M;RPS10;RPS12;NSF;MDH1;RPS6;HLA-B;HLA-C;RPS3A;TUBB4B;RPS25;RPS27;NACA;RPS29;RPL27A;RPL37A;RPL24;CALM1;TPT1;FTL
H2AZ_Embryonic_stem_cells_Knockdown_GSE40065_down	40/497	1.1579e-25	6.84739e-25	5.20127e-27	3.04813e-26	-1.33272	76.5223	MACF1;RPL31;RPL34;ATP5A1;RPLP0;HSPB1;RPL9;ACTB;RTN4;RPS15;LDHB;ATP5B;RPS14;TUBA1B;RPS17;RPS19;BASP1;CALD1;PEG10;CFL1;UBC;MAP4;RPS27A;RPS11;TMSB10;RPS10;SPTAN1;GABARAPL1;TSC22D1;DUSP1;RPS6;RPL13A;RPL23A;EEF1A1;RPS25;RPL37A;GNAS;TXNIP;TPT1;RPS23
Doxycycline_Subcutaneous_tumor_(Splenic_cells_from_diseased_mir-155LSLtTA_mice)_2.3mg-kg_GSE61851_down	40/497	1.1579e-25	6.84739e-25	5.20127e-27	3.04813e-26	-1.17401	67.4091	RPL31;ATP5A1;RPLP0;ATP5C1;RPL9;RPL7;RPS15;TUBA1C;ATP5B;RPS14;TUBA1B;RPS17;RPS19;CFL1;UBC;RPL15;RPL37;RPS27A;RPS11;B2M;RPS10;RPS12;RPL22;RPS6;RPL13A;RPL23A;TUBB4B;TUBA4A;EEF1A1;RPS25;NACA;RPS29;RPL27A;RPL37A;GNAS;RPL24;ANP32B;GAPDH;TPT1;RPS23
CBFA2T2_KH2_embryonic_stem_cells_Knockout_GSE71674_up	40/497	1.1579e-25	6.84739e-25	5.20127e-27	3.04813e-26	-1.15577	66.3621	RTN3;SPARC;RPL31;MAGED1;RPLP0;RPL9;RPL7;RPS15;LDHB;RPS14;RPS17;RPS19;CALD1;PEG10;UBC;RPL15;RPS27A;RPL39;RPS10;SPTAN1;RPS12;DDX17;TSC22D1;DUSP1;RPL22;RPS6;RPL13A;RPL23A;EEF1A1;RPS25;RPS27;RPS29;RPL27A;RPL37A;ATP6V1B2;GNAS;TXNIP;GAPDH;TPT1;RPS23
TDP43_Motor_neuron_Knockdown_GSE77707_up	40/497	1.1579e-25	6.84739e-25	5.20127e-27	3.04813e-26	-1.09686	62.9794	ATP6V1A;SNAP25;MACF1;NDRG4;RTN1;RPL31;YWHAB;ATP5A1;RPLP0;HBB;ENO2;RTN4;RGS4;RPS17;UCHL1;SCRN1;TUBB3;RPL37;MAP4;RPS11;RAB6B;SPTAN1;NSF;DDX17;GABARAPL1;SNRPN;SYT1;TUBB;RPS6;HUWE1;RPL13A;EEF1A1;RPS27;NACA;MAP1B;RCAN2;TRIM37;CALM1;GAPDH;INA
heat-inactivated_MTB_H37Rv_Macrophage_4hr_GSE67427_down	40/497	1.1579e-25	6.84739e-25	5.20127e-27	3.04813e-26	-1.08966	62.5661	ATP6V1A;MACF1;SPARC;RPL34;RPLP0;HSPB1;NDRG1;RPL7;RPS15;TUBA1C;ATP5B;RPS14;RPS19;PEA15;CFL1;UBC;RPL15;RPS11;RPL39;TMSB10;RPS10;SPTAN1;HLA-DPA1;RPS12;DDX17;RPS6;RPL13A;RPL23A;RPS3A;TUBB4B;RPS27;NACA;RPS29;RPL27A;RPL37A;RPL24;MT1G;MT1H;GAPDH;RPS23
Slfn5_786-0_knockdown_GSE64399_down	40/497	1.1579e-25	6.84739e-25	5.20127e-27	3.04813e-26	-1.05738	60.713	SPARC;RPL31;ATP5A1;RPLP0;RPL9;RTN4;GLS;RPL7;CDC42;LDHB;ATP5B;RPS14;TUBA1B;RPS17;RPS19;CALD1;PEG10;CFL1;UBC;RPL15;RPL37;RPS27A;TNPO1;RPS11;RPS10;RPS12;TUBB;RPS6;RPL13A;RPS3A;TUBB4B;EEF1A1;RPS25;NACA;RPL27A;RPL37A;RPL24;GAPDH;TPT1;RPS23
NHERF2_HCT116_knockdown_GSE67931_down	40/497	1.1579e-25	6.84739e-25	5.20127e-27	3.04813e-26	-1.04534	60.0215	IFITM3;BEX3;RPL31;YWHAB;RPL34;ATP5A1;RPLP0;ATP5G3;RPL9;RPS15;LDHB;RPS14;GJA1;TUBA1B;RPS17;RPS19;TUBB3;CALD1;CFL1;RPL15;RPL37;RPS27A;RPS11;TMSB10;GLUL;RPS10;RPS12;TUBB;RPS6;RPL13A;SHTN1;RPS25;RPS27;RPS29;MAP1B;RPL27A;RPL37A;RPL24;PAM;RPS23
Bmal1_Liver_Knockout_ZT16_GSE70499_up	40/497	1.1579e-25	6.84739e-25	5.20127e-27	3.04813e-26	-1.03464	59.4072	RPL31;RPL34;ATP5A1;RPLP0;ATP5C1;RPL9;RPL7;RPS15;ATP5B;RPS14;RPS17;RPS19;CALD1;FTH1;RPL15;RPL37;RPS27A;RPL39;B2M;GLUL;RPS12;GABARAPL1;MDH1;TSC22D1;RPL22;RPS6;RPL13A;RPL23A;HADHB;EEF1A1;RPS25;TUBB2A;RPS27;NACA;RPS29;RPL27A;ALDH1A1;RPL24;TPT1;RPS23
Baf60c_Cardiac_precursor_stage_(D5.3)_knockout_GSE59383_up	40/498	1.24954e-25	7.25738e-25	5.5834e-27	3.21416e-26	-1.39335	79.897	MACF1;SPARC;RPL31;ATP5A1;RPLP0;RPL9;ACTB;RTN4;GLS;RPL7;RPS15;ATP5B;TUBA1B;RPS17;FTH1;RPL15;RPL37;RPS27A;TNPO1;RPS11;RPL39;RPS10;RPL22;RPS6;HUWE1;RPL13A;RPL23A;EEF1A1;RPS25;RPS27;NACA;RPS29;RPL27A;RPL37A;GNAS;RPL24;TXNIP;GAPDH;TPT1;RPS23
Dlx3(Dlx3-K14)_Enamel_organ_conditional_Knockout_GSE57984_down	40/498	1.24954e-25	7.25738e-25	5.5834e-27	3.21416e-26	-1.26899	72.7661	ATP6V1A;RTN3;AHCYL1;RPL31;MAGED1;ATP5A1;RPLP0;ATP5C1;ATP5G3;RPL9;ACTB;RPL7;CDC42;RPS15;LDHB;ATP5B;RPS14;GJA1;BASP1;FTH1;CFL1;RPS27A;TNPO1;GLUL;DDX17;MDH1;TSC22D1;GAD1;DYNLT3;RPL23A;ATP1B1;HADHB;RPS29;RCAN2;GNAS;RPL24;PKP4;CALM1;GAPDH;TPT1
Cnot3_ESCs_Knockout_GSE84953_up	40/498	1.24954e-25	7.25738e-25	5.5834e-27	3.21416e-26	-1.26176	72.3516	BEX1;RPL31;RPL34;HSPB1;RPL9;ACTB;RPL7;RPS15;RPS14;RPS17;UCHL1;RPS19;TUBB3;PEG10;FTH1;CFL1;UBC;RPL15;RPL37;MAP4;RPS27A;RPS11;RPL39;TMSB10;RPS10;SPTAN1;RPS6;RPL13A;RPL23A;TUBB4B;RPS25;RPS27;RPS29;RPL27A;GNAS;RPL24;ANP32B;GAPDH;TPT1;RPS23
HnRNP_U_Heart_ventricle_knockout_GSE68178_up	40/498	1.24954e-25	7.25738e-25	5.5834e-27	3.21416e-26	-1.24795	71.5598	SPARC;ATP5A1;RPLP0;ATP5C1;HSPB1;ATP5G3;RPL9;ACTB;RTN4;RPL7;LDHB;ATP5B;RPS14;TUBA1B;RPS17;FTH1;UBC;MAP4;GLUL;SPTAN1;MDH1;TSC22D1;RPL13A;TUBB4B;ATP1B1;TUBA4A;HADHB;EEF1A1;NACA;RCAN2;GNAS;VDAC3;RPL24;SPARCL1;TXNIP;CALM1;CRYAB;PAM;GAPDH;TPT1
Erlotinib_11-18_GSE65420_up	51/902	1.2817e-25	7.41106e-25	9.01719e-28	5.8076e-27	-1.98603	113.832	AHCYL1;RPL31;RPL34;RPLP0;PLEKHB1;HSPB1;ACTB;RPL7;RPS15;RPS14;MT2A;UCHL1;RPS19;BASP1;PEG10;FTH1;RPL37;RPS11;TMSB10;B2M;GLUL;RPS12;DDX17;GABARAPL1;TSC22D1;TUBB;RPS6;HLA-B;RPL13A;HLA-C;ATP1B1;EEF1A1;SHTN1;RPL37A;ALDH1A1;TXNIP;GAPDH;FTL;RTN3;MAGED1;RPL15;RPS27A;RPL23A;RPS25;RPS27;NACA;RPS29;RPL27A;GNAS;TPT1;HSPA1A
MeCP2_Hypothalamus_Transgenic_GSE66871_down	40/499	1.3482e-25	7.76111e-25	5.9927e-27	3.43458e-26	-1.33894	76.6754	CYFIP2;ATP6V1A;SNAP25;NDRG4;RTN1;ATP5A1;FAM107A;FGF1;ADD3;GLS;RGS4;LDHB;ATP5B;UCHL1;SV2B;MOBP;SCRN1;PEG10;FTH1;CHN1;NPTN;NEFL;MBP;GLUL;SULT4A1;DYNC1I1;NSF;GABBR2;SNRPN;MDH1;ATP1B1;VSNL1;RCAN2;GNAS;SPARCL1;VAMP1;PKP4;CALM1;PAM;PFKM
KCl_Embryonic_cortex_50_mM_1_hr_GSE61024_up	46/709	1.5511e-25	8.88979e-25	2.40148e-27	1.53908e-26	-1.55068	88.5838	CYFIP2;ATP6V1A;SNAP25;MACF1;NDRG4;MAGED1;YWHAB;STXBP1;ATP5A1;STMN2;ACTB;RTN4;GLS;ATP5B;UCHL1;TUBB3;BASP1;FTH1;CFL1;UBC;NEFL;MAP4;TMSB10;RAB6B;SPTAN1;DDX17;MDH1;TSC22D1;SYT1;DUSP1;ATPIF1;HUWE1;ATP1B1;DCLK1;DNM1;EEF1A1;GAP43;TUBB2A;VSNL1;MAP1B;GNAS;SPARCL1;CALM1;GAPDH;SCG2;INA
FUS_Motor_Neuron_Knockdown_GSE77702_down	39/493	9.5928e-25	5.44988e-24	4.48422e-26	2.54759e-25	-0.864087	47.7872	CYFIP2;BEX3;RTN3;RTN1;MAGED1;STXBP1;STMN2;ENO2;FAM127A;ACTB;RPS15;ATP5B;TUBA1B;TUBB3;BASP1;PEG10;FTH1;CFL1;NEFL;NEFM;RPL15;MAP4;ATP6V0E2;RPL39;RAB6B;TUBB;HUWE1;NSG1;ATP1B1;DNM1;MLLT11;REEP1;TUBB2A;MAP1B;GNAS;FGF13;GAPDH;INA;FTL
Cocaine_Nucleus_accumbens_20_mg-_kg_GSE42805_up	39/493	9.5928e-25	5.44988e-24	4.48422e-26	2.54759e-25	-0.860183	47.5712	CYFIP2;SNAP25;MACF1;RTN3;AHCYL1;RPL31;PLEKHB1;STMN2;RPL9;NDRG1;RTN4;GLS;RGS4;SV2B;MOBP;SCRN1;BASP1;FTH1;CHN1;MBP;MAP4;RAB6B;SPTAN1;GABBR2;CADPS2;GABARAPL1;SNRPN;SYT1;HUWE1;TUBA4A;MLLT11;GAP43;MAP1B;PLP1;PKP4;TRIM37;CALM1;SCG2;TPT1
TAF15_Motor_Neuron_Knockdown_GSE77702_down	39/494	1.03362e-24	5.84667e-24	4.80736e-26	2.7193e-25	-0.849061	46.8928	CYFIP2;SNAP25;BEX3;RTN3;RTN1;MAGED1;STXBP1;STMN2;ENO2;RPL9;FAM127A;ACTB;RPS15;ATP5B;TUBA1B;TUBB3;BASP1;PEG10;FTH1;PEA15;CFL1;NEFL;NEFM;MAP4;RPL39;NEFH;RAB6B;SYT1;TUBB;NSG1;DNM1;MLLT11;TUBB2A;MAP1B;GNAS;FGF13;GAPDH;INA;FTL
Msi2_MIA_PaCa-2_Knockdown_GSE75797_down	39/496	1.19939e-24	6.69702e-24	5.52273e-26	3.08372e-25	-0.966532	53.2368	BEX3;RPL34;HERC2P2;RPLP0;ATP5G3;ACTB;GLS;CDC42;RPS17;RPS19;CALD1;FTH1;RPL15;RPL37;RPS27A;RPS11;RPL39;RPS12;DDX17;ATP6V0E1;TSC22D1;RPL22;RPS6;RPS3A;HADHB;EEF1A1;RPS25;RPS27;RPS29;RPL27A;RPL37A;ALDH1A1;GNAS;VDAC3;TXNIP;CALM1;TPT1;HSPA1A;RPS23
Clobetasol_Embryonic_stem_cells_2hrs_GSE63804_up	39/496	1.19939e-24	6.69702e-24	5.52273e-26	3.08372e-25	-0.937904	51.66	MACF1;RTN3;AHCYL1;SPARC;MAGED1;ATP5A1;RPLP0;ATP5C1;ACTB;RPL7;ATP5B;TUBA1B;FTH1;CFL1;UBC;MAP4;TNPO1;RPS11;TMSB10;GLUL;RPS10;SPTAN1;RPS12;DDX17;TSC22D1;HUWE1;RPL13A;RPL23A;EEF1A1;RPS25;TUBB2A;RPS27;NACA;GNAS;RPL24;SPARCL1;CALM1;GAPDH;TPT1
PQBP1_Cortical_neurons_Knockdown_GSE44402_up	39/496	1.19939e-24	6.69702e-24	5.52273e-26	3.08372e-25	-0.937057	51.6133	CYFIP2;ATP6V1A;SNAP25;NDRG4;SPARC;MAGED1;YWHAB;STXBP1;ATP5A1;RPLP0;STMN2;ENO2;RGS4;LDHB;ATP5B;TUBA1B;BASP1;CALD1;FTH1;UBC;ATP6V0E2;TMSB10;DDX17;GABARAPL1;SNRPN;MDH1;SYT1;GAD1;ATP1B1;DCLK1;DNM1;MLLT11;REEP1;RCAN2;GNAS;PKP4;PAM;GAPDH;SCG2
5-Azacytidine_U266_4hr-10nM_GSE56623_up	39/497	1.29166e-24	7.09051e-24	5.91809e-26	3.24871e-25	-1.04443	57.45	RTN3;RPL31;YWHAB;RPL34;ATP5A1;RPLP0;RPL9;ACTB;RPL7;ATP5B;RPS14;UCHL1;RPS19;FTH1;PEA15;UBC;RPL15;RPL37;MAP4;RPS11;RPS10;RPS12;DDX17;ATP6V0E1;HLA-B;RPL13A;HLA-C;RPL23A;RPS25;RPS27;NACA;RPS29;RPL27A;RPL37A;RPL24;ANP32B;TPT1;FTL;RPS23
PNN__HCET_knockdown_GSE73060_up	39/497	1.29166e-24	7.09051e-24	5.91809e-26	3.24871e-25	-1.03711	57.0475	YWHAB;RPL34;ATP5A1;RPLP0;ACTB;GLS;RPL7;LDHB;TUBA1C;TUBA1B;RPS17;RPS19;FTH1;CFL1;UBC;RPL15;RPL37;RPS27A;TNPO1;RPL39;TMSB10;B2M;RPS10;DDX17;TUBB;RPL22;RPS6;HUWE1;RPL13A;HLA-C;RPS3A;EEF1A1;NACA;RPL37A;RPL24;CALM1;GAPDH;TPT1;RPS23
[truncated: 943 more rows]

[truncated: 5 more sheets: DrugMatrix, GTEx Tissue Sample Gene Expression Profiles up, GTEx Tissue Sample Gene Expression Profiles down, KEGG 2016, miRTarBase 2017]
