# Supplementary material for: Exploring MicroRNA Biomarkers for Parkinson’s Disease from mRNA Expression Profiles
Source: Cells. 2018 Dec 5;7(12):245. doi: 10.3390/cells7120245 (PMC6315543; doi:10.3390/cells7120245)
Supplement: Supplementary file 1 [file cells-07-00245-s001.zip › cells-389372-supplementary/cells-389372-SM/gene_S3.xlsx]

## Sheet: Sheet1
1	200003_s_at
2	200017_at
3	200021_at
4	200026_at
5	200031_s_at
6	200032_s_at
7	200091_s_at
8	200092_s_at
9	200095_x_at
10	200099_s_at
11	200632_s_at
12	200655_s_at
13	200665_s_at
14	200716_x_at
15	200717_x_at
16	200735_x_at
17	200741_s_at
18	200748_s_at
19	200780_x_at
20	200788_s_at
21	200795_at
22	200799_at
23	200800_s_at
24	200817_x_at
25	200819_s_at
26	200848_at
27	200926_at
28	200963_x_at
29	200978_at
30	201007_at
31	201010_s_at
32	201030_x_at
33	201033_x_at
34	201034_at
35	201041_s_at
36	201089_at
37	201090_x_at
38	201094_at
39	201242_s_at
40	201243_s_at
41	201254_x_at
42	201257_x_at
43	201306_s_at
44	201313_at
45	201315_x_at
46	201322_at
47	201387_s_at
48	201427_s_at
49	201429_s_at
50	201462_at
51	201522_x_at
52	201665_x_at
53	201667_at
54	201828_x_at
55	201841_s_at
56	201928_at
57	201972_at
58	202077_at
59	202154_x_at
60	202228_s_at
61	202260_s_at
62	202336_s_at
63	202391_at
64	202395_at
65	202508_s_at
66	202649_x_at
67	203000_at
68	203001_s_at
69	203012_x_at
70	203034_s_at
71	203159_at
72	203282_at
73	203303_at
74	203485_at
75	203498_at
76	203540_at
77	203797_at
78	203999_at
79	204018_x_at
80	204035_at
81	204037_at
82	204141_at
83	204337_at
84	204364_s_at
85	204365_s_at
86	204465_s_at
87	204471_at
88	204745_x_at
89	205110_s_at
90	205113_at
91	205117_at
92	205278_at
93	205311_at
94	205348_s_at
95	205399_at
96	205551_at
97	205691_at
98	205857_at
99	206461_x_at
100	206552_s_at
101	206836_at
102	207010_at
103	207323_s_at
104	207508_at
105	207547_s_at
106	207659_s_at
107	207761_s_at
108	207783_x_at
109	208581_x_at
110	208634_s_at
111	208635_x_at
112	208645_s_at
113	208695_s_at
114	208718_at
115	208768_x_at
116	208812_x_at
117	208825_x_at
118	208834_x_at
119	208845_at
120	208856_x_at
121	208929_x_at
122	208977_x_at
123	208980_s_at
124	209014_at
125	209026_x_at
126	209074_s_at
127	209116_x_at
128	209140_x_at
129	209154_at
130	209159_s_at
131	209251_x_at
132	209283_at
133	209458_x_at
134	209504_s_at
135	209563_x_at
136	209570_s_at
137	209990_s_at
138	210198_s_at
139	210524_x_at
140	210646_x_at
141	210968_s_at
142	210976_s_at
143	211058_x_at
144	211071_s_at
145	211072_x_at
146	211456_x_at
147	211458_s_at
148	211487_x_at
149	211542_x_at
150	211600_at
151	211628_x_at
152	211696_x_at
153	211699_x_at
154	211714_x_at
155	211720_x_at
156	211745_x_at
157	211750_x_at
158	211858_x_at
159	211943_x_at
160	211990_at
161	212077_at
162	212094_at
163	212185_x_at
164	212191_x_at
165	212203_x_at
166	212224_at
167	212226_s_at
168	212233_at
169	212242_at
170	212273_x_at
171	212363_x_at
172	212391_x_at
173	212508_at
174	212566_at
175	212578_x_at
176	212581_x_at
177	212624_s_at
178	212639_x_at
179	212667_at
180	212734_x_at
181	212788_x_at
182	212790_x_at
183	212869_x_at
184	212933_x_at
185	213009_s_at
186	213048_s_at
187	213084_x_at
188	213187_x_at
189	213326_at
190	213366_x_at
191	213377_x_at
192	213414_s_at
193	213453_x_at
194	213476_x_at
195	213564_x_at
196	213587_s_at
197	213614_x_at
198	213629_x_at
199	213646_x_at
200	213655_at
201	213726_x_at
202	213738_s_at
203	213801_x_at
204	213872_at
205	213967_at
206	214143_x_at
207	214150_x_at
208	214157_at
209	214211_at
210	214230_at
211	214414_x_at
212	215001_s_at
213	215111_s_at
214	215116_s_at
215	215235_at
216	215785_s_at
217	216086_at
218	216231_s_at
219	216520_s_at
220	216834_at
221	217165_x_at
222	217232_x_at
223	217317_s_at
224	217398_x_at
225	217414_x_at
226	217718_s_at
227	217733_s_at
228	217963_s_at
229	218200_s_at
230	218332_at
231	218671_s_at
232	218824_at
233	219236_at
234	219425_at
235	219549_s_at
236	219572_at
237	220960_x_at
238	221475_s_at
239	221728_x_at
240	221775_x_at
241	221792_at
242	221802_s_at
243	221805_at
244	221829_s_at
245	221899_at
246	221916_at
247	33767_at
248	36711_at
249	AFFX-CreX-3_at
250	AFFX-CreX-5_at
251	AFFX-hum_alu_at
252	AFFX-HUMRGE/M10098_5_at
253	AFFX-r2-Hs18SrRNA-5_at
254	AFFX-r2-P1-cre-3_at
255	AFFX-r2-P1-cre-5_at

## Sheet: Sheet2
From	To	Species	Gene Name
208834_x_at	Snord42a	Homo sapiens	small nucleolar RNA, C/D box 42A(SNORD42A)
215001_s_at	GLUL	Homo sapiens	glutamate-ammonia ligase(GLUL)
211943_x_at	TPT1	Homo sapiens	tumor protein, translationally-controlled 1(TPT1)
220960_x_at	RPL22	Homo sapiens	ribosomal protein L22(RPL22)
215116_s_at	DNM1	Homo sapiens	dynamin 1(DNM1)
212933_x_at	Snord68	Homo sapiens	small nucleolar RNA, C/D box 68(SNORD68)
201033_x_at	RPLP0	Homo sapiens	ribosomal protein lateral stalk subunit P0(RPLP0)
207010_at	GABRB1	Homo sapiens	gamma-aminobutyric acid type A receptor beta1 subunit(GABRB1)
211456_x_at	MT1HL1	Homo sapiens	metallothionein 1H-like 1(MT1HL1)
202649_x_at	RPS19	Homo sapiens	ribosomal protein S19(RPS19)
212226_s_at	PLPP3	Homo sapiens	phospholipid phosphatase 3(PLPP3)
218332_at	BEX1	Homo sapiens	brain expressed X-linked 1(BEX1)
210976_s_at	PFKM	Homo sapiens	phosphofructokinase, muscle(PFKM)
209990_s_at	GABBR2	Homo sapiens	gamma-aminobutyric acid type B receptor subunit 2(GABBR2)
204465_s_at	INA	Homo sapiens	internexin neuronal intermediate filament protein alpha(INA)
214150_x_at	ATP6V0E1	Homo sapiens	ATPase H+ transporting V0 subunit e1(ATP6V0E1)
212242_at	tuba4a	Homo sapiens	tubulin alpha 4a(TUBA4A)
203797_at	VSNL1	Homo sapiens	visinin like 1(VSNL1)
201242_s_at	ATP1B1	Homo sapiens	ATPase Na+/K+ transporting subunit beta 1(ATP1B1)
202154_x_at	TUBB3	Homo sapiens	tubulin beta 3 class III(TUBB3)
212566_at	MAP4	Homo sapiens	microtubule associated protein 4(MAP4)
212185_x_at	MT2A	Homo sapiens	metallothionein 2A(MT2A)
212391_x_at	RPS3A	Homo sapiens	ribosomal protein S3A(RPS3A)
200099_s_at	RPS3A	Homo sapiens	ribosomal protein S3A(RPS3A)
212667_at	SPARC	Homo sapiens	secreted protein acidic and cysteine rich(SPARC)
211858_x_at	GNAS	Homo sapiens	GNAS complex locus(GNAS)
200095_x_at	RPS10	Homo sapiens	ribosomal protein S10(RPS10)
211072_x_at	TUBA1B	Homo sapiens	tubulin alpha 1b(TUBA1B)
201089_at	ATP6V1B2	Homo sapiens	ATPase H+ transporting V1 subunit B2(ATP6V1B2)
201322_at	ATP5B	Homo sapiens	ATP synthase, H+ transporting, mitochondrial F1 complex, beta polypeptide(ATP5B)
212224_at	ALDH1A1	Homo sapiens	aldehyde dehydrogenase 1 family member A1(ALDH1A1)
201841_s_at	HSPB1	Homo sapiens	heat shock protein family B (small) member 1(HSPB1)
217733_s_at	TMSB10	Homo sapiens	thymosin beta 10(TMSB10)
208825_x_at	Snord42a	Homo sapiens	small nucleolar RNA, C/D box 42A(SNORD42A)
211458_s_at	GABARAPL1	Homo sapiens	GABA type A receptor associated protein like 1(GABARAPL1)
211750_x_at	TUBA1C	Homo sapiens	tubulin alpha 1c(TUBA1C)
212639_x_at	TUBA1B	Homo sapiens	tubulin alpha 1b(TUBA1B)
213366_x_at	ATP5C1	Homo sapiens	ATP synthase, H+ transporting, mitochondrial F1 complex, gamma polypeptide 1(ATP5C1)
206836_at	SLC6A3	Homo sapiens	solute carrier family 6 member 3(SLC6A3)
207323_s_at	MBP	Homo sapiens	myelin basic protein(MBP)
213084_x_at	Snord42a	Homo sapiens	small nucleolar RNA, C/D box 42A(SNORD42A)
203159_at	GLS	Homo sapiens	glutaminase(GLS)
210968_s_at	RTN4	Homo sapiens	reticulon 4(RTN4)
208856_x_at	RPLP0	Homo sapiens	ribosomal protein lateral stalk subunit P0(RPLP0)
211542_x_at	RPS10	Homo sapiens	ribosomal protein S10(RPS10)
215785_s_at	cyfip2	Homo sapiens	cytoplasmic FMR1 interacting protein 2(CYFIP2)
208929_x_at	Snord68	Homo sapiens	small nucleolar RNA, C/D box 68(SNORD68)
209014_at	MAGED1	Homo sapiens	MAGE family member D1(MAGED1)
201094_at	RPS29	Homo sapiens	ribosomal protein S29(RPS29)
213564_x_at	LDHB	Homo sapiens	lactate dehydrogenase B(LDHB)
203034_s_at	RPL27A	Homo sapiens	ribosomal protein L27a(RPL27A)
212273_x_at	GNAS	Homo sapiens	GNAS complex locus(GNAS)
221802_s_at	SHTN1	Homo sapiens	shootin 1(SHTN1)
201243_s_at	ATP1B1	Homo sapiens	ATPase Na+/K+ transporting subunit beta 1(ATP1B1)
209026_x_at	TUBB	Homo sapiens	tubulin beta class I(TUBB)
212578_x_at	RPS17	Homo sapiens	ribosomal protein S17(RPS17)
212363_x_at	ACTB	Homo sapiens	actin beta(ACTB)
203012_x_at	RPL23A	Homo sapiens	ribosomal protein L23a(RPL23A)
200819_s_at	RPS15	Homo sapiens	ribosomal protein S15(RPS15)
205110_s_at	FGF13	Homo sapiens	fibroblast growth factor 13(FGF13)
208845_at	VDAC3	Homo sapiens	voltage dependent anion channel 3(VDAC3)
200021_at	CFL1	Homo sapiens	cofilin 1(CFL1)
221916_at	NEFL	Homo sapiens	neurofilament, light polypeptide(NEFL)
205551_at	SV2B	Homo sapiens	synaptic vesicle glycoprotein 2B(SV2B)
200092_s_at	RPL37	Homo sapiens	ribosomal protein L37(RPL37)
203282_at	GBE1	Homo sapiens	1,4-alpha-glucan branching enzyme 1(GBE1)
219572_at	CADPS2	Homo sapiens	calcium dependent secretion activator 2(CADPS2)
208695_s_at	RPL39	Homo sapiens	ribosomal protein L39(RPL39)
205857_at	SLC18A2	Homo sapiens	solute carrier family 18 member A2(SLC18A2)
213414_s_at	RPS19	Homo sapiens	ribosomal protein S19(RPS19)
211714_x_at	TUBB	Homo sapiens	tubulin beta class I(TUBB)
201254_x_at	RPS6	Homo sapiens	ribosomal protein S6(RPS6)
209140_x_at	HLA-B	Homo sapiens	major histocompatibility complex, class I, B(HLA-B)
207761_s_at	METTL7A	Homo sapiens	methyltransferase like 7A(METTL7A)
204745_x_at	MT1G	Homo sapiens	metallothionein 1G(MT1G)
214414_x_at	hba1	Homo sapiens	hemoglobin subunit alpha 1(HBA1)
211696_x_at	HBB	Homo sapiens	hemoglobin subunit beta(HBB)
201090_x_at	TUBA1B	Homo sapiens	tubulin alpha 1b(TUBA1B)
201306_s_at	ANP32B	Homo sapiens	acidic nuclear phosphoprotein 32 family member B(ANP32B)
201972_at	ATP6V1A	Homo sapiens	ATPase H+ transporting V1 subunit A(ATP6V1A)
211745_x_at	hba1	Homo sapiens	hemoglobin subunit alpha 1(HBA1)
209570_s_at	NSG1	Homo sapiens	neuron specific gene family member 1(NSG1)
212869_x_at	TPT1	Homo sapiens	tumor protein, translationally-controlled 1(TPT1)
208977_x_at	TUBB4B	Homo sapiens	tubulin beta 4B class IVb(TUBB4B)
201387_s_at	UCHL1	Homo sapiens	ubiquitin C-terminal hydrolase L1(UCHL1)
205691_at	SYNGR3	Homo sapiens	synaptogyrin 3(SYNGR3)
212734_x_at	Snord68	Homo sapiens	small nucleolar RNA, C/D box 68(SNORD68)
204471_at	GAP43	Homo sapiens	growth associated protein 43(GAP43)
212203_x_at	IFITM3	Homo sapiens	interferon induced transmembrane protein 3(IFITM3)
208718_at	DDX17	Homo sapiens	DEAD-box helicase 17(DDX17)
213453_x_at	GAPDH	Homo sapiens	glyceraldehyde-3-phosphate dehydrogenase(GAPDH)
201010_s_at	TXNIP	Homo sapiens	thioredoxin interacting protein(TXNIP)
208812_x_at	HLA-C	Homo sapiens	major histocompatibility complex, class I, C(HLA-C)
201828_x_at	FAM127A	Homo sapiens	family with sequence similarity 127 member A(FAM127A)
221829_s_at	TNPO1	Homo sapiens	transportin 1(TNPO1)
202508_s_at	SNAP25	Homo sapiens	synaptosome associated protein 25(SNAP25)
209283_at	CRYAB	Homo sapiens	crystallin alpha B(CRYAB)
210646_x_at	RPL13A	Homo sapiens	ribosomal protein L13a(RPL13A)
212233_at	MAP1B	Homo sapiens	microtubule associated protein 1B(MAP1B)
200026_at	RPL34	Homo sapiens	ribosomal protein L34(RPL34)
205348_s_at	DYNC1I1	Homo sapiens	dynein cytoplasmic 1 intermediate chain 1(DYNC1I1)
216834_at	RGS1	Homo sapiens	regulator of G-protein signaling 1(RGS1)
208635_x_at	NACA	Homo sapiens	nascent polypeptide-associated complex alpha subunit(NACA)
200978_at	MDH1	Homo sapiens	malate dehydrogenase 1(MDH1)
202391_at	BASP1	Homo sapiens	brain abundant membrane attached signal protein 1(BASP1)
203000_at	STMN2	Homo sapiens	stathmin 2(STMN2)
205311_at	DDC	Homo sapiens	dopa decarboxylase(DDC)
202260_s_at	STXBP1	Homo sapiens	syntaxin binding protein 1(STXBP1)
201030_x_at	LDHB	Homo sapiens	lactate dehydrogenase B(LDHB)
210198_s_at	PLP1	Homo sapiens	proteolipid protein 1(PLP1)
211071_s_at	MLLT11	Homo sapiens	myeloid/lymphoid or mixed-lineage leukemia; translocated to, 11(MLLT11)
213801_x_at	RPSAP58	Homo sapiens	ribosomal protein SA pseudogene 58(RPSAP58)
217232_x_at	HBB	Homo sapiens	hemoglobin subunit beta(HBB)
221475_s_at	RPL15	Homo sapiens	ribosomal protein L15(RPL15)
209154_at	P2RX5-TAX1BP3	Homo sapiens	P2RX5-TAX1BP3 readthrough (NMD candidate)(P2RX5-TAX1BP3)
209159_s_at	NDRG4	Homo sapiens	NDRG family member 4(NDRG4)
212094_at	PEG10	Homo sapiens	paternally expressed 10(PEG10)
200091_s_at	RPS25	Homo sapiens	ribosomal protein S25(RPS25)
200017_at	RPS27A	Homo sapiens	ribosomal protein S27a(RPS27A)
203540_at	GFAP	Homo sapiens	glial fibrillary acidic protein(GFAP)
214157_at	GNAS	Homo sapiens	GNAS complex locus(GNAS)
201665_x_at	RPS17	Homo sapiens	ribosomal protein S17(RPS17)
216086_at	SV2C	Homo sapiens	synaptic vesicle glycoprotein 2C(SV2C)
206461_x_at	MT1H	Homo sapiens	metallothionein 1H(MT1H)
200716_x_at	RPL13A	Homo sapiens	ribosomal protein L13a(RPL13A)
200031_s_at	RPS11	Homo sapiens	ribosomal protein S11(RPS11)
213726_x_at	TUBB4B	Homo sapiens	tubulin beta 4B class IVb(TUBB4B)
208634_s_at	MACF1	Homo sapiens	microtubule-actin crosslinking factor 1(MACF1)
213476_x_at	TUBB3	Homo sapiens	tubulin beta 3 class III(TUBB3)
213629_x_at	Mt1f	Homo sapiens	metallothionein 1F(MT1F)
213187_x_at	FTL	Homo sapiens	ferritin light chain(FTL)
214230_at	CDC42	Homo sapiens	cell division cycle 42(CDC42)
212508_at	MOAP1	Homo sapiens	modulator of apoptosis 1(MOAP1)
221728_x_at	Xist	Homo sapiens	X inactive specific transcript (non-protein coding)(XIST)
200003_s_at	MIR6805	Homo sapiens	microRNA 6805(MIR6805)
213587_s_at	ATP6V0E2	Homo sapiens	ATPase H+ transporting V0 subunit e2(ATP6V0E2)
217165_x_at	Mt1f	Homo sapiens	metallothionein 1F(MT1F)
217317_s_at	HERC2P2	Homo sapiens	hect domain and RLD 2 pseudogene 2(HERC2P2)
200780_x_at	GNAS	Homo sapiens	GNAS complex locus(GNAS)
206552_s_at	TAC1	Homo sapiens	tachykinin precursor 1(TAC1)
203001_s_at	STMN2	Homo sapiens	stathmin 2(STMN2)
221775_x_at	RPL22	Homo sapiens	ribosomal protein L22(RPL22)
209563_x_at	CALM1	Homo sapiens	calmodulin 1(CALM1)
212624_s_at	CHN1	Homo sapiens	chimerin 1(CHN1)
202395_at	NSF	Homo sapiens	N-ethylmaleimide sensitive factor, vesicle fusing ATPase(NSF)
202336_s_at	PAM	Homo sapiens	peptidylglycine alpha-amidating monooxygenase(PAM)
201313_at	ENO2	Homo sapiens	enolase 2(ENO2)
200741_s_at	RPS27	Homo sapiens	ribosomal protein S27(RPS27)
201667_at	GJA1	Homo sapiens	gap junction protein alpha 1(GJA1)
200963_x_at	RPL31	Homo sapiens	ribosomal protein L31(RPL31)
214143_x_at	RPL24	Homo sapiens	ribosomal protein L24(RPL24)
33767_at	NEFH	Homo sapiens	neurofilament heavy polypeptide(NEFH)
218824_at	PNMAL1	Homo sapiens	paraneoplastic Ma antigen family like 1(PNMAL1)
200735_x_at	NACA	Homo sapiens	nascent polypeptide-associated complex alpha subunit(NACA)
217398_x_at	GAPDH	Homo sapiens	glyceraldehyde-3-phosphate dehydrogenase(GAPDH)
219425_at	SULT4A1	Homo sapiens	sulfotransferase family 4A member 1(SULT4A1)
201522_x_at	SNRPN	Homo sapiens	small nuclear ribonucleoprotein polypeptide N(SNRPN)
203303_at	DYNLT3	Homo sapiens	dynein light chain Tctex-type 3(DYNLT3)
217414_x_at	hba1	Homo sapiens	hemoglobin subunit alpha 1(HBA1)
200665_s_at	SPARC	Homo sapiens	secreted protein acidic and cysteine rich(SPARC)
207783_x_at	HUWE1	Homo sapiens	HECT, UBA and WWE domain containing 1, E3 ubiquitin protein ligase(HUWE1)
205399_at	DCLK1	Homo sapiens	doublecortin like kinase 1(DCLK1)
211720_x_at	RPLP0	Homo sapiens	ribosomal protein lateral stalk subunit P0(RPLP0)
201427_s_at	SELENOP	Homo sapiens	selenoprotein P(SELENOP)
201462_at	SCRN1	Homo sapiens	secernin 1(SCRN1)
212790_x_at	RPL13A	Homo sapiens	ribosomal protein L13a(RPL13A)
219549_s_at	RTN3	Homo sapiens	reticulon 3(RTN3)
213614_x_at	EEF1A1	Homo sapiens	eukaryotic translation elongation factor 1 alpha 1(EEF1A1)
221805_at	NEFL	Homo sapiens	neurofilament, light polypeptide(NEFL)
211699_x_at	hba1	Homo sapiens	hemoglobin subunit alpha 1(HBA1)
200800_s_at	HSPA1A	Homo sapiens	heat shock protein family A (Hsp70) member 1A(HSPA1A)
209458_x_at	hba1	Homo sapiens	hemoglobin subunit alpha 1(HBA1)
205117_at	FGF1	Homo sapiens	fibroblast growth factor 1(FGF1)
213646_x_at	TUBA1B	Homo sapiens	tubulin alpha 1b(TUBA1B)
212788_x_at	FTL	Homo sapiens	ferritin light chain(FTL)
204337_at	RGS4	Homo sapiens	regulator of G-protein signaling 4(RGS4)
209504_s_at	PLEKHB1	Homo sapiens	pleckstrin homology domain containing B1(PLEKHB1)
200848_at	AHCYL1	Homo sapiens	adenosylhomocysteinase like 1(AHCYL1)
36711_at	MAFF	Homo sapiens	MAF bZIP transcription factor F(MAFF)
211058_x_at	TUBA1B	Homo sapiens	tubulin alpha 1b(TUBA1B)
217963_s_at	BEX3	Homo sapiens	brain expressed X-linked 3(BEX3)
209116_x_at	HBB	Homo sapiens	hemoglobin subunit beta(HBB)
211487_x_at	RPS17	Homo sapiens	ribosomal protein S17(RPS17)
200795_at	SPARCL1	Homo sapiens	SPARC like 1(SPARCL1)
201034_at	ADD3	Homo sapiens	adducin 3(ADD3)
208768_x_at	RPL22	Homo sapiens	ribosomal protein L22(RPL22)
216520_s_at	TPT1	Homo sapiens	tumor protein, translationally-controlled 1(TPT1)
201928_at	PKP4	Homo sapiens	plakophilin 4(PKP4)
217718_s_at	YWHAB	Homo sapiens	tyrosine 3-monooxygenase/tryptophan 5-monooxygenase activation protein beta(YWHAB)
200632_s_at	NDRG1	Homo sapiens	N-myc downstream regulated 1(NDRG1)
208645_s_at	RPS14	Homo sapiens	ribosomal protein S14(RPS14)
215235_at	SPTAN1	Homo sapiens	spectrin alpha, non-erythrocytic 1(SPTAN1)
204365_s_at	REEP1	Homo sapiens	receptor accessory protein 1(REEP1)
201007_at	HADHB	Homo sapiens	hydroxyacyl-CoA dehydrogenase/3-ketoacyl-CoA thiolase/enoyl-CoA hydratase (trifunctional protein), beta subunit(HADHB)
200717_x_at	RPL7	Homo sapiens	ribosomal protein L7(RPL7)
218671_s_at	ATPIF1	Homo sapiens	ATPase inhibitory factor 1(ATPIF1)
207659_s_at	MOBP	Homo sapiens	myelin-associated oligodendrocyte basic protein(MOBP)
211628_x_at	FTH1P5	Homo sapiens	ferritin heavy chain 1 pseudogene 5(FTH1P5)
216231_s_at	B2M	Homo sapiens	beta-2-microglobulin(B2M)
200032_s_at	RPL9	Homo sapiens	ribosomal protein L9(RPL9)
205278_at	GAD1	Homo sapiens	glutamate decarboxylase 1(GAD1)
205113_at	NEFM	Homo sapiens	neurofilament, medium polypeptide(NEFM)
212581_x_at	GAPDH	Homo sapiens	glyceraldehyde-3-phosphate dehydrogenase(GAPDH)
218200_s_at	NDUFB2	Homo sapiens	NADH:ubiquinone oxidoreductase subunit B2(NDUFB2)
213738_s_at	ATP5A1	Homo sapiens	ATP synthase, H+ transporting, mitochondrial F1 complex, alpha subunit 1, cardiac muscle(ATP5A1)
214211_at	FTH1	Homo sapiens	ferritin heavy chain 1(FTH1)
203999_at	SYT1	Homo sapiens	synaptotagmin 1(SYT1)
211990_at	HLA-DPA1	Homo sapiens	major histocompatibility complex, class II, DP alpha 1(HLA-DPA1)
209251_x_at	TUBA1C	Homo sapiens	tubulin alpha 1c(TUBA1C)
200748_s_at	FTH1	Homo sapiens	ferritin heavy chain 1(FTH1)
208980_s_at	UBC	Homo sapiens	ubiquitin C(UBC)
207547_s_at	FAM107A	Homo sapiens	family with sequence similarity 107 member A(FAM107A)
221899_at	N4BP2L2	Homo sapiens	NEDD4 binding protein 2 like 2(N4BP2L2)
202077_at	NDUFAB1	Homo sapiens	NADH:ubiquinone oxidoreductase subunit AB1(NDUFAB1)
204018_x_at	hba1	Homo sapiens	hemoglobin subunit alpha 1(HBA1)
203498_at	RCAN2	Homo sapiens	regulator of calcineurin 2(RCAN2)
202228_s_at	NPTN	Homo sapiens	neuroplastin(NPTN)
213377_x_at	RPS12	Homo sapiens	ribosomal protein S12(RPS12)
200788_s_at	PEA15	Homo sapiens	phosphoprotein enriched in astrocytes 15(PEA15)
211600_at	PTPRO	Homo sapiens	protein tyrosine phosphatase, receptor type O(PTPRO)
204141_at	TUBB2A	Homo sapiens	tubulin beta 2A class IIa(TUBB2A)
212191_x_at	Snord68	Homo sapiens	small nucleolar RNA, C/D box 68(SNORD68)
201257_x_at	RPS3A	Homo sapiens	ribosomal protein S3A(RPS3A)
212077_at	CALD1	Homo sapiens	caldesmon 1(CALD1)
213326_at	VAMP1	Homo sapiens	vesicle associated membrane protein 1(VAMP1)
200655_s_at	CALM1	Homo sapiens	calmodulin 1(CALM1)
213967_at	RALYL	Homo sapiens	RALY RNA binding protein-like(RALYL)
200926_at	rps23	Homo sapiens	ribosomal protein S23(RPS23)
219236_at	PAQR6	Homo sapiens	progestin and adipoQ receptor family member 6(PAQR6)
209074_s_at	FAM107A	Homo sapiens	family with sequence similarity 107 member A(FAM107A)
204364_s_at	REEP1	Homo sapiens	receptor accessory protein 1(REEP1)
203485_at	RTN1	Homo sapiens	reticulon 1(RTN1)
208581_x_at	MT1X	Homo sapiens	metallothionein 1X(MT1X)
200799_at	HSPA1A	Homo sapiens	heat shock protein family A (Hsp70) member 1A(HSPA1A)
201041_s_at	DUSP1	Homo sapiens	dual specificity phosphatase 1(DUSP1)
213009_s_at	TRIM37	Homo sapiens	tripartite motif containing 37(TRIM37)
221792_at	RAB6B	Homo sapiens	RAB6B, member RAS oncogene family(RAB6B)
204037_at	LPAR1	Homo sapiens	lysophosphatidic acid receptor 1(LPAR1)
201429_s_at	RPL37A	Homo sapiens	ribosomal protein L37a(RPL37A)
204035_at	SCG2	Homo sapiens	secretogranin II(SCG2)
201315_x_at	IFITM2	Homo sapiens	interferon induced transmembrane protein 2(IFITM2)
200817_x_at	RPS10	Homo sapiens	ribosomal protein S10(RPS10)
215111_s_at	TSC22D1	Homo sapiens	TSC22 domain family member 1(TSC22D1)
207508_at	ATP5G3	Homo sapiens	ATP synthase, H+ transporting, mitochondrial Fo complex subunit C3 (subunit 9)(ATP5G3)
