# Supplementary material for: Exploring MicroRNA Biomarkers for Parkinson’s Disease from mRNA Expression Profiles
Source: Cells. 2018 Dec 5;7(12):245. doi: 10.3390/cells7120245 (PMC6315543; doi:10.3390/cells7120245)
Supplement: Supplementary file 1 [file cells-07-00245-s001.zip › cells-389372-supplementary/cells-389372-SM/sample_S1.xlsx]

## Sheet: Sheet1
Accession	Title	Source name	Age	Tissue	Sample type	Diagnosis
GSM505996	114_U133A	SN, control	59	substantia nigra	control
GSM505997	178_U133A	SN, control	N/A	substantia nigra	control
GSM505998	204_U133A	SN, control	70	substantia nigra	control
GSM505999	222_U133A	SN, control	73	substantia nigra	control
GSM506000	223_U133A	SN, control	81	substantia nigra	control
GSM506001	238_U133A	SN, control	84	substantia nigra	control
GSM506002	2515_U133A	SN, PD	70	substantia nigra		Parkinson's disease
GSM506003	252_U133A	SN, control	52	substantia nigra	control
GSM506004	2525_U133A	SN, PD	N/A	substantia nigra		Parkinson's disease
GSM506005	2721_U133A	SN, PD	84	substantia nigra		Parkinson's disease
GSM506006	2729_U133A	SN, PD	80	substantia nigra		Parkinson's disease
GSM506007	287_U133A	SN, control	65	substantia nigra	control
GSM506008	290_U133A	SN, control	71	substantia nigra	control
GSM506009	3059_U133A	SN, PD	80	substantia nigra		Parkinson's disease
GSM506010	4831_U133A	SN, PD	N/A	substantia nigra		Parkinson's disease
GSM506011	5164_U133A	SN, PD	N/A	substantia nigra		Parkinson's disease
GSM506012	14_U133A	SN, PD	N/A	substantia nigra		Parkinson's disease
Accession	Title	Source name	Age	Tissue	Sample type	Diagnosis	Gender
GSM506013	HS1035	SN, control	72.4	substantia nigra	control	normal	F
GSM506014	HS1037	SN, control	88	substantia nigra	control	normal	F
GSM506015	HS154	SN, PD	74	substantia nigra		Parkinson's disease	M
GSM506016	HS185	SN, PD	83	substantia nigra		Parkinson's disease	M
GSM506017	HS214	SN, PD	83.6	substantia nigra		Parkinson's disease	M
GSM506018	HS258	SN, PD	79	substantia nigra		Parkinson's disease	F
GSM506019	HS543B	SN, control	72	substantia nigra	control	normal	F
GSM506020	HS673	SN, control	80.7	substantia nigra	control	normal	F
GSM506021	HS81A	SN, PD	87	substantia nigra		Parkinson's disease	M
GSM506022	HS872	SN, PD	82.4	substantia nigra		Parkinson's disease	F
GSM506023	HS911	SN, control	90	substantia nigra	control	normal	M
Accession	Title	Source name	Age	Brain region	Disease state		Gender
GSM508708	1206 SN Cm	Postmortem brain whole substantia nigra	57	Whole substantia nigra from postmortem brain	Control		male
GSM508710	1364 SN Pm	Postmortem brain whole substantia nigra	73	Whole substantia nigra from postmortem brain	Parkinsons disease		male
GSM508711	1401 SN Pf	Postmortem brain whole substantia nigra	80	Whole substantia nigra from postmortem brain	Parkinsons disease		female
GSM508712	1647 SN Pf	Postmortem brain whole substantia nigra	84	Whole substantia nigra from postmortem brain	Parkinsons disease		female
GSM508713	2515 SN Pf	Postmortem brain whole substantia nigra	70	Whole substantia nigra from postmortem brain	Parkinsons disease		female
GSM508714	2525 SN Pf	Postmortem brain whole substantia nigra	82	Whole substantia nigra from postmortem brain	Parkinsons disease		female
GSM508715	2685 SN Pm	Postmortem brain whole substantia nigra	70	Whole substantia nigra from postmortem brain	Parkinsons disease		male
GSM508716	2729 SN Pm	Postmortem brain whole substantia nigra	80	Whole substantia nigra from postmortem brain	Parkinsons disease		male
GSM508717	2829 SN Cf	Postmortem brain whole substantia nigra	94	Whole substantia nigra from postmortem brain	Control		female
GSM508718	2977 SN Pm	Postmortem brain whole substantia nigra	70	Whole substantia nigra from postmortem brain	Parkinsons disease		male
GSM508720	3216 SN Cm	Postmortem brain whole substantia nigra	79	Whole substantia nigra from postmortem brain	Control		male
GSM508721	3236 SN Cm	Postmortem brain whole substantia nigra	67	Whole substantia nigra from postmortem brain	Control		male
GSM508722	3276 SN Cm	Postmortem brain whole substantia nigra	54	Whole substantia nigra from postmortem brain	Control		male
GSM508723	3397 SN Cf	Postmortem brain whole substantia nigra	73	Whole substantia nigra from postmortem brain	Control		female
GSM508724	3401 SN Cm	Postmortem brain whole substantia nigra	82	Whole substantia nigra from postmortem brain	Control		male
GSM508725	3406 SN Cf	Postmortem brain whole substantia nigra	72	Whole substantia nigra from postmortem brain	Control		female
GSM508726	3543 SN Cf	Postmortem brain whole substantia nigra	73	Whole substantia nigra from postmortem brain	Control		female
GSM508728	5138 SN Pm	Postmortem brain whole substantia nigra	75	Whole substantia nigra from postmortem brain	Parkinsons disease		male
GSM508729	5220 SN Cm	Postmortem brain whole substantia nigra	74	Whole substantia nigra from postmortem brain	Control		male
GSM508730	5398 SN Cf	Postmortem brain whole substantia nigra	72	Whole substantia nigra from postmortem brain	Control		female
GSM508731	5441 SN Pf	Postmortem brain whole substantia nigra	79	Whole substantia nigra from postmortem brain	Parkinsons disease		female
GSM508732	5476 SN Pm	Postmortem brain whole substantia nigra	67	Whole substantia nigra from postmortem brain	Parkinsons disease		male
GSM508733	5498 SN Cm	Postmortem brain whole substantia nigra	75	Whole substantia nigra from postmortem brain	Control		male
GSM508734	T55 SN Cm	Postmortem brain whole substantia nigra	81	Whole substantia nigra from postmortem brain	Control		male
GSM508735	T98 SN Cm	Postmortem brain whole substantia nigra	55	Whole substantia nigra from postmortem brain	Control		male
GSM521253	3576 SN Cm	Postmortem brain whole substantia nigra	59	Whole substantia nigra from postmortem brain	Control		male
GSM606624	1134 SN Cm	Postmortem brain whole substantia nigra	41	Whole substantia nigra from postmortem brain	Control		male
GSM606625	1266 SN Cm	Postmortem brain whole substantia nigra	42	Whole substantia nigra from postmortem brain	Control		male
GSM606626	3132 SN Cm	Postmortem brain whole substantia nigra	53	Whole substantia nigra from postmortem brain	Control		male
